# Supplementary material for: B3GALT6 mutations lead to compromised connective tissue biomechanics in Ehlers-Danlos syndrome
Source: JCI Insight. 2025 Aug 22;10(16):e179474. doi: 10.1172/jci.insight.179474 (PMC12406734; doi:10.1172/jci.insight.179474)
Supplement: Supplemental table 3 [file jciinsight-10-179474-s281.xlsx]

## Sheet: Feuil1
Gene symbol	Gene description	P-Value	False discovery rate	Fold-change
HOXC10	homeobox C10	1.14240216477147e-06	0.0417241981955017	3.959
LOXL2	lysyl oxidase like 2	3.60340142975754e-06	0.0417241981955017	1.688
OSBPL9	oxysterol binding protein like 9	3.80895008911683e-06	0.0417241981955017	1.265
LOXL1	lysyl oxidase like 1	4.12571353364506e-06	0.0417241981955017	1.512
HOXC9	homeobox C9	4.8878068768065e-06	0.0417241981955017	1.652
NHEJ1	non-homologous end joining factor 1	5.60947341802439e-06	0.0417241981955017	-1.228
NOB1	NIN1 (RPN12) binding protein 1 homolog	7.89411476182757e-06	0.0467837667308881	-1.293
GPR107	G protein-coupled receptor 107	8.38625409144513e-06	0.0467837667308881	1.21
NRK	Nik related kinase	1.05318637117545e-05	0.0500913574927596	3.759
FBXO9	F-box protein 9	1.14283521829879e-05	0.0500913574927596	1.206
TBX5-AS1	TBX5 antisense RNA 1	1.23463427910183e-05	0.0500913574927596	-1.631
ARHGAP35	Rho GTPase activating protein 35	1.91914005954314e-05	0.0713744180977923	1.194
CCDC85B	coiled-coil domain containing 85B	2.51302615138709e-05	0.0784240054457221	1.133
GPR176	G protein-coupled receptor 176	3.74044989351655e-05	0.0965071802915729	1.278
LYPD6B	LY6/PLAUR domain containing 6B	3.8394037742117e-05	0.0965071802915729	1.453
CTC-218H9.1		3.89237770339535e-05	0.0965071802915729	1.472
DDA1	DET1 and DDB1 associated 1	4.17393306258605e-05	0.0971004944661955	1.314
FAM174A	family with sequence similarity 174 member A	4.5510716413597e-05	0.0971004944661955	1.302
RPS2	ribosomal protein S2	5.0607813492789e-05	0.0971004944661955	-1.159
C14orf132	chromosome 14 open reading frame 132	5.61938643777772e-05	0.0971004944661955	1.323
WDR5	WD repeat domain 5	5.84135290618013e-05	0.0971004944661955	-1.157
LPAR1	lysophosphatidic acid receptor 1	6.08216830757978e-05	0.0971004944661955	1.351
GABBR2	gamma-aminobutyric acid type B receptor subunit 2	6.1706244099404e-05	0.0971004944661955	1.713
ARHGEF12	Rho guanine nucleotide exchange factor 12	6.31322422956763e-05	0.0971004944661955	-1.112
TERF2IP	TERF2 interacting protein	6.56500216695953e-05	0.0971004944661955	1.176
MED12	mediator complex subunit 12	6.6438904424264e-05	0.0971004944661955	-1.136
CASC4		7.29365209359254e-05	0.0971004944661955	1.175
GTF2H1	general transcription factor IIH subunit 1	7.59631949626609e-05	0.0971004944661955	-1.122
TBX5	T-box transcription factor 5	7.6685650411959e-05	0.0971004944661955	-2.511
LOX	lysyl oxidase	8.13446210312198e-05	0.0971004944661955	1.368
PLOD1	procollagen-lysine,2-oxoglutarate 5-dioxygenase 1	8.16435425239312e-05	0.0971004944661955	1.235
MXRA7	matrix remodeling associated 7	8.71453972854663e-05	0.0971004944661955	1.241
SRXN1	sulfiredoxin 1	8.93919300785708e-05	0.0971004944661955	1.278
PTTG1IP	PTTG1 interacting protein	8.99170086501966e-05	0.0971004944661955	1.136
PMPCB	peptidase, mitochondrial processing subunit beta	9.02963152957772e-05	0.0971004944661955	-1.128
SLC43A1	solute carrier family 43 member 1	9.41552713990084e-05	0.0971004944661955	-1.327
FAM120C	family with sequence similarity 120C	9.48905434057618e-05	0.0971004944661955	1.119
MUTYH	mutY DNA glycosylase	9.49898284412597e-05	0.0971004944661955	-1.161
ITM2B	integral membrane protein 2B	9.79550716324631e-05	0.0971004944661955	1.183
MRPL9	mitochondrial ribosomal protein L9	0.000102018757256047	0.0971004944661955	-1.146
HEG1	heart development protein with EGF like domains 1	0.00010250807777471	0.0971004944661955	1.514
DYNC1LI2	dynein cytoplasmic 1 light intermediate chain 2	0.000105993485813332	0.0971004944661955	1.106
MLST8	MTOR associated protein, LST8 homolog	0.000109509255146076	0.0971004944661955	-1.201
ANKRD28	ankyrin repeat domain 28	0.000109886844884278	0.0971004944661955	-1.284
SETD3	SET domain containing 3, actin histidine methyltransferase	0.000110962047497725	0.0971004944661955	1.194
SLC8A1	solute carrier family 8 member A1	0.000114684501232143	0.0984279731824868	1.793
PTK2	protein tyrosine kinase 2	0.000122391033589904	0.103060178077054	1.225
NACC1	nucleus accumbens associated 1	0.000125097483500544	0.10338843687307	1.263
C3	complement C3	0.000135712163337751	0.110121784320009	3.896
MINPP1	multiple inositol-polyphosphate phosphatase 1	0.000150307350840119	0.115694524958355	1.12
LDHA	lactate dehydrogenase A	0.000151264089333867	0.115694524958355	1.46
LOC101929947		0.000153646002003449	0.115694524958355	1.264
FKBP14	FKBP prolyl isomerase 14	0.000155851029302863	0.115694524958355	1.33
AP1G1	adaptor related protein complex 1 subunit gamma 1	0.000158134083722684	0.115694524958355	1.119
CCDC97	coiled-coil domain containing 97	0.000163776785602299	0.116162555152272	-1.179
ATP6V1G3	ATPase H+ transporting V1 subunit G3	0.000163979497066776	0.116162555152272	1.338
ICK		0.000174259449498189	0.121516015182105	1.189
SEC62	SEC62 homolog, preprotein translocation factor	0.000180062591278101	0.121757778578036	1.089
LINC01142	long intergenic non-protein coding RNA 1142	0.000186202243890877	0.123515213819391	-1.216
RPS2	ribosomal protein S2	0.000189735856237519	0.123515213819391	-1.143
HIPK2	homeodomain interacting protein kinase 2	0.0001953375063449	0.123515213819391	1.798
CDK4	cyclin dependent kinase 4	0.000195410605828293	0.123515213819391	-1.25
HSPG2	heparan sulfate proteoglycan 2	0.00019649958953095	0.123515213819391	1.428
SLC39A14	solute carrier family 39 member 14	0.000207940303268053	0.128891219368749	1.335
STX12	syntaxin 12	0.000220671648924475	0.133085878646627	1.266
LPHN1		0.000224387790152005	0.133522702489251	1.143
HCAR3	hydroxycarboxylic acid receptor 3	0.000235231076521313	0.136778241187065	1.173
CFB	complement factor B	0.000235988361186761	0.136778241187065	1.641
TGFBR3L	transforming growth factor beta receptor 3 like	0.000242165866478326	0.137733878724585	1.136
NEK7	NIMA related kinase 7	0.000244143112740832	0.137733878724585	2.006
OSBPL1A	oxysterol binding protein like 1A	0.000259735073125258	0.137733878724585	-1.38
ENOSF1	enolase superfamily member 1	0.000260093193733264	0.137733878724585	-1.268
EAF1	ELL associated factor 1	0.000261694784684663	0.137733878724585	1.206
TRAF3	TNF receptor associated factor 3	0.000261883331881163	0.137733878724585	1.186
TNS1	tensin 1	0.000261948391453511	0.137733878724585	1.223
ATP2B1	ATPase plasma membrane Ca2+ transporting 1	0.000262326731309007	0.137733878724585	1.395
TNPO1	transportin 1	0.000266681628746933	0.138392260573801	1.116
RP11-516C1.1		0.000278004037796046	0.13970486865547	1.295
CTD-2033D15.1		0.000279057867160996	0.13970486865547	1.692
TXNDC11	thioredoxin domain containing 11	0.000283663854707047	0.13970486865547	1.084
PLOD2	procollagen-lysine,2-oxoglutarate 5-dioxygenase 2	0.000288326388833892	0.13970486865547	2.749
CUTC	cutC copper transporter	0.000290028261868495	0.13970486865547	1.295
WDR19	WD repeat domain 19	0.000291499042719241	0.13970486865547	-1.23
ZNF277	zinc finger protein 277	0.000295979555035697	0.13970486865547	-1.454
C11orf24	chromosome 11 open reading frame 24	0.000298522243308911	0.13970486865547	1.291
CTNS	cystinosin, lysosomal cystine transporter	0.000312684102387651	0.13970486865547	-1.263
SLC16A3	solute carrier family 16 member 3	0.000315639343073395	0.13970486865547	1.691
SMURF2	SMAD specific E3 ubiquitin protein ligase 2	0.000315709437767183	0.13970486865547	1.552
EFS	embryonal Fyn-associated substrate	0.000317825679743265	0.13970486865547	-1.142
RAB6A	RAB6A, member RAS oncogene family	0.000319909371784982	0.13970486865547	1.121
P4HB	prolyl 4-hydroxylase subunit beta	0.00032555554302237	0.13970486865547	1.141
COA7	cytochrome c oxidase assembly factor 7	0.000326142303547695	0.13970486865547	-1.23
HOXC-AS3	HOXC cluster antisense RNA 3	0.000329908240591038	0.13970486865547	1.369
LOC101930454		0.000331818236516163	0.13970486865547	-1.282
STX18	syntaxin 18	0.000337215486862917	0.140225862744387	-1.193
LOC646778		0.000341621381370421	0.140225862744387	1.257
PPP2R2D	protein phosphatase 2 regulatory subunit Bdelta	0.000342481772818979	0.140225862744387	1.149
IGFBP7	insulin like growth factor binding protein 7	0.000347916999913531	0.140413672447588	2.195
STOX2	storkhead box 2	0.000355985809598817	0.140413672447588	1.264
CAMLG	calcium modulating ligand	0.000357185305136175	0.140413672447588	-1.238
WWOX	WW domain containing oxidoreductase	0.000357343155993673	0.140413672447588	-1.123
RFX8	regulatory factor X8	0.000361217533652557	0.140413672447588	-1.239
PSTPIP2	proline-serine-threonine phosphatase interacting protein 2	0.000368590934474894	0.141809007023104	1.133
NUP160	nucleoporin 160	0.000375375765418917	0.143185000298127	-1.183
TMEM251		0.000417804248411209	0.156455311396712	-1.262
RP11-275H4.1		0.000420371449867334	0.156455311396712	-1.236
RP11-123K19.2		0.00042639438254254	0.156455311396712	-1.183
GUSB	glucuronidase beta	0.00042865942816361	0.156455311396712	-1.247
PNO1	partner of NOB1 homolog	0.000430471068407021	0.156455311396712	1.208
SMG7	SMG7 nonsense mediated mRNA decay factor	0.000439971892170696	0.156455311396712	1.213
KRTAP2-3	keratin associated protein 2-3	0.000443238462980499	0.156455311396712	2.788
DNAJC3	DnaJ heat shock protein family (Hsp40) member C3	0.000444620516121464	0.156455311396712	1.208
SERPINE1	serpin family E member 1	0.000445879432788092	0.156455311396712	1.677
SMAD3	SMAD family member 3	0.000446281604789085	0.156455311396712	1.441
FNIP1	folliculin interacting protein 1	0.000463963291362919	0.156455311396712	-1.233
CDC42BPB	CDC42 binding protein kinase beta	0.000464824814979041	0.156455311396712	1.114
UBE2QL1	ubiquitin conjugating enzyme E2 Q family like 1	0.000469204165286091	0.156455311396712	-1.129
MRPL23-AS1	MRPL23 antisense RNA 1	0.000475575211957521	0.156455311396712	-1.158
LINC00472	long intergenic non-protein coding RNA 472	0.000476838541455725	0.156455311396712	-1.314
CTSK	cathepsin K	0.000478541618697785	0.156455311396712	-1.442
HOTAIR	HOX transcript antisense RNA	0.000483542505412473	0.156455311396712	1.296
RNU1-72P	RNA, U1 small nuclear 72, pseudogene	0.000487546074069127	0.156455311396712	-1.192
MARCH5		0.000496773422185505	0.156455311396712	1.135
LOC100507156		0.000500740646482641	0.156455311396712	1.168
ERCC6L2	ERCC excision repair 6 like 2	0.000502639095270956	0.156455311396712	1.129
RNU6-135P	RNA, U6 small nuclear 135, pseudogene	0.000504993178051204	0.156455311396712	-1.217
DENND1B	DENN domain containing 1B	0.000507034631263547	0.156455311396712	1.272
BAZ1A	bromodomain adjacent to zinc finger domain 1A	0.000508122951251623	0.156455311396712	-1.109
CSRP2	cysteine and glycine rich protein 2	0.000508324635383342	0.156455311396712	-1.325
ANKRD13A	ankyrin repeat domain 13A	0.000519350003518512	0.158753913061833	1.284
TPI1P2	triosephosphate isomerase 1 pseudogene 2	0.000527644673188879	0.160192204896234	1.161
ITFG1	integrin alpha FG-GAP repeat containing 1	0.000539263275512716	0.161038223685787	1.15
MAP2K1	mitogen-activated protein kinase kinase 1	0.000540104270799776	0.161038223685787	1.248
RP11-893F2.5		0.000541256437582469	0.161038223685787	1.188
TESK2	testis associated actin remodelling kinase 2	0.000552627220566921	0.162129990448418	-1.151
SEC24A	SEC24 homolog A, COPII coat complex component	0.000553318856087429	0.162129990448418	1.216
AC005540.3		0.00056210700552889	0.162897880193174	1.139
WHAMM	WASP homolog associated with actin, golgi membranes and microtubules	0.000577361571560355	0.166239158562368	1.169
KRTAP19-2	keratin associated protein 19-2	0.000588560810132433	0.167761264398423	-1.264
RNA5SP442	RNA, 5S ribosomal pseudogene 442	0.000607554750574798	0.169737141591558	1.229
AMDHD2	amidohydrolase domain containing 2	0.000610292732384954	0.169737141591558	-1.237
ARMCX6	armadillo repeat containing X-linked 6	0.000612330094697189	0.169737141591558	-1.17
TBX15	T-box transcription factor 15	0.000619271084762655	0.170601538530077	-1.185
RNU6-1226P	RNA, U6 small nuclear 1226, pseudogene	0.000646124103808317	0.176907194042094	-1.388
RAB33A	RAB33A, member RAS oncogene family	0.000650579829718777	0.177041019637313	-1.213
ADIPOR1	adiponectin receptor 1	0.000657790523492424	0.177918383472384	1.127
SLC16A1	solute carrier family 16 member 1	0.000675651392094724	0.181648469745756	1.213
NFKB2	nuclear factor kappa B subunit 2	0.000683835297203084	0.181659075054596	1.19
OR2L3	olfactory receptor family 2 subfamily L member 3	0.000689091764526759	0.181659075054596	1.279
PRLR	prolactin receptor	0.000695236060411614	0.181659075054596	-5.09
ALDH2	aldehyde dehydrogenase 2 family member	0.000695401590162501	0.181659075054596	1.709
SPANXA1	sperm protein associated with the nucleus, X-linked, family member A1	0.000696042972827891	0.181659075054596	-1.39
RP11-126L15.4		0.00070709585171675	0.182463963891024	-1.185
RNA5SP61	RNA, 5S ribosomal pseudogene 61	0.000707303900001056	0.182463963891024	-1.624
HTRA1	HtrA serine peptidase 1	0.000729988398609103	0.186516771768551	-1.491
SEC61G	SEC61 translocon subunit gamma	0.000731372763438491	0.186516771768551	1.303
TRNAI6		0.000759500032509241	0.190358898905124	1.614
SNORD114-12	small nucleolar RNA, C/D box 114-12	0.000780568614420959	0.190358898905124	1.505
LOC102723824		0.000788165554446592	0.190358898905124	-1.101
RNA5SP19	RNA, 5S ribosomal pseudogene 19	0.000789320892437394	0.190358898905124	-1.114
MIR196A2	microRNA 196a-2	0.000790660119650008	0.190358898905124	1.32
SBDSP1	SBDS pseudogene 1;SBDS pseudogene 1	0.000793310884660052	0.190358898905124	1.229
SLC35A3	solute carrier family 35 member A3	0.0007939726600927	0.190358898905124	1.152
SLC1A1	solute carrier family 1 member 1	0.00079443086337481	0.190358898905124	1.566
HOXC11	homeobox C11	0.000794953992447841	0.190358898905124	1.581
LINC00316	long intergenic non-protein coding RNA 316	0.000797622937893704	0.190358898905124	-1.155
IMPDH2	inosine monophosphate dehydrogenase 2	0.000827052336292052	0.195293749822106	-1.288
UBE2V1	ubiquitin conjugating enzyme E2 V1	0.000847709280642559	0.199117986767351	1.128
NPC2	NPC intracellular cholesterol transporter 2	0.000854279886488591	0.19961076991675	-1.25
ZGPAT	zinc finger CCCH-type and G-patch domain containing	0.000868166592315798	0.201245401288517	-1.117
TCEB3		0.000870294258188258	0.201245401288517	1.26
SCARNA22	small Cajal body-specific RNA 22	0.000903260343514429	0.206037745621931	-1.43
TNFAIP3	TNF alpha induced protein 3	0.000903306940818201	0.206037745621931	2.51
RNU6-1057P	RNA, U6 small nuclear 1057, pseudogene	0.000904868989712931	0.206037745621931	1.164
MT1CP	metallothionein 1C, pseudogene;metallothionein 1C, pseudogene	0.000912820443944219	0.206793216207038	1.162
RP11-391L3.5		0.000921410699916658	0.207327219754837	-1.141
MATN1	matrilin 1	0.000924468769885333	0.207327219754837	-1.149
SIDT2	SID1 transmembrane family member 2	0.000933103297078684	0.208217335226623	1.115
FBXL6	F-box and leucine rich repeat protein 6	0.000940711490293364	0.208870711941804	-1.095
RP11-739P1.2		0.000950871589888205	0.209132415924799	1.265
YWHAG	tyrosine 3-monooxygenase/tryptophan 5-monooxygenase activation protein gamma	0.000951262193478104	0.209132415924799	1.198
KDSR	3-ketodihydrosphingosine reductase	0.000959743967595042	0.209962811420584	-1.262
RNF175	ring finger protein 175	0.000976243633252676	0.212140954017079	-1.235
NME6	NME/NM23 nucleoside diphosphate kinase 6	0.000979207164120152	0.212140954017079	-1.118
RUNDC1	RUN domain containing 1	0.000994003314441729	0.213173271697035	1.116
HOXD10	homeobox D10	0.000995109147234417	0.213173271697035	-3.179
PLEKHA3	pleckstrin homology domain containing A3	0.00100450395136989	0.213173271697035	1.138
BLVRA	biliverdin reductase A	0.00100961648046721	0.213173271697035	-1.328
RNU7-19P	RNA, U7 small nuclear 19 pseudogene	0.00101346028199732	0.213173271697035	-1.277
RNF112	ring finger protein 112	0.00101697323106294	0.213173271697035	-1.163
BAZ1B	bromodomain adjacent to zinc finger domain 1B	0.00101921648851298	0.213173271697035	-1.087
GFOD2	glucose-fructose oxidoreductase domain containing 2	0.00102463721655506	0.213173271697035	-1.113
DNAL1	dynein axonemal light chain 1	0.00103108267676186	0.213173271697035	1.224
NAGA	alpha-N-acetylgalactosaminidase	0.00103693636033336	0.213260059102845	-1.174
MAP6	microtubule associated protein 6	0.00106772956932282	0.217622549521656	1.223
QRFPR	pyroglutamylated RFamide peptide receptor	0.00106790065529684	0.217622549521656	1.267
DNM1P35	dynamin 1 pseudogene 35;dynamin 1 pseudogene 35	0.00108137680432033	0.218132513390747	1.101
VEPH1	ventricular zone expressed PH domain containing 1	0.00108288217792642	0.218132513390747	2.268
DGKH	diacylglycerol kinase eta	0.00110048321744458	0.218132513390747	1.203
MIR1302-2	microRNA 1302-2	0.00110363926111813	0.218132513390747	1.234
IL32	interleukin 32	0.00110489974553377	0.218132513390747	1.341
MBNL3	muscleblind like splicing regulator 3	0.00112136955701055	0.218132513390747	-1.562
FOXP2	forkhead box P2	0.00112484563133464	0.218132513390747	-1.435
RP11-254I22.1		0.00113964052585036	0.218132513390747	1.36
GNAQ	G protein subunit alpha q	0.00114366032849168	0.218132513390747	1.178
FLJ22447		0.00114886292265995	0.218132513390747	1.246
OGFOD1	2-oxoglutarate and iron dependent oxygenase domain containing 1	0.00115420847309343	0.218132513390747	1.18
MYHAS	myosin heavy chain gene cluster antisense RNA;myosin heavy chain gene cluster antisense RNA	0.00115880332846447	0.218132513390747	1.174
RP11-67L3.5		0.00116108806378717	0.218132513390747	-1.156
HOXD13	homeobox D13	0.0011622531413402	0.218132513390747	-1.487
TMEM53	transmembrane protein 53	0.0011654028661896	0.218132513390747	-1.15
TOX	thymocyte selection associated high mobility group box	0.00116626611081206	0.218132513390747	-1.708
RP11-123B3.2		0.00117076334787632	0.218132513390747	-1.171
MKKS	MKKS centrosomal shuttling protein	0.0011733238432158	0.218132513390747	1.16
PDCD1LG2	programmed cell death 1 ligand 2	0.00117535284654159	0.218132513390747	1.747
ARMCX1	armadillo repeat containing X-linked 1	0.00117955654797268	0.218132513390747	-1.292
SETDB2	SET domain bifurcated histone lysine methyltransferase 2	0.00119414352701358	0.218132513390747	-1.395
NME3	NME/NM23 nucleoside diphosphate kinase 3	0.00119458791503136	0.218132513390747	-1.128
LOC101928716		0.00120312949379311	0.218132513390747	-1.683
MAZ	MYC associated zinc finger protein	0.00120429562277773	0.218132513390747	-1.292
OR6N2	olfactory receptor family 6 subfamily N member 2	0.00120837771831459	0.218132513390747	-1.252
WDR60		0.0012095862035574	0.218132513390747	1.189
POLR1D	RNA polymerase I and III subunit D	0.00121741068728285	0.218132513390747	-1.199
COPS4	COP9 signalosome subunit 4	0.00122196788072415	0.218132513390747	1.14
C19orf18	chromosome 19 open reading frame 18	0.001223111785055	0.218132513390747	1.111
HOXC6	homeobox C6	0.00122469009395135	0.218132513390747	1.478
SULF1	sulfatase 1	0.0012365624304715	0.218473657458471	1.919
OPA3	outer mitochondrial membrane lipid metabolism regulator OPA3	0.00124424423874704	0.218473657458471	-1.098
FXR1	FMR1 autosomal homolog 1	0.00124704691549177	0.218473657458471	-1.092
PLXNA3	plexin A3	0.00124830900651841	0.218473657458471	1.255
SCFD1	sec1 family domain containing 1	0.00126785640362687	0.220511108824152	1.181
MRPL43	mitochondrial ribosomal protein L43	0.00128174669507842	0.220511108824152	1.209
DVL2	dishevelled segment polarity protein 2	0.0012819050411704	0.220511108824152	-1.216
FN1	fibronectin 1	0.00128465545484505	0.220511108824152	1.161
GPNMB	glycoprotein nmb	0.00129126248584435	0.220610464697841	-1.391
C8orf34	chromosome 8 open reading frame 34	0.00129512070068418	0.220610464697841	-1.529
FZD7	frizzled class receptor 7	0.00130543138551785	0.221521282525765	1.319
CLCC1	chloride channel CLIC like 1	0.0013340633138808	0.223501250768332	1.17
HOXC-AS1	HOXC cluster antisense RNA 1	0.00133560551603595	0.223501250768332	1.287
QARS		0.00134108642310833	0.223501250768332	-1.182
MIR4521	microRNA 4521	0.0013433039464959	0.223501250768332	1.606
PHF5A	PHD finger protein 5A	0.00135270352812064	0.223501250768332	-1.161
TMEM60	transmembrane protein 60	0.00135660963267997	0.223501250768332	-1.148
GOSR2	golgi SNAP receptor complex member 2	0.00136765613458502	0.223501250768332	1.16
COG1	component of oligomeric golgi complex 1	0.00136967007636057	0.223501250768332	1.215
STAT2	signal transducer and activator of transcription 2	0.00137218720362372	0.223501250768332	-1.193
RN7SKP244	RN7SK pseudogene 244	0.00138717283638316	0.225120496417978	1.41
DRG2	developmentally regulated GTP binding protein 2	0.0014112181373775	0.228192950192103	-1.106
FAM102B		0.00144041187661359	0.231635561252651	-1.424
USP17L15	ubiquitin specific peptidase 17 like family member 15	0.00144793143157305	0.231635561252651	-1.112
METTL22	methyltransferase 22, Kin17 lysine	0.00145002679967239	0.231635561252651	1.212
NKAP	NFKB activating protein	0.0014532693349782	0.231635561252651	1.179
WDSUB1	WD repeat, sterile alpha motif and U-box domain containing 1	0.00146208571197352	0.231953873790142	-1.173
VPS37A	VPS37A subunit of ESCRT-I	0.00147140666230138	0.231953873790142	1.134
DNAJB4	DnaJ heat shock protein family (Hsp40) member B4	0.00147295457733977	0.231953873790142	1.474
ARCN1	archain 1	0.00147605593126443	0.231953873790142	1.116
CHST12	carbohydrate sulfotransferase 12	0.0014863498733835	0.232004865097162	1.264
AC073133.2		0.00148875717789417	0.232004865097162	-1.143
TUFM	Tu translation elongation factor, mitochondrial	0.00151962504606077	0.233355239266636	-1.196
PTGER3	prostaglandin E receptor 3	0.00152262649397611	0.233355239266636	1.291
ZNF618	zinc finger protein 618	0.00153087349999198	0.233355239266636	-1.22
RP11-2C15.1		0.00153196406704058	0.233355239266636	-1.141
SKAP2	src kinase associated phosphoprotein 2	0.00153203264928913	0.233355239266636	-1.186
APH1A	aph-1 homolog A, gamma-secretase subunit	0.00153919713727053	0.233464697849375	-1.135
FNDC3B	fibronectin type III domain containing 3B	0.00154321373693261	0.233464697849375	1.199
PTPN12	protein tyrosine phosphatase non-receptor type 12	0.00155699843150904	0.234754334458842	1.134
DNM1P46	dynamin 1 pseudogene 46;dynamin 1 pseudogene 46	0.00157864012378009	0.235510486591396	-1.167
GATSL3		0.00157987918979343	0.235510486591396	-1.12
STOML2	stomatin like 2	0.00159642283545617	0.235510486591396	-1.177
BAG3	BAG cochaperone 3	0.00160100274069585	0.235510486591396	1.18
P4HA1	prolyl 4-hydroxylase subunit alpha 1	0.00160755138667072	0.235510486591396	1.543
PAIP2	poly(A) binding protein interacting protein 2	0.00160843913721713	0.235510486591396	1.355
IFT80	intraflagellar transport 80	0.00160894243431163	0.235510486591396	-1.315
CYP21A1P	cytochrome P450 family 21 subfamily A member 1, pseudogene;cytochrome P450 family 21 subfamily A member 1, pseudogene;cytochrome P450 family 21 subfamily A member 1, pseudogene;cytochrome P450 family 21 subfamily A member 1, pseudogene;cytochrome P450 family 21 subfamily A member 1, pseudogene	0.001615415364632	0.235510486591396	-1.123
ZNF79	zinc finger protein 79	0.00162111048652343	0.235510486591396	-1.255
EIF2AK3	eukaryotic translation initiation factor 2 alpha kinase 3	0.00164137712785557	0.235510486591396	1.196
RNA5SP150	RNA, 5S ribosomal pseudogene 150	0.00164362839533449	0.235510486591396	-1.475
ARHGEF3	Rho guanine nucleotide exchange factor 3	0.00165177178894865	0.235510486591396	-1.306
SLC38A6	solute carrier family 38 member 6	0.00165234825497515	0.235510486591396	-1.358
POMP	proteasome maturation protein	0.00165447953219152	0.235510486591396	1.15
KCTD16	potassium channel tetramerization domain containing 16	0.00165849249883382	0.235510486591396	1.532
GALNT10	polypeptide N-acetylgalactosaminyltransferase 10	0.00165849562275655	0.235510486591396	1.224
TSSC1-IT1		0.00166227796446906	0.235510486591396	1.161
DBI	diazepam binding inhibitor, acyl-CoA binding protein	0.00167444570602889	0.236483662703681	-1.156
GCNT7	glucosaminyl (N-acetyl) transferase family member 7	0.00168206077236035	0.236809748295489	-1.257
CTD-2139B15.2		0.00169085554087002	0.237299345702793	1.223
MIR663AHG	MIR663A host gene	0.0017032837999584	0.238294209117065	-1.21
RCOR1	REST corepressor 1	0.00171210088731316	0.238363935851228	1.152
HEXDC		0.0017144642140367	0.238363935851228	-1.175
TTTY22	testis-specific transcript, Y-linked 22	0.00173063713267962	0.239795861677249	1.169
CCNE1	cyclin E1	0.00173550972062451	0.239795861677249	1.161
BMS1	BMS1 ribosome biogenesis factor	0.00174193319000827	0.239940544249627	1.263
VPS13C	vacuolar protein sorting 13 homolog C	0.00175162711315292	0.239999873025302	-1.174
ECSIT	ECSIT signaling integrator	0.00175683806951883	0.239999873025302	-1.162
LRP4	LDL receptor related protein 4	0.00175849690737578	0.239999873025302	-1.275
HSD11B1	hydroxysteroid 11-beta dehydrogenase 1	0.00179348729176129	0.243162809605956	1.314
TMEM30B	transmembrane protein 30B	0.00180145376754485	0.243162809605956	-1.367
NECAB1	N-terminal EF-hand calcium binding protein 1	0.00180553404270547	0.243162809605956	-1.228
PEPD	peptidase D	0.00181793533549613	0.243162809605956	-1.299
IMPAD1		0.00182222381476608	0.243162809605956	1.215
CSPG4P1Y	CSPG4 pseudogene 1 Y-linked	0.00183277205353899	0.243162809605956	-1.183
CSPG4P1Y	CSPG4 pseudogene 1 Y-linked	0.00183277205353899	0.243162809605956	-1.183
ARL5C	ADP ribosylation factor like GTPase 5C	0.00183631665151251	0.243162809605956	-1.094
RP11-332M4.1		0.00184720975067623	0.243162809605956	1.219
SNX2	sorting nexin 2	0.00185817160856427	0.243162809605956	-1.291
RUSC1-AS1	RUSC1 antisense RNA 1	0.00185999223502083	0.243162809605956	-1.117
SNORD114-3	small nucleolar RNA, C/D box 114-3	0.0018651049527099	0.243162809605956	1.51
CLSTN1	calsyntenin 1	0.00186974915769448	0.243162809605956	1.122
EAF1-AS1	EAF1 antisense RNA 1;EAF1 antisense RNA 1	0.0018744500426796	0.243162809605956	1.202
ISG20L2	interferon stimulated exonuclease gene 20 like 2	0.00188413923981952	0.243162809605956	1.143
KLHL24	kelch like family member 24	0.00188728919874364	0.243162809605956	-1.225
ZCCHC14	zinc finger CCHC-type containing 14	0.00188833144963775	0.243162809605956	-1.435
CTC-529L17.1		0.0018906427420123	0.243162809605956	-1.262
DCAF17	DDB1 and CUL4 associated factor 17	0.00191220345238437	0.244619743811524	1.098
RERG	RAS like estrogen regulated growth inhibitor	0.00191887983351771	0.244619743811524	1.112
RNF144A	ring finger protein 144A	0.00191960602323105	0.244619743811524	-1.488
LOC100128573		0.00192389545089169	0.244619743811524	-1.169
OGFRP1	opioid growth factor receptor pseudogene 1;opioid growth factor receptor pseudogene 1	0.00193356988319223	0.244637772122216	-1.156
GLI3	GLI family zinc finger 3	0.00193500041585386	0.244637772122216	-1.35
LOC101929476		0.00194703187995624	0.245463519125895	1.135
NOL9	nucleolar protein 9	0.00197358267096993	0.248109918373851	-1.143
CLOCK	clock circadian regulator	0.00199782908166402	0.249390584231827	1.191
RP1-20N2.6		0.00199897384493993	0.249390584231827	1.179
PTPDC1	protein tyrosine phosphatase domain containing 1	0.00200053393880647	0.249390584231827	1.105
CCDC113	coiled-coil domain containing 113	0.00200982232803404	0.249549496520775	-1.153
RCN2	reticulocalbin 2	0.00202525965749957	0.249549496520775	1.178
UGGT2	UDP-glucose glycoprotein glucosyltransferase 2	0.00202976690575727	0.249549496520775	1.195
RP11-567J20.3		0.00206058047144292	0.249726610666887	1.263
RPL41	ribosomal protein L41	0.00206916353174039	0.249726610666887	-1.115
AC009502.4		0.00206981634895873	0.249726610666887	-1.172
DAB2	DAB adaptor protein 2	0.00207601389450499	0.249726610666887	1.143
CARKD		0.00208185940824639	0.249726610666887	1.107
NOM1	nucleolar protein with MIF4G domain 1	0.00208245816887185	0.249726610666887	1.132
TMEM97	transmembrane protein 97	0.00208785399176436	0.249726610666887	-1.422
USP17L15	ubiquitin specific peptidase 17 like family member 15	0.00209709417275061	0.249726610666887	-1.11
GLE1	GLE1 RNA export mediator	0.00211215845805858	0.249726610666887	-1.194
RNU6ATAC24P	RNA, U6atac small nuclear 24, pseudogene	0.00211746364731105	0.249726610666887	1.114
LOC100287166		0.00212702147649042	0.249726610666887	-1.114
LINC01420		0.00214169559264972	0.249726610666887	1.156
HCFC1R1	host cell factor C1 regulator 1	0.00215077508818738	0.249726610666887	-1.221
OR1E2	olfactory receptor family 1 subfamily E member 2	0.00215165087468773	0.249726610666887	1.441
POFUT1	protein O-fucosyltransferase 1	0.00215323806989644	0.249726610666887	1.201
MFSD2B	MFSD2 lysolipid transporter B, sphingolipid	0.0021658538153763	0.249726610666887	-1.145
FRRS1	ferric chelate reductase 1	0.00217121601124774	0.249726610666887	-1.475
SNORD88B	small nucleolar RNA, C/D box 88B	0.00217136378695922	0.249726610666887	-1.133
DNAPTP3		0.00217269656544251	0.249726610666887	1.304
FLJ42627	uncharacterized LOC645644	0.00217886179805369	0.249726610666887	1.52
SNRNP200	small nuclear ribonucleoprotein U5 subunit 200	0.00218067272573358	0.249726610666887	-1.113
PRR14	proline rich 14	0.00218422005673517	0.249726610666887	-1.114
RP11-274H2.3		0.00218793427297915	0.249726610666887	1.769
ETHE1	ETHE1 persulfide dioxygenase	0.00219812920481691	0.249726610666887	-1.401
AC016722.4		0.00220156237540024	0.249726610666887	1.224
BTBD10	BTB domain containing 10	0.00221352076125713	0.249726610666887	1.146
RP11-818F20.5		0.00221527472326194	0.249726610666887	1.251
TRBV20-1	T cell receptor beta variable 20-1;T cell receptor beta variable 20-1	0.00221677934535691	0.249726610666887	-1.338
COPS7B	COP9 signalosome subunit 7B	0.00222186787686497	0.249726610666887	1.091
GPR4	G protein-coupled receptor 4	0.00222705395696568	0.249726610666887	1.264
TSPYL1	TSPY like 1	0.00224641230660563	0.251266002083967	1.155
VEGFC	vascular endothelial growth factor C	0.0022614989116363	0.251691857674355	1.433
RNU1-57P	RNA, U1 small nuclear 57, pseudogene	0.0022764130866007	0.252008713386036	-1.178
RP11-631M21.1		0.00228162813671419	0.252008713386036	1.335
PKD2	polycystin 2, transient receptor potential cation channel	0.00228372559988865	0.252008713386036	1.252
MIR3975	microRNA 3975	0.00229020379714552	0.252008713386036	1.598
USP7	ubiquitin specific peptidase 7	0.0022930204814899	0.252008713386036	1.1
RP11-265D17.2		0.00229822640767476	0.252008713386036	1.61
ZDHHC19	zinc finger DHHC-type palmitoyltransferase 19	0.00230548012016713	0.252184490889556	-1.159
AC092171.4		0.00232605092512184	0.252880239842175	1.125
ZNF2	zinc finger protein 2	0.00235099367602404	0.252880239842175	1.116
CORO1B	coronin 1B	0.00237431651731901	0.252880239842175	-1.196
FUOM	fucose mutarotase	0.00237522848546406	0.252880239842175	1.255
FAM171A1	family with sequence similarity 171 member A1	0.0023846786205019	0.252880239842175	1.119
MARCH3		0.00238532990496047	0.252880239842175	1.398
CLDN4	claudin 4	0.00238906893863728	0.252880239842175	1.17
CTA-390C10.10		0.00239105878156164	0.252880239842175	1.279
CHPF2	chondroitin polymerizing factor 2	0.002409401431234	0.252880239842175	1.161
FLI1	Fli-1 proto-oncogene, ETS transcription factor	0.00241280646564335	0.252880239842175	1.189
PDZD8	PDZ domain containing 8	0.00242584814339196	0.252880239842175	1.112
SCARB1	scavenger receptor class B member 1	0.00243319138611563	0.252880239842175	1.139
FAM21A		0.00243517599512358	0.252880239842175	-1.248
ZNF354B	zinc finger protein 354B	0.00243637720049119	0.252880239842175	1.117
HNRNPF	heterogeneous nuclear ribonucleoprotein F	0.00243684052994787	0.252880239842175	-1.081
DKFZp779M0652		0.00243995147243158	0.252880239842175	-1.121
ZNF547	zinc finger protein 547	0.00244170731259924	0.252880239842175	1.119
NUDT16	nudix hydrolase 16	0.00245042276228519	0.252880239842175	-1.125
RNA5SP116	RNA, 5S ribosomal pseudogene 116;RNA, 5S ribosomal pseudogene 116	0.00245539631499201	0.252880239842175	-1.405
SDF4	stromal cell derived factor 4	0.00245590793525457	0.252880239842175	1.117
ERP29	endoplasmic reticulum protein 29	0.00245664769314589	0.252880239842175	-1.219
TEX9	testis expressed 9	0.00245916386411311	0.252880239842175	1.219
NAA25	N-alpha-acetyltransferase 25, NatB auxiliary subunit	0.00247658369565437	0.253280312840942	1.211
MGAT5	alpha-1,6-mannosylglycoprotein 6-beta-N-acetylglucosaminyltransferase	0.00248009145477503	0.253280312840942	1.598
ANKUB1	ankyrin repeat and ubiquitin domain containing 1	0.00248434792139773	0.253280312840942	1.218
LGALS9B	galectin 9B	0.00248575538381619	0.253280312840942	-1.133
RARRES2	retinoic acid receptor responder 2	0.00251430215565855	0.255605446252587	1.364
TMEM87A	transmembrane protein 87A	0.00254907410658065	0.258405686047821	1.128
CCSER2	coiled-coil serine rich protein 2	0.00256307332757109	0.258405686047821	1.096
PAF1	PAF1 homolog, Paf1/RNA polymerase II complex component	0.00256689630436921	0.258405686047821	-1.203
GP5	glycoprotein V platelet	0.00256836393265408	0.258405686047821	-1.13
BCL2	BCL2 apoptosis regulator	0.00257079756672192	0.258405686047821	-1.404
ZNF581	zinc finger protein 581	0.00259254434609738	0.258893107833968	-1.26
UCHL3	ubiquitin C-terminal hydrolase L3	0.00259466243559455	0.258893107833968	1.18
AQP5	aquaporin 5	0.00259699901179172	0.258893107833968	-1.103
DOC2A	double C2 domain alpha	0.00260474636799565	0.258893107833968	1.121
SCAMP1	secretory carrier membrane protein 1	0.00261197389799535	0.258893107833968	1.161
SLC34A1	solute carrier family 34 member 1	0.00261718504615776	0.258893107833968	-1.143
DLGAP1-AS5	DLGAP1 antisense RNA 5	0.00264082845553005	0.258893107833968	-1.21
RAVER2	ribonucleoprotein, PTB binding 2	0.00264988643914129	0.258893107833968	-1.328
RBM10	RNA binding motif protein 10	0.0026533592433976	0.258893107833968	-1.179
RP5-1087E8.3		0.00265592072169103	0.258893107833968	1.212
CALU	calumenin	0.00265809828442569	0.258893107833968	1.102
KDM3A	lysine demethylase 3A	0.00265963240290494	0.258893107833968	1.176
GUCA1A	guanylate cyclase activator 1A	0.00269000806543203	0.260125311211132	-1.13
TMEM47	transmembrane protein 47	0.00269419534064602	0.260125311211132	1.26
ORAOV1		0.00269714541728798	0.260125311211132	1.228
UROS	uroporphyrinogen III synthase	0.00270307735116336	0.260125311211132	1.122
TMEM79	transmembrane protein 79	0.00271818600711817	0.260125311211132	-1.138
HIST1H2BD		0.00271910392613215	0.260125311211132	1.37
PFKFB2	6-phosphofructo-2-kinase/fructose-2,6-biphosphatase 2	0.00272040883358378	0.260125311211132	-1.205
SIAE	sialic acid acetylesterase	0.00272196375306637	0.260125311211132	-1.201
DCUN1D2	defective in cullin neddylation 1 domain containing 2	0.00273242174299599	0.260566773436256	1.186
RNU6-652P	RNA, U6 small nuclear 652, pseudogene	0.0027503344789258	0.261435749913058	1.363
FST	follistatin	0.00275325018394177	0.261435749913058	-1.764
UBR3	ubiquitin protein ligase E3 component n-recognin 3	0.00276742218258581	0.262223534154187	1.139
VWA2	von Willebrand factor A domain containing 2	0.00277708131239672	0.262581275192698	-1.099
EVI5	ecotropic viral integration site 5	0.00278384957555455	0.262664741453328	1.208
BMP2	bone morphogenetic protein 2	0.00279578536241622	0.262980308282776	-1.786
RP11-589M4.1		0.00279897928329827	0.262980308282776	1.261
RP11-252P19.1		0.00283609276994916	0.265061278906105	1.13
KCNS1	potassium voltage-gated channel modifier subfamily S member 1	0.00283627184108888	0.265061278906105	-1.179
RASGRP4	RAS guanyl releasing protein 4	0.00286112903692508	0.265061278906105	1.089
NGF	nerve growth factor	0.00286121136839512	0.265061278906105	1.483
MIR127	microRNA 127	0.00286384961742599	0.265061278906105	-1.239
RASGEF1C	RasGEF domain family member 1C	0.00287312356872458	0.265061278906105	-1.104
CTA-714B7.5		0.00287509769718511	0.265061278906105	1.151
ZNF780A	zinc finger protein 780A	0.00288790518518819	0.265061278906105	1.128
HLA-A	major histocompatibility complex, class I, A	0.0028887500017345	0.265061278906105	1.437
REST	RE1 silencing transcription factor	0.00288909181131551	0.265061278906105	1.12
MID1IP1	MID1 interacting protein 1	0.00289396000025478	0.265061278906105	-1.269
GAPDH	glyceraldehyde-3-phosphate dehydrogenase	0.00290045537298801	0.265061278906105	1.237
NTAN1	N-terminal asparagine amidase	0.00290427671211736	0.265061278906105	-1.233
GSKIP	GSK3B interacting protein	0.00291910450281398	0.265870846645072	1.152
AKNAD1	AKNA domain containing 1	0.00294142132792117	0.267126795735532	-1.22
FBLIM1	filamin binding LIM protein 1	0.00294486507656192	0.267126795735532	1.238
WARS2	tryptophanyl tRNA synthetase 2, mitochondrial	0.00295933361712582	0.267894726163708	-1.136
RAD21-AS1	RAD21 antisense RNA 1	0.00297565853051962	0.268827256191417	1.184
QPRT	quinolinate phosphoribosyltransferase	0.00299699016141063	0.269289177684584	-1.983
FOXL1	forkhead box L1	0.00299934407818754	0.269289177684584	1.273
ERLEC1	endoplasmic reticulum lectin 1	0.00300490735815104	0.269289177684584	1.182
RPN2	ribophorin II	0.00301969618633978	0.270016481193476	1.121
RAPGEF6	Rap guanine nucleotide exchange factor 6	0.00302512358772857	0.270016481193476	-1.525
TTTY18	testis-specific transcript, Y-linked 18;testis-specific transcript, Y-linked 18	0.00303571516315707	0.27015453415936	-1.181
ZNF419	zinc finger protein 419	0.00303877694207799	0.27015453415936	1.178
EIF3D	eukaryotic translation initiation factor 3 subunit D	0.00306678638701454	0.271562717591412	-1.158
RNU6-760P	RNA, U6 small nuclear 760, pseudogene	0.00307910992924469	0.272114053529231	-1.334
CYSTM1	cysteine rich transmembrane module containing 1	0.00308821082145948	0.272378973816038	-1.187
TRUB2	TruB pseudouridine synthase family member 2	0.00310035547127944	0.272910777766726	-1.178
TMEM248	transmembrane protein 248	0.00313126051589187	0.273045920792885	1.103
ERP44	endoplasmic reticulum protein 44	0.00314203406549954	0.273045920792885	1.163
MICAL2	microtubule associated monooxygenase, calponin and LIM domain containing 2	0.00314894099011062	0.273045920792885	1.476
ZNF654	zinc finger protein 654	0.00315308142623481	0.273045920792885	1.153
RNA5SP522	RNA, 5S ribosomal pseudogene 522;RNA, 5S ribosomal pseudogene 522	0.00315504834343474	0.273045920792885	-1.122
RNA5SP522	RNA, 5S ribosomal pseudogene 522;RNA, 5S ribosomal pseudogene 522	0.00315504834343474	0.273045920792885	-1.122
CLDN12	claudin 12	0.00315638060822323	0.273045920792885	-1.334
JRKL	JRK like	0.00316864302599047	0.273045920792885	1.099
TNFRSF10D	TNF receptor superfamily member 10d	0.00317064027529634	0.273045920792885	1.491
C12orf61		0.003172822459724	0.273045920792885	-1.106
PIP5K1B	phosphatidylinositol-4-phosphate 5-kinase type 1 beta	0.00317436849220883	0.273045920792885	-1.178
TBC1D29		0.00317858807518428	0.273045920792885	-1.139
PHEX	phosphate regulating endopeptidase X-linked	0.00318142640015013	0.273045920792885	-1.148
EPGN	epithelial mitogen	0.00318922693618324	0.27319003634342	1.57
RN7SKP57	RN7SK pseudogene 57	0.0032039218207766	0.273862859773592	1.259
CLN6	CLN6 transmembrane ER protein	0.00321416729064714	0.273862859773592	-1.212
CERS6-AS1	CERS6 antisense RNA 1	0.0032154907912201	0.273862859773592	1.242
RPS2	ribosomal protein S2	0.00322707996993894	0.274326384720771	-1.155
C14orf93	chromosome 14 open reading frame 93	0.00326155682868292	0.276601571492804	-1.13
CDC27	cell division cycle 27	0.00328554316484755	0.276601571492804	1.148
AFAP1	actin filament associated protein 1	0.00329318680944938	0.276601571492804	1.267
TRPM7	transient receptor potential cation channel subfamily M member 7	0.00329657489966547	0.276601571492804	-1.1
IQCF5	IQ motif containing F5	0.00330742339322266	0.276601571492804	1.117
RNA5SP406	RNA, 5S ribosomal pseudogene 406	0.0033203504493109	0.276601571492804	-1.219
KIFC2	kinesin family member C2	0.00332228103982425	0.276601571492804	-1.135
RP11-1100L3.7		0.00333018495589021	0.276601571492804	1.152
DPH3P1	diphthamide biosynthesis 3 pseudogene 1;diphthamide biosynthesis 3 pseudogene 1	0.00333334109914438	0.276601571492804	1.143
KRTAP1-5	keratin associated protein 1-5	0.00333634561477689	0.276601571492804	3.383
SPAG8	sperm associated antigen 8	0.00333797336263479	0.276601571492804	-1.108
RNU7-95P	RNA, U7 small nuclear 95 pseudogene	0.00334213448358265	0.276601571492804	1.486
KIAA1279		0.00334681145905385	0.276601571492804	1.177
PTPRJ	protein tyrosine phosphatase receptor type J	0.00336025002244376	0.277198887710984	1.366
ARRDC4	arrestin domain containing 4	0.00338952954649596	0.277987618406117	1.3
EEF1B2	eukaryotic translation elongation factor 1 beta 2	0.00339249336349724	0.277987618406117	-1.165
HSD17B11	hydroxysteroid 17-beta dehydrogenase 11	0.00340183257422771	0.277987618406117	-1.124
AC007620.3		0.00340617024999978	0.277987618406117	1.295
MRS2	magnesium transporter MRS2	0.00340718428080723	0.277987618406117	1.227
SNORD88A	small nucleolar RNA, C/D box 88A	0.00345064200546272	0.280673791629766	-1.171
OR51E1	olfactory receptor family 51 subfamily E member 1	0.00346024399925745	0.280673791629766	-1.236
TNFRSF14	TNF receptor superfamily member 14	0.00346787165896471	0.280673791629766	-1.262
RP11-642D21.1		0.00346887480592994	0.280673791629766	1.334
TTC9	tetratricopeptide repeat domain 9	0.00347294756205934	0.280673791629766	1.204
HOXD11	homeobox D11	0.00347866507394186	0.280673791629766	-1.842
GRIK2	glutamate ionotropic receptor kainate type subunit 2	0.00348413095885837	0.280673791629766	2.397
ZC3H7A	zinc finger CCCH-type containing 7A	0.00349672040141056	0.281180423053246	1.149
TCEB1		0.00351415111579438	0.281271762005082	1.183
EGFEM1P	EGF like and EMI domain containing 1, pseudogene;EGF like and EMI domain containing 1, pseudogene	0.00351477570030966	0.281271762005082	-1.202
FADS2	fatty acid desaturase 2	0.00352085825047639	0.281271762005082	-1.163
CTA-797E19.1		0.00352613348245859	0.281271762005082	1.127
MRPL17	mitochondrial ribosomal protein L17	0.00354036140873425	0.281271762005082	1.132
TRIQK	triple QxxK/R motif containing	0.00354618915440238	0.281271762005082	1.133
SRCRB4D		0.00354926061721262	0.281271762005082	1.151
LOC100505710		0.00356647126239049	0.281271762005082	-1.197
LOC100507459		0.00356852062656126	0.281271762005082	-1.114
MXRA5	matrix remodeling associated 5	0.00357105637991155	0.281271762005082	-1.546
PLXNC1	plexin C1	0.00357176932580314	0.281271762005082	-1.976
HSPB1	heat shock protein family B (small) member 1	0.00359167260537023	0.281655397683003	1.182
LOC101928489		0.00362208855853945	0.281655397683003	-1.123
RRBP1	ribosome binding protein 1	0.00362251298597203	0.281655397683003	1.104
TSPYL2	TSPY like 2	0.0036234780770492	0.281655397683003	1.271
CP	ceruloplasmin	0.00362697884248621	0.281655397683003	1.223
TMEM165	transmembrane protein 165	0.00363102832507616	0.281655397683003	1.139
TMEM147	transmembrane protein 147	0.00364308442614931	0.281655397683003	-1.228
OCSTAMP	osteoclast stimulatory transmembrane protein	0.00364317095325819	0.281655397683003	-1.25
TOP1MT	DNA topoisomerase I mitochondrial	0.00364778103611499	0.281655397683003	-1.181
DNTTIP2	deoxynucleotidyltransferase terminal interacting protein 2	0.00365444799531433	0.281682831749366	1.129
RPL22L1	ribosomal protein L22 like 1	0.00366579553677122	0.282070325880281	-1.196
RP4-614C15.2		0.00367363742945184	0.282187202821009	-1.156
AF131215.4		0.0037017488518348	0.283295305680461	1.217
UBE4A	ubiquitination factor E4A	0.00370911879920083	0.283295305680461	1.081
TFRC	transferrin receptor	0.00371454861390025	0.283295305680461	1.12
FAM181A-AS1	FAM181A antisense RNA 1	0.00371999645956393	0.283295305680461	1.096
CKAP4	cytoskeleton associated protein 4	0.0037269903290216	0.283295305680461	1.237
ZNF580	zinc finger protein 580	0.00373754636200214	0.283295305680461	1.114
LACTB	lactamase beta	0.00374766574798456	0.283295305680461	1.288
NUMB	NUMB endocytic adaptor protein	0.00375377102596447	0.283295305680461	1.103
RP11-388K12.1		0.00375771236060887	0.283295305680461	-1.135
MLXIP	MLX interacting protein	0.00376087407148592	0.283295305680461	1.231
SIGLECL1	SIGLEC family like 1	0.00377485984551792	0.283295305680461	-1.168
COMMD4	COMM domain containing 4	0.0037806768608296	0.283295305680461	-1.125
SCNN1G	sodium channel epithelial 1 subunit gamma	0.00378319539402436	0.283295305680461	-1.086
PFN2	profilin 2	0.00378820374793428	0.283295305680461	1.239
KLHL2	kelch like family member 2	0.00378962776426169	0.283295305680461	1.244
ITIH4	inter-alpha-trypsin inhibitor heavy chain 4	0.0038032079821977	0.283382894607594	-1.135
AC007563.5		0.00380549864971965	0.283382894607594	1.229
LHFPL3-AS2	LHFPL3 antisense RNA 2	0.0038098486805565	0.283382894607594	1.183
NOMO2	NODAL modulator 2	0.0038199987505692	0.283665098567642	1.24
FAM188A		0.00383272929642107	0.284137667391986	1.139
RP11-316I3.1		0.00384559825293153	0.284195865170798	-1.224
APP	amyloid beta precursor protein	0.00384885924564615	0.284195865170798	-1.28
TAF8	TATA-box binding protein associated factor 8	0.00385894752441415	0.284195865170798	-1.058
FLVCR1	FLVCR heme transporter 1	0.00386688556024192	0.284195865170798	-1.172
AMMECR1L	AMMECR1 like	0.00386836144273041	0.284195865170798	1.145
LOC100131496	uncharacterized LOC100131496	0.00388570114700905	0.284195865170798	1.17
SLU7	SLU7 homolog, splicing factor	0.00388944805367947	0.284195865170798	1.125
RPL11	ribosomal protein L11	0.00389632586174862	0.284195865170798	-1.126
NOMO1	NODAL modulator 1	0.00389632610272295	0.284195865170798	1.245
ANGPTL1	angiopoietin like 1	0.00390156346790986	0.284195865170798	1.544
FAM21C		0.00390356192945616	0.284195865170798	-1.232
THAP7-AS1	THAP7 antisense RNA 1	0.00391755390391112	0.28475002146197	-1.15
ANO4	anoctamin 4	0.0039423309758492	0.285620599222685	1.857
FLT1	fms related receptor tyrosine kinase 1	0.00394930385251705	0.285662044787655	1.46
MRPS7	mitochondrial ribosomal protein S7	0.00396397584217897	0.286259349289005	-1.212
FAM83H	family with sequence similarity 83 member H	0.00397994444552857	0.286645706004909	1.178
GALNT1	polypeptide N-acetylgalactosaminyltransferase 1	0.00398651024082577	0.286645706004909	1.613
PHOX2A	paired like homeobox 2A	0.00398859448853993	0.286645706004909	-1.116
ARL6IP4	ADP ribosylation factor like GTPase 6 interacting protein 4	0.0039951583061747	0.286655820010082	-1.076
PTPN14	protein tyrosine phosphatase non-receptor type 14	0.00400197606915016	0.286684093082027	1.262
LOC102725382		0.00402146540153458	0.286826443493936	-1.156
GHITM	growth hormone inducible transmembrane protein	0.00403723358574196	0.286826443493936	-1.099
RNA5SP132	RNA, 5S ribosomal pseudogene 132	0.00403787536327484	0.286826443493936	-1.215
RP11-619A14.3		0.00405498545341979	0.286826443493936	-1.151
AC096649.2		0.00406080114605336	0.286826443493936	1.118
BDKRB2	bradykinin receptor B2	0.00406271194635443	0.286826443493936	1.449
RABGAP1L	RAB GTPase activating protein 1 like	0.00406521499438455	0.286826443493936	1.134
FRS2	fibroblast growth factor receptor substrate 2	0.00406792977180759	0.286826443493936	-1.106
SLC43A3	solute carrier family 43 member 3	0.00408191739498759	0.286826443493936	-1.284
ANO3	anoctamin 3	0.00409049316582612	0.286826443493936	1.394
TMOD4	tropomodulin 4	0.00409186581712556	0.286826443493936	-1.178
SNAPC3	small nuclear RNA activating complex polypeptide 3	0.00411368165671103	0.286826443493936	1.171
TRAK2	trafficking kinesin protein 2	0.00411494461311584	0.286826443493936	-1.204
C6orf201		0.00413356067663147	0.286826443493936	-1.231
CABP7	calcium binding protein 7	0.00414492360244601	0.286826443493936	1.168
EEF2	eukaryotic translation elongation factor 2	0.00414650770793533	0.286826443493936	-1.153
YTHDF1	YTH N6-methyladenosine RNA binding protein F1	0.004147751840531	0.286826443493936	1.094
TERC	telomerase RNA component;telomerase RNA component	0.00414990654809032	0.286826443493936	-1.291
ZFHX4	zinc finger homeobox 4	0.00415009803246439	0.286826443493936	1.286
C12orf74		0.00415562503411607	0.286826443493936	-1.161
ACR	acrosin	0.00417003791758868	0.28719849108652	-1.152
DALRD3	DALR anticodon binding domain containing 3	0.00418713222566514	0.287685131238395	-1.174
UTP3	UTP3 small subunit processome component	0.0041949341873508	0.287685131238395	1.163
SF3B3	splicing factor 3b subunit 3	0.00419644223344003	0.287685131238395	-1.139
NOMO2	NODAL modulator 2	0.00421068593195039	0.287737335869769	1.245
ACTL7B	actin like 7B	0.0042204829437429	0.287737335869769	-1.178
UAP1	UDP-N-acetylglucosamine pyrophosphorylase 1	0.0042227132008041	0.287737335869769	1.242
PALLD	palladin, cytoskeletal associated protein	0.00423258279199589	0.287737335869769	1.422
MRPL30	mitochondrial ribosomal protein L30	0.00424214725933363	0.287737335869769	1.193
RP11-544A12.4		0.00425705857708489	0.288297825852385	1.157
PCDH9	protocadherin 9	0.00427820714281037	0.28890441431563	1.513
IL1RAPL2	interleukin 1 receptor accessory protein like 2	0.00427957786253965	0.28890441431563	1.143
PGM1	phosphoglucomutase 1	0.00429021332174007	0.28890441431563	1.294
SLFN12L	schlafen family member 12 like	0.0042919094465765	0.28890441431563	-1.187
GGT2		0.00430459716221366	0.289113350320632	-1.168
CNTFR-AS1	CNTFR antisense RNA 1	0.00431460872847867	0.289113350320632	1.195
NDEL1	nudE neurodevelopment protein 1 like 1	0.0043269434851529	0.289113350320632	1.096
PLTP	phospholipid transfer protein	0.00433543021814293	0.289113350320632	-1.385
ZNF343	zinc finger protein 343	0.00433685092519496	0.289113350320632	1.126
GSE1	Gse1 coiled-coil protein	0.00434595518548822	0.289113350320632	1.191
C5AR1	complement C5a receptor 1	0.00434664180189626	0.289113350320632	-1.228
CYP2D6	cytochrome P450 family 2 subfamily D member 6	0.00434845287022426	0.289113350320632	-1.173
C17orf104		0.00436194954723907	0.289113350320632	1.193
PRSS27	serine protease 27	0.00438563765562999	0.289113350320632	-1.145
SEC24D	SEC24 homolog D, COPII coat complex component	0.00438807782183109	0.289113350320632	1.096
CEP95	centrosomal protein 95	0.00439512307089025	0.289113350320632	-1.147
RP11-358H18.3		0.00440147691288841	0.289113350320632	-1.144
LUZP1	leucine zipper protein 1	0.00440811451559523	0.289113350320632	1.222
WDR26	WD repeat domain 26	0.0044247536931291	0.289113350320632	1.213
ANKS4B	ankyrin repeat and sterile alpha motif domain containing 4B	0.004429309970428	0.289113350320632	-1.137
MROH5	maestro heat like repeat family member 5 (gene/pseudogene)	0.00443529620465188	0.289113350320632	-1.123
LINC01431	long intergenic non-protein coding RNA 1431	0.00443890271567361	0.289113350320632	1.158
VDR	vitamin D receptor	0.00445085215770651	0.289113350320632	-1.254
AC008163.4		0.00445097450847315	0.289113350320632	1.221
UAP1L1	UDP-N-acetylglucosamine pyrophosphorylase 1 like 1	0.00445254285148137	0.289113350320632	-1.358
PGM3	phosphoglucomutase 3	0.00445254433601891	0.289113350320632	1.18
RP11-347J14.7		0.00445315373758968	0.289113350320632	1.277
R3HCC1	R3H domain and coiled-coil containing 1	0.0044575443332025	0.289113350320632	-1.116
FOXQ1	forkhead box Q1	0.00446974608714094	0.289113350320632	-1.396
GFRA1	GDNF family receptor alpha 1	0.00446992340678116	0.289113350320632	1.937
RP11-352D13.5		0.00449236929960423	0.289563967014743	-1.136
DNM1	dynamin 1	0.00449279970014564	0.289563967014743	-1.514
ZNF583	zinc finger protein 583	0.0044963550413681	0.289563967014743	1.131
EXT1	exostosin glycosyltransferase 1	0.00453006507063016	0.290469240971279	1.16
SAT2	spermidine/spermine N1-acetyltransferase family member 2	0.0045369109046959	0.290469240971279	-1.282
TMSB4X	thymosin beta 4 X-linked	0.0045416731123886	0.290469240971279	-1.14
RP11-56B16.5		0.00454805971323739	0.290469240971279	1.131
EIF5B	eukaryotic translation initiation factor 5B	0.00454968755498857	0.290469240971279	1.129
ZCCHC4	zinc finger CCHC-type containing 4	0.00455597187209876	0.290469240971279	1.159
SLC9A1	solute carrier family 9 member A1	0.00457992706479804	0.29089372236919	1.092
RP11-211G3.2		0.0045951782080957	0.29089372236919	1.201
ICAM5	intercellular adhesion molecule 5	0.00459538293325432	0.29089372236919	1.103
PLXNA1	plexin A1	0.00460128044438451	0.29089372236919	-1.132
RPS15	ribosomal protein S15	0.00460241477435691	0.29089372236919	-1.086
SCP2	sterol carrier protein 2	0.00460668022999452	0.29089372236919	-1.088
KPNA4	karyopherin subunit alpha 4	0.00461531819089437	0.29089372236919	1.119
NLGN1	neuroligin 1	0.00462207151505386	0.29089372236919	1.447
SHOC2	SHOC2 leucine rich repeat scaffold protein	0.00463474655226422	0.29089372236919	1.113
TRIM27	tripartite motif containing 27	0.00464002269584339	0.29089372236919	-1.098
RP11-1191J2.4		0.00465038684733593	0.29089372236919	-1.153
GHRLOS	ghrelin opposite strand/antisense RNA	0.00465424097038098	0.29089372236919	1.184
C20orf144	chromosome 20 open reading frame 144	0.00466526337503054	0.29089372236919	-1.139
NBEAL1	neurobeachin like 1	0.0046703559831844	0.29089372236919	1.162
APOC1	apolipoprotein C1	0.00468066976288505	0.29089372236919	-1.193
CAD	carbamoyl-phosphate synthetase 2, aspartate transcarbamylase, and dihydroorotase	0.00468564721850064	0.29089372236919	-1.172
PI4KA	phosphatidylinositol 4-kinase alpha	0.00469280304629843	0.29089372236919	-1.125
CSNK2B	casein kinase 2 beta	0.00470269156020138	0.29089372236919	1.132
PQBP1	polyglutamine binding protein 1	0.00470950055321762	0.29089372236919	-1.142
YAF2	YY1 associated factor 2	0.00471065007305095	0.29089372236919	1.11
KDM2A	lysine demethylase 2A	0.00471254478641522	0.29089372236919	1.143
STK40	serine/threonine kinase 40	0.00474012334584517	0.292191940333873	-1.151
MIR338	microRNA 338	0.00475016315115573	0.292213023573264	-1.102
TMEM86B	transmembrane protein 86B	0.00476366837753672	0.292213023573264	-1.184
RRAS	RAS related	0.0047726511569844	0.292213023573264	1.23
RP11-338E21.1		0.00477617404532895	0.292213023573264	-1.232
FSTL1	follistatin like 1	0.00477704174537148	0.292213023573264	1.172
LOC388849		0.00478801692972031	0.292213023573264	-1.147
AQP10	aquaporin 10	0.00479163400688602	0.292213023573264	-1.107
RP13-820C6.2		0.00479906454022964	0.292213023573264	1.214
CHIC1	cysteine rich hydrophobic domain 1	0.00480647222628302	0.292213023573264	-1.106
CCDC101		0.00481131017588195	0.292213023573264	-1.259
PRSS23	serine protease 23	0.00481439145685556	0.292213023573264	-1.31
AQP11	aquaporin 11	0.00481903662080537	0.292213023573264	-1.231
PRKAG2	protein kinase AMP-activated non-catalytic subunit gamma 2	0.00483656569805524	0.292335218700707	1.155
SLC30A7	solute carrier family 30 member 7	0.00486592057959546	0.293003147913795	1.173
LYN	LYN proto-oncogene, Src family tyrosine kinase	0.00489690493987186	0.293003147913795	1.461
ITSN1	intersectin 1	0.00490423086560285	0.293003147913795	1.181
TJP3	tight junction protein 3	0.00490861342736278	0.293003147913795	-1.182
NOTCH2	notch receptor 2	0.0049104088975858	0.293003147913795	1.095
STX19	syntaxin 19	0.00491172158660592	0.293003147913795	-1.216
GNPDA1	glucosamine-6-phosphate deaminase 1	0.00491984102371746	0.293003147913795	-1.31
HERPUD2	HERPUD family member 2	0.00493566598467571	0.293003147913795	-1.121
SLBP	stem-loop binding protein	0.00493794329350679	0.293003147913795	-1.115
SMNDC1	survival motor neuron domain containing 1	0.00495235363131212	0.293003147913795	1.111
LOC285095		0.00495680783066874	0.293003147913795	1.102
GORASP2	golgi reassembly stacking protein 2	0.00499505601923472	0.294303814623227	1.111
LINC01191	long intergenic non-protein coding RNA 1191	0.00499764094695435	0.294303814623227	1.199
TMEM55B		0.00500307888947077	0.294303814623227	-1.19
PLSCR1	phospholipid scramblase 1	0.00501106815292968	0.294303814623227	-1.342
LOC643797		0.00501427470345625	0.294303814623227	1.166
TSEN54	tRNA splicing endonuclease subunit 54	0.00502049127177138	0.294303814623227	-1.112
PPIAL4B		0.00503453909086425	0.294303814623227	1.299
TMEM167B	transmembrane protein 167B	0.00504099648165635	0.294303814623227	1.154
SLC29A2	solute carrier family 29 member 2	0.00504842327380394	0.294303814623227	-1.218
LRP3	LDL receptor related protein 3	0.00505363334697194	0.294303814623227	-1.104
RP11-243M5.1		0.00506341712645095	0.294303814623227	1.409
COPS2	COP9 signalosome subunit 2	0.00506770200258594	0.294303814623227	1.066
SEPW1		0.0050859337911906	0.294303814623227	1.219
PPM1M	protein phosphatase, Mg2+/Mn2+ dependent 1M	0.00509686995120944	0.294303814623227	-1.122
FADS3	fatty acid desaturase 3	0.00510107340126242	0.294303814623227	1.177
ARVP6125		0.00512279977008303	0.294303814623227	-1.132
TFG	trafficking from ER to golgi regulator	0.00512440194161168	0.294303814623227	1.116
YPEL4	yippee like 4	0.00512768828376304	0.294303814623227	1.121
FOXRED2	FAD dependent oxidoreductase domain containing 2	0.00512893135041602	0.294303814623227	-1.333
PRKG2	protein kinase cGMP-dependent 2	0.00513738625639102	0.294303814623227	-1.96
SNORA72	Small nucleolar RNA SNORA72;small nucleolar RNA, H/ACA box 72	0.00514023032892763	0.294303814623227	1.097
NR3C2	nuclear receptor subfamily 3 group C member 2	0.00514367284514815	0.294303814623227	1.349
CTD-2589M5.4		0.00515254728839352	0.294434101067496	-1.146
TGOLN2	trans-golgi network protein 2	0.00517378605843437	0.295269690539473	1.124
ACACA	acetyl-CoA carboxylase alpha	0.00518765958976164	0.295511421617783	-1.207
SYNPO	synaptopodin	0.00519573893204961	0.295511421617783	1.211
GON4L	gon-4 like	0.0051986914454059	0.295511421617783	1.124
CCDC125	coiled-coil domain containing 125	0.00520450777278401	0.295511421617783	-1.137
SNORD114-1	small nucleolar RNA, C/D box 114-1	0.00523923562702806	0.296411570786577	1.347
SPTLC3	serine palmitoyltransferase long chain base subunit 3	0.00524478881584009	0.296411570786577	-1.264
SH3BP5L	SH3 binding domain protein 5 like	0.00524523086075135	0.296411570786577	1.14
RNU6-99P	RNA, U6 small nuclear 99, pseudogene	0.00524745726529659	0.296411570786577	1.361
ARVCF	ARVCF delta catenin family member	0.00525356948379265	0.296411570786577	-1.103
EIF4EBP2	eukaryotic translation initiation factor 4E binding protein 2	0.00527833537145034	0.297143122689906	1.166
PPM1A	protein phosphatase, Mg2+/Mn2+ dependent 1A	0.00528671972566002	0.297154930272646	1.112
CDRT15	CMT1A duplicated region transcript 15	0.00529526309806725	0.297260750696406	-1.162
RAPH1	Ras association (RalGDS/AF-6) and pleckstrin homology domains 1	0.005308692213379	0.297294420722999	1.392
MGA	MAX dimerization protein MGA	0.00530918580555761	0.297294420722999	-1.118
LOC100505501		0.00533461662245303	0.297681007795113	-1.157
TAF13	TATA-box binding protein associated factor 13	0.00533609998512381	0.297681007795113	1.421
NAV2-AS5	NAV2 antisense RNA 5	0.00535941797990179	0.29811509387055	-1.168
SLC15A4	solute carrier family 15 member 4	0.00536344313050543	0.29811509387055	1.112
EPG5	ectopic P-granules 5 autophagy tethering factor	0.00536499018521792	0.29811509387055	1.251
RP11-83N9.5		0.00537661517646291	0.29811509387055	-1.144
SLC39A4	solute carrier family 39 member 4	0.00537728048053491	0.29811509387055	-1.101
CAPN2	calpain 2	0.00539923149363633	0.298960672865379	-1.202
KCTD11	potassium channel tetramerization domain containing 11	0.00543923310483857	0.300430116628516	1.22
CTD-2292M14.1		0.00546140210588698	0.301109916194281	-1.144
SPACA5	sperm acrosome associated 5	0.00547343226132205	0.301109916194281	-1.231
NUDT19	nudix hydrolase 19	0.00547994945785834	0.301109916194281	1.143
MKX	mohawk homeobox	0.00548536892381019	0.301109916194281	-1.93
AP1M2	adaptor related protein complex 1 subunit mu 2	0.00549202249170146	0.301109916194281	1.157
NLRP1	NLR family pyrin domain containing 1	0.00551866662404921	0.30188372953423	-1.197
AKTIP	AKT interacting protein	0.00551966486589284	0.30188372953423	1.134
RP11-687M24.5		0.00553620984523921	0.302048299734939	1.164
CTA-212D2.2		0.00556753050115008	0.303221497757351	-1.168
DDX39B	DExD-box helicase 39B	0.00557641222160589	0.303221497757351	1.106
TMEM45A	transmembrane protein 45A	0.00560025925334907	0.303221497757351	1.696
SNORA57	small nucleolar RNA, H/ACA box 57	0.00560544773811737	0.303221497757351	-1.167
CRKL	CRK like proto-oncogene, adaptor protein	0.00560722140035284	0.303221497757351	1.132
GLS	glutaminase	0.00560727207996842	0.303221497757351	1.301
FKBP4	FKBP prolyl isomerase 4	0.0056140507466211	0.303221497757351	-1.091
PRDM10	PR/SET domain 10	0.00562959674149819	0.303221497757351	-1.105
TMEM95	transmembrane protein 95	0.00563735660283212	0.303221497757351	-1.169
AFF4	ALF transcription elongation factor 4	0.00563815761165764	0.303221497757351	1.163
RNMTL1		0.0056392445077999	0.303221497757351	-1.105
MPZL1	myelin protein zero like 1	0.00564664755476182	0.303254192203929	1.141
DDX54	DEAD-box helicase 54	0.00566117776236805	0.303549236917769	-1.092
FRY	FRY microtubule binding protein	0.00566574456861014	0.303549236917769	1.247
LOC100996590		0.0057027481335036	0.305165403417425	1.125
SNX24	sorting nexin 24	0.005721802868374	0.305380396637041	1.209
C11orf30		0.00574694146391055	0.305380396637041	1.167
CLEC18B	C-type lectin domain family 18 member B	0.00574822228732319	0.305380396637041	-1.155
TADA3	transcriptional adaptor 3	0.00574967843262976	0.305380396637041	-1.133
COL23A1	collagen type XXIII alpha 1 chain	0.00574994128592672	0.305380396637041	-1.163
NEK9	NIMA related kinase 9	0.00576039606785204	0.305380396637041	-1.135
RP11-84A14.4		0.00576084311896437	0.305380396637041	1.213
LIMK2	LIM domain kinase 2	0.00576150695665125	0.305380396637041	1.156
C8G	complement C8 gamma chain	0.00580844002254202	0.307502811110353	-1.111
KBTBD11	kelch repeat and BTB domain containing 11	0.00582945876720924	0.308031762564258	1.162
C3orf33	chromosome 3 open reading frame 33	0.00583712182044782	0.308031762564258	1.106
NSMAF	neutral sphingomyelinase activation associated factor	0.00583913758160305	0.308031762564258	-1.356
TNFAIP2	TNF alpha induced protein 2	0.00585656804524079	0.308056880878482	1.489
IFNGR2	interferon gamma receptor 2	0.00585894794963242	0.308056880878482	1.164
LOC101929107	uncharacterized LOC101929107	0.0058758220012279	0.308508305991529	-1.115
MIR4677	microRNA 4677	0.00589164837358129	0.308911732835272	1.361
GNA11	G protein subunit alpha 11	0.00589934589974448	0.308911732835272	1.191
GNB2L1		0.00593132056504451	0.309870246345602	-1.094
GPHA2	glycoprotein hormone subunit alpha 2	0.00594007756567983	0.309870246345602	-1.146
NCEH1	neutral cholesterol ester hydrolase 1	0.00594342088937316	0.309870246345602	1.338
TRANK1	tetratricopeptide repeat and ankyrin repeat containing 1	0.00599184468183166	0.311041625017661	-1.36
USP17L15	ubiquitin specific peptidase 17 like family member 15	0.0059922691221777	0.311041625017661	-1.11
RNU6-830P	RNA, U6 small nuclear 830, pseudogene	0.00602320374466108	0.311041625017661	-1.31
CREB3	cAMP responsive element binding protein 3	0.00603847443219004	0.311041625017661	1.073
ZNF275	zinc finger protein 275	0.00606064189489489	0.311041625017661	1.117
NAPRT	nicotinate phosphoribosyltransferase	0.00607197402950282	0.311041625017661	-1.238
CTD-2245E15.3		0.00607295823980645	0.311041625017661	-1.151
CDC25B	cell division cycle 25B	0.00609105720159115	0.311041625017661	-1.392
PHF19	PHD finger protein 19	0.00609297946335238	0.311041625017661	-1.148
RP11-90D4.3		0.00609316604880378	0.311041625017661	-1.265
KIAA0196		0.00609674185382133	0.311041625017661	-1.118
LRRC37A4P	leucine rich repeat containing 37 member A4, pseudogene;leucine rich repeat containing 37 member A4, pseudogene;leucine rich repeat containing 37 member A4, pseudogene	0.00610059936883146	0.311041625017661	-1.172
KRTAP1-1	keratin associated protein 1-1	0.00610064081294964	0.311041625017661	1.695
CNBP	CCHC-type zinc finger nucleic acid binding protein	0.00610112525173053	0.311041625017661	-1.095
RNA5SP218	RNA, 5S ribosomal pseudogene 218	0.00610243995681152	0.311041625017661	-1.1
PLD2	phospholipase D2	0.00610470668358624	0.311041625017661	-1.26
UPK1B	uroplakin 1B	0.00610824392468607	0.311041625017661	1.194
AC008067.2		0.00612512263559457	0.31113455716179	1.244
CELF2	CUGBP Elav-like family member 2	0.00612943659901422	0.31113455716179	-1.854
ZBTB41	zinc finger and BTB domain containing 41	0.00615206612069985	0.31113455716179	1.119
ADSL	adenylosuccinate lyase	0.00615510341843298	0.31113455716179	-1.153
LINC01111	long intergenic non-protein coding RNA 1111	0.00615591026359211	0.31113455716179	1.475
GLRX	glutaredoxin	0.00617751879720949	0.31113455716179	1.269
GLTP	glycolipid transfer protein	0.0061847368106987	0.31113455716179	1.129
HIF1A-AS2	HIF1A antisense RNA 2	0.00618785409717691	0.31113455716179	1.36
RNA5SP366	RNA, 5S ribosomal pseudogene 366	0.00618794775291801	0.31113455716179	-1.22
LMBRD2	LMBR1 domain containing 2	0.00619773289378724	0.31113455716179	1.176
DHCR24	24-dehydrocholesterol reductase	0.0062139135293024	0.311596344830603	-1.458
LINC00243	long intergenic non-protein coding RNA 243	0.00622625456361984	0.311864775443086	-1.302
B3GALT5	beta-1,3-galactosyltransferase 5	0.00624706986320385	0.312452599999912	-1.169
CSNK2B	casein kinase 2 beta	0.00625199246677993	0.312452599999912	1.122
TBC1D17	TBC1 domain family member 17	0.00627359251516154	0.312963284965933	-1.179
PLEKHG5	pleckstrin homology and RhoGEF domain containing G5	0.00628300189398037	0.312963284965933	1.107
USP17L15	ubiquitin specific peptidase 17 like family member 15	0.00628324863495655	0.312963284965933	-1.119
RNU6-275P	RNA, U6 small nuclear 275, pseudogene	0.00630133762710543	0.313505003877836	1.379
VN1R2	vomeronasal 1 receptor 2	0.00630817391118548	0.313505003877836	-1.142
LOC100505853		0.00633105740084977	0.314080943397323	-1.154
C10orf54		0.00633657126729192	0.314080943397323	1.24
LZTR1	leucine zipper like post translational regulator 1	0.0063511284846831	0.314240036743816	-1.114
AC093110.3		0.00636929290176405	0.314662760640738	1.294
RP11-288G11.3		0.00637642671163443	0.314662760640738	1.222
ENTPD7	ectonucleoside triphosphate diphosphohydrolase 7	0.00638396469414359	0.314662760640738	1.301
CTD-2377D24.6		0.00640491131499878	0.314662760640738	1.277
SRSF9	serine and arginine rich splicing factor 9	0.00643011167903536	0.314662760640738	1.168
SLC22A9	solute carrier family 22 member 9	0.006436821403027	0.314662760640738	-1.143
ATF6	activating transcription factor 6	0.00644339869793968	0.314662760640738	1.108
NPLOC4	NPL4 homolog, ubiquitin recognition factor	0.00644792501747122	0.314662760640738	1.09
ARHGAP12	Rho GTPase activating protein 12	0.00644798962294165	0.314662760640738	-1.286
ZNF787	zinc finger protein 787	0.00644928200631168	0.314662760640738	-1.11
JUND	JunD proto-oncogene, AP-1 transcription factor subunit	0.00645805844617346	0.314662760640738	1.198
ATF1	activating transcription factor 1	0.00645838106941486	0.314662760640738	-1.166
CCER2	coiled-coil glutamate rich protein 2	0.00647259160076255	0.314906265212437	-1.146
SNORD115-27	small nucleolar RNA, C/D box 115-27	0.00648164861917831	0.314906265212437	1.287
RNU6-537P	RNA, U6 small nuclear 537, pseudogene;RNA, U6 small nuclear 537, pseudogene	0.00648454721661319	0.314906265212437	-1.367
TM6SF2	transmembrane 6 superfamily member 2	0.00650334043967319	0.315097354099307	1.28
TTLL5	tubulin tyrosine ligase like 5	0.00650596507404767	0.315097354099307	-1.172
POM121L8P	POM121 transmembrane nucleoporin like 8, pseudogene;POM121 transmembrane nucleoporin like 8, pseudogene	0.00652702101672984	0.315097354099307	-1.153
PRR25	proline rich 25	0.00652800486759738	0.315097354099307	-1.164
DGCR6L	DiGeorge syndrome critical region gene 6 like	0.00652901012496743	0.315097354099307	-1.128
ZNF521	zinc finger protein 521	0.0065528297971032	0.315097354099307	-1.227
RP1-69D17.3		0.00656068589123325	0.315097354099307	1.305
MRPS16	mitochondrial ribosomal protein S16	0.00656897508752161	0.315097354099307	-1.155
WDR35	WD repeat domain 35	0.00657168838079935	0.315097354099307	-1.126
THUMPD1	THUMP domain containing 1	0.00658169077082416	0.315097354099307	1.081
PDZRN3	PDZ domain containing ring finger 3	0.00658325218511046	0.315097354099307	-1.306
EXOC3L1	exocyst complex component 3 like 1	0.00658928449709585	0.315097354099307	-1.105
RNU2-56P	RNA, U2 small nuclear 56, pseudogene	0.00660482899915773	0.315097354099307	-1.309
LOC101927596		0.00661778953476619	0.315097354099307	-1.119
CALD1	caldesmon 1	0.00662441041758621	0.315097354099307	1.348
MIR1301	microRNA 1301	0.00662452670812566	0.315097354099307	-1.186
CHPF	chondroitin polymerizing factor	0.00662892728410865	0.315097354099307	1.327
LOC100289455		0.00662968956282348	0.315097354099307	1.171
LACC1	laccase domain containing 1	0.00665457122642532	0.315569286497663	2.562
VTRNA1-3	vault RNA 1-3	0.00665615269897384	0.315569286497663	1.449
PSMB8	proteasome 20S subunit beta 8	0.00666083192275871	0.315569286497663	-1.17
AC006277.2		0.00670005123350348	0.316050214990446	-1.217
FAHD1	fumarylacetoacetate hydrolase domain containing 1	0.00671004063394752	0.316050214990446	-1.156
RNU6-352P	RNA, U6 small nuclear 352, pseudogene	0.00671068333805743	0.316050214990446	-1.256
MIR3118-4	microRNA 3118-4	0.00672014808035462	0.316050214990446	-1.142
MIR3118-4	microRNA 3118-4	0.00672014808035462	0.316050214990446	-1.142
TRIM8	tripartite motif containing 8	0.0067347185564524	0.316050214990446	1.244
AHCTF1	AT-hook containing transcription factor 1	0.0067549944855592	0.316604794683736	1.095
TM9SF4	transmembrane 9 superfamily member 4	0.006760724401927	0.316604794683736	1.1
LINC01360	long intergenic non-protein coding RNA 1360	0.00678551965661889	0.317119923099378	-1.131
SLMAP	sarcolemma associated protein	0.0067859357493985	0.317119923099378	1.124
NUPR1L		0.00680775501623328	0.317474711201123	1.163
MYBPHL	myosin binding protein H like	0.00683323111982428	0.317789277810017	1.125
ASAP1	ArfGAP with SH3 domain, ankyrin repeat and PH domain 1	0.00684231305830016	0.317789277810017	1.175
TNFRSF13B	TNF receptor superfamily member 13B	0.00684298317182608	0.317789277810017	-1.083
ECI1	enoyl-CoA delta isomerase 1	0.00688288262476162	0.31923151710444	-1.203
RNF139	ring finger protein 139	0.00688834504406498	0.31923151710444	-1.093
LMNTD2	lamin tail domain containing 2	0.00691428837740214	0.320101427380789	-1.108
LOC100506276		0.0069219498017615	0.320124039070274	1.276
ATP6V1C1	ATPase H+ transporting V1 subunit C1	0.00693823003774732	0.320544791257376	-1.126
C1orf53	chromosome 1 open reading frame 53	0.00695629538454377	0.320984015660203	1.146
THRB	thyroid hormone receptor beta	0.00696665763559281	0.320984015660203	-1.789
GJB2	gap junction protein beta 2	0.00696931392535653	0.320984015660203	-1.147
UNG	uracil DNA glycosylase	0.00699712249430036	0.321539813656394	-1.159
IFI16	interferon gamma inducible protein 16	0.00700750286795445	0.321539813656394	-1.136
SCPEP1	serine carboxypeptidase 1	0.00701272795709952	0.321539813656394	-1.223
DMKN	dermokine	0.00703332744111432	0.32166440540808	-1.536
HAS3	hyaluronan synthase 3	0.0070345394178289	0.32166440540808	-1.132
GTF2F2	general transcription factor IIF subunit 2	0.00704226747788645	0.321688183490885	1.133
PGLS	6-phosphogluconolactonase	0.00706103013436034	0.32218988707847	-1.229
C4orf46	chromosome 4 open reading frame 46	0.00707388320821832	0.32218988707847	-1.125
RBM5	RNA binding motif protein 5	0.00709210606017448	0.322216727656638	-1.098
CSNK2B	casein kinase 2 beta	0.00709458273529593	0.322216727656638	1.114
MIR1538	microRNA 1538	0.00709715752731352	0.322216727656638	-1.228
HSPA7	heat shock protein family A (Hsp70) member 7 (pseudogene)	0.00710773965138252	0.322369220428405	1.193
LITAF	lipopolysaccharide induced TNF factor	0.00713871642180796	0.32279004578406	-1.594
RAB3GAP1	RAB3 GTPase activating protein catalytic subunit 1	0.00714884124394574	0.322920684085075	1.102
SYVN1	synoviolin 1	0.00719098845952352	0.324117601211225	1.13
CIZ1	CDKN1A interacting zinc finger protein 1	0.00720064387889111	0.324117601211225	-1.149
LINC01285	long intergenic non-protein coding RNA 1285	0.00722328685486246	0.324117601211225	1.131
C1QTNF9B-AS1		0.00722617610085748	0.324117601211225	-1.236
MOB3B	MOB kinase activator 3B	0.0072349720893004	0.324186314631915	-1.172
HSD17B14	hydroxysteroid 17-beta dehydrogenase 14	0.00724783545496064	0.324436959397631	-1.637
ROCK1	Rho associated coiled-coil containing protein kinase 1	0.00726493008376107	0.324876317342858	1.142
SGTB	small glutamine rich tetratricopeptide repeat co-chaperone beta	0.00729193146425693	0.32565718619028	1.27
RP11-490H24.5		0.00729698595510274	0.32565718619028	1.233
UCK2	uridine-cytidine kinase 2	0.00732432348499179	0.32589212845317	1.138
AC007319.1		0.00734034523561476	0.32589212845317	1.132
PVR	PVR cell adhesion molecule	0.00735450809793742	0.32589212845317	1.29
ANKRD37	ankyrin repeat domain 37	0.00735937419402657	0.32589212845317	1.29
CAB39	calcium binding protein 39	0.00736629679873467	0.32589212845317	1.184
LOC100996654		0.00739690809415615	0.32589212845317	-1.139
KCNK6	potassium two pore domain channel subfamily K member 6	0.00739758313332947	0.32589212845317	1.323
ZNF223	zinc finger protein 223	0.00740042263603924	0.32589212845317	1.25
GTF2A2	general transcription factor IIA subunit 2	0.00740827855828551	0.32589212845317	1.143
TMEM184B	transmembrane protein 184B	0.0074135199239479	0.32589212845317	1.144
RN7SKP111	RN7SK pseudogene 111	0.00742904271814947	0.32589212845317	-1.16
ZBTB18	zinc finger and BTB domain containing 18	0.00743523904595027	0.32589212845317	1.178
NELFE	negative elongation factor complex member E	0.00744099305146385	0.32589212845317	-1.075
NELFE	negative elongation factor complex member E	0.00744099305146385	0.32589212845317	-1.075
NELFE	negative elongation factor complex member E	0.00744099305146385	0.32589212845317	-1.075
NELFE	negative elongation factor complex member E	0.00744099305146385	0.32589212845317	-1.075
NELFE	negative elongation factor complex member E	0.00744099305146385	0.32589212845317	-1.075
SP3	Sp3 transcription factor	0.00748585893329929	0.326968420251851	-1.128
GM2A	ganglioside GM2 activator	0.00749032775512335	0.326968420251851	-1.212
REXO1	RNA exonuclease 1 homolog	0.00749987790392466	0.326968420251851	1.088
AKAP9	A-kinase anchoring protein 9	0.00750756204948315	0.326968420251851	1.177
ARMCX4	armadillo repeat containing X-linked 4	0.00751213304302483	0.326968420251851	-1.171
ATP5J		0.00751685225253533	0.326968420251851	1.074
LINC01089	long intergenic non-protein coding RNA 1089	0.0075385945228171	0.327299967335717	1.12
CLN3	CLN3 lysosomal/endosomal transmembrane protein, battenin	0.00753914195749662	0.327299967335717	-1.249
CD7	CD7 molecule	0.00757820420776365	0.328350347783095	-1.137
SPRN	shadow of prion protein	0.00758561973808449	0.328350347783095	-1.142
PER2	period circadian regulator 2	0.00758642737877308	0.328350347783095	1.125
TMED7-TICAM2	TMED7-TICAM2 readthrough	0.00760763558083806	0.328350347783095	1.12
LINC01270	long intergenic non-protein coding RNA 1270	0.00762219544025828	0.328350347783095	-1.141
ITIH5	inter-alpha-trypsin inhibitor heavy chain 5	0.00763193649062316	0.328452935043415	-1.466
RNU6-1261P	RNA, U6 small nuclear 1261, pseudogene	0.00768044203135924	0.329673899586468	1.129
HOXC12	homeobox C12	0.00768246780277234	0.329673899586468	-1.13
LINC01205	long intergenic non-protein coding RNA 1205	0.00771030178173196	0.330148338429174	1.173
HLX-AS1	HLX antisense RNA 1	0.00771156374463275	0.330148338429174	1.206
C1orf109		0.00771656737054139	0.330148338429174	1.135
ATP6AP2	ATPase H+ transporting accessory protein 2	0.00773198404767198	0.330148338429174	1.093
ZNF16	zinc finger protein 16	0.00773790947583221	0.330148338429174	-1.099
HAND2-AS1	HAND2 antisense RNA 1	0.00774731260186174	0.330233824363407	-1.332
RNU1-16P	RNA, U1 small nuclear 16, pseudogene	0.00776298513023034	0.330586129176574	-1.174
SHROOM4	shroom family member 4	0.00777741895966435	0.330885062679562	1.135
RNA5SP328	RNA, 5S ribosomal pseudogene 328	0.0077850526963854	0.330894396939985	-1.17
PIFO	primary cilia formation	0.0077961022085026	0.331048758766187	-1.26
RP11-344P13.4		0.0078361067878143	0.331359976328499	-1.132
KIF21A	kinesin family member 21A	0.00784122415286165	0.331359976328499	1.232
LOC101927476		0.00786563285133283	0.331359976328499	1.139
ATP13A2	ATPase cation transporting 13A2	0.00786707150073485	0.331359976328499	1.238
ACAT1	acetyl-CoA acetyltransferase 1	0.00787503314637179	0.331359976328499	-1.11
RP11-12K11.2		0.00788085895653294	0.331359976328499	1.166
VAMP2	vesicle associated membrane protein 2	0.00788982958544897	0.331359976328499	1.228
SSRP1	structure specific recognition protein 1	0.00791722918240964	0.331359976328499	-1.15
B4GALT6	beta-1,4-galactosyltransferase 6	0.00793088234896504	0.331359976328499	1.515
ADAMTSL4-AS1	ADAMTSL4 antisense RNA 1;ADAMTSL4 antisense RNA 1	0.0079468640690988	0.331359976328499	-1.158
PRKAG1	protein kinase AMP-activated non-catalytic subunit gamma 1	0.00795037204887676	0.331359976328499	-1.106
NKPD1	NTPase KAP family P-loop domain containing 1	0.00795767372710731	0.331359976328499	-1.113
MUC2	mucin 2, oligomeric mucus/gel-forming	0.00796335982934893	0.331359976328499	-1.106
CSPG4P8		0.00796664182777745	0.331359976328499	-1.117
CSPG4P8		0.00796664182777745	0.331359976328499	-1.117
AP5B1	adaptor related protein complex 5 subunit beta 1	0.0079802834257137	0.331359976328499	1.073
PSMB8	proteasome 20S subunit beta 8	0.00798162572661581	0.331359976328499	-1.175
PSMB8	proteasome 20S subunit beta 8	0.00798162572661581	0.331359976328499	-1.175
PSMB8	proteasome 20S subunit beta 8	0.00798162572661581	0.331359976328499	-1.175
PSMB8	proteasome 20S subunit beta 8	0.00798162572661581	0.331359976328499	-1.175
PSMB8	proteasome 20S subunit beta 8	0.00798162572661581	0.331359976328499	-1.175
PSMB8	proteasome 20S subunit beta 8	0.00798162572661581	0.331359976328499	-1.175
PSMB8	proteasome 20S subunit beta 8	0.00798162572661581	0.331359976328499	-1.175
CERS6	ceramide synthase 6	0.00799615199003944	0.331654523386125	1.183
PTPRQ	protein tyrosine phosphatase receptor type Q	0.00804240340025219	0.332253980882678	1.121
KB-1930G5.3		0.00807014933270072	0.332253980882678	-1.147
SLC25A28	solute carrier family 25 member 28	0.00807563203066353	0.332253980882678	1.149
KCNJ4	potassium inwardly rectifying channel subfamily J member 4	0.0080819475866588	0.332253980882678	1.128
MFAP1	microfibril associated protein 1	0.00809376468140252	0.332253980882678	1.052
DPT	dermatopontin	0.00809717650078068	0.332253980882678	-2.281
BNIP3	BCL2 interacting protein 3	0.0081167187829023	0.332253980882678	1.958
VKORC1L1	vitamin K epoxide reductase complex subunit 1 like 1	0.00812293855097481	0.332253980882678	1.157
MFAP5	microfibril associated protein 5	0.00813880729633997	0.332253980882678	1.543
GART	phosphoribosylglycinamide formyltransferase, phosphoribosylglycinamide synthetase, phosphoribosylaminoimidazole synthetase	0.00815702108701413	0.332253980882678	-1.117
GALNT14	polypeptide N-acetylgalactosaminyltransferase 14	0.00815749440638645	0.332253980882678	-1.126
TBCA	tubulin folding cofactor A	0.00816182172102263	0.332253980882678	-1.203
IGFL4	IGF like family member 4	0.0081635264739057	0.332253980882678	-1.133
CTDNEP1	CTD nuclear envelope phosphatase 1	0.00816822112786767	0.332253980882678	-1.132
TMX4	thioredoxin related transmembrane protein 4	0.00817911450401906	0.332253980882678	-1.155
BRD2	bromodomain containing 2	0.00818183524143636	0.332253980882678	1.213
RN7SKP219	RN7SK pseudogene 219	0.00820217155066504	0.332518467801334	-1.106
GIMD1	GIMAP family P-loop NTPase domain containing 1	0.00820324974902571	0.332518467801334	-1.119
VAV3-AS1	VAV3 antisense RNA 1	0.00822337673498638	0.332717263705788	-1.169
EXPH5	exophilin 5	0.00823606494431202	0.332717263705788	2.395
PTPLA		0.00823797477861695	0.332717263705788	-1.533
CHRFAM7A	CHRNA7 (exons 5-10) and FAM7A (exons A-E) fusion	0.00825603475861768	0.332786182520968	1.165
C21orf91	chromosome 21 open reading frame 91	0.00825870654219842	0.332786182520968	-1.255
ZNF844	zinc finger protein 844	0.00826205136196717	0.332786182520968	1.172
RP11-195B3.1		0.00828072614645317	0.332984326555342	1.203
CLDN2	claudin 2	0.00828189299505769	0.332984326555342	-1.118
CLINT1	clathrin interactor 1	0.00830466156506658	0.333165546699159	1.088
PRKAA1	protein kinase AMP-activated catalytic subunit alpha 1	0.00831399021423884	0.333165546699159	1.162
NONO	non-POU domain containing octamer binding	0.00831616713918389	0.333165546699159	-1.092
ARHGAP31	Rho GTPase activating protein 31	0.00831626115357421	0.333165546699159	1.201
LOC102725086		0.00834170041157357	0.333763851066371	1.194
OCA2	OCA2 melanosomal transmembrane protein	0.00834682017523337	0.333763851066371	-1.186
TAS2R4	taste 2 receptor member 4	0.00836576420421797	0.333763851066371	1.147
ZDHHC20	zinc finger DHHC-type palmitoyltransferase 20	0.00837020541232534	0.333763851066371	1.164
DLG4	discs large MAGUK scaffold protein 4	0.00837716902959045	0.333763851066371	1.103
ZFC3H1	zinc finger C3H1-type containing	0.00839964155635561	0.333763851066371	1.14
NCSTN	nicastrin	0.00840819090644286	0.333763851066371	1.081
SPRYD7	SPRY domain containing 7	0.00841537539763504	0.333763851066371	1.277
TLDC1		0.00842449623324744	0.333763851066371	1.402
RNU6-198P	RNA, U6 small nuclear 198, pseudogene	0.00842512756075717	0.333763851066371	1.161
PRSS56	serine protease 56	0.00843015515696136	0.333763851066371	-1.118
RNU4-79P	RNA, U4 small nuclear 79, pseudogene	0.00844349441780318	0.333763851066371	1.302
SOCS2	suppressor of cytokine signaling 2	0.00844695795629665	0.333763851066371	1.141
FLNB	filamin B	0.00845561255158474	0.333763851066371	1.291
ARMC9	armadillo repeat containing 9	0.00846327714407722	0.333763851066371	-1.363
CRTAP	cartilage associated protein	0.00846581100645615	0.333763851066371	-1.104
BCKDHA	branched chain keto acid dehydrogenase E1 subunit alpha	0.00848396744335297	0.334184451040953	-1.184
LOC286189		0.00850048371933829	0.334539760062036	-1.298
GAL3ST4	galactose-3-O-sulfotransferase 4	0.0085553563274074	0.33526613276694	-1.334
RPL23AP32	ribosomal protein L23a pseudogene 32;ribosomal protein L23a pseudogene 32	0.00855899759106962	0.33526613276694	1.379
LOC101928576	uncharacterized LOC101928576	0.00856038219134814	0.33526613276694	-1.137
DTX4	deltex E3 ubiquitin ligase 4	0.00856401423635555	0.33526613276694	-1.197
FLNC	filamin C	0.00858359883429552	0.335738328111985	1.301
TECPR1	tectonin beta-propeller repeat containing 1	0.0085966786184196	0.335852569764301	-1.09
SRSF6	serine and arginine rich splicing factor 6	0.00860580274242429	0.335852569764301	-1.091
HOOK3	hook microtubule tethering protein 3	0.00860909587511171	0.335852569764301	1.155
SPATA6	spermatogenesis associated 6	0.00862841303441879	0.33631217931273	-1.188
SNX8	sorting nexin 8	0.00863747279901238	0.336371530145832	-1.11
SLC9A7	solute carrier family 9 member A7	0.00865466175551546	0.336431067662876	1.433
KCNA3	potassium voltage-gated channel subfamily A member 3	0.00865748322208788	0.336431067662876	-1.287
RIOK3	RIO kinase 3	0.00866161681293878	0.336431067662876	1.176
PRKCSH	protein kinase C substrate 80K-H	0.00867861409487659	0.33679814646978	-1.119
PTCH1	patched 1	0.00869336554597515	0.337017820606583	1.2
RNU1-94P	RNA, U1 small nuclear 94, pseudogene	0.0086993777440405	0.337017820606583	1.186
MRPL49	mitochondrial ribosomal protein L49	0.00875060218943845	0.338708261155636	-1.163
DDX39B	DExD-box helicase 39B	0.00877943224499549	0.339061470399611	1.121
SNORD12B	small nucleolar RNA, C/D box 12B	0.00878513235074322	0.339061470399611	-1.243
GCNT1	glucosaminyl (N-acetyl) transferase 1	0.00879393647940408	0.339061470399611	1.387
ERV3-1	endogenous retrovirus group 3 member 1, envelope	0.00879436340061363	0.339061470399611	1.137
RP11-133L19.1		0.00880767264551785	0.339061470399611	-1.217
IL18R1	interleukin 18 receptor 1	0.0088109342906482	0.339061470399611	-1.275
RP11-791O21.5		0.0088157037517371	0.339061470399611	1.087
ME3	malic enzyme 3	0.00882050610889666	0.339061470399611	-1.36
LINC00083		0.00883108807846321	0.33917610142318	-1.209
GRPEL1	GrpE like 1, mitochondrial	0.00884864433043287	0.339558166657686	1.101
RNA5SP127	RNA, 5S ribosomal pseudogene 127	0.00888434739715814	0.340537306458362	-1.386
RP11-807H7.2		0.00889527393268078	0.340537306458362	1.372
ZNF621	zinc finger protein 621	0.00889840808819387	0.340537306458362	-1.133
B4GALT4	beta-1,4-galactosyltransferase 4	0.00890982755419775	0.340537306458362	1.178
ACAA2	acetyl-CoA acyltransferase 2	0.00892700931253946	0.340537306458362	1.144
TMF1	TATA element modulatory factor 1	0.00892874013819164	0.340537306458362	1.111
AC073325.1		0.00893026112427851	0.340537306458362	-1.14
RIT1	Ras like without CAAX 1	0.00893520325041435	0.340537306458362	1.107
RIPPLY1	ripply transcriptional repressor 1	0.008968975727983	0.340985354143608	-1.126
ATP13A3	ATPase 13A3	0.00899356719882857	0.340985354143608	1.233
TMEM198B	transmembrane protein 198B (pseudogene)	0.00899487291880423	0.340985354143608	-1.204
SPEF1	sperm flagellar 1	0.00899829300477646	0.340985354143608	-1.095
UBE2K	ubiquitin conjugating enzyme E2 K	0.0090097305648055	0.340985354143608	1.145
POMZP3	POM121 and ZP3 fusion	0.00901315616793831	0.340985354143608	1.255
SLITRK4	SLIT and NTRK like family member 4	0.00902159798412426	0.340985354143608	1.336
ZNF749	zinc finger protein 749	0.00902580724747993	0.340985354143608	1.184
MRRFP1	mitochondrial ribosome recycling factor pseudogene 1	0.00903391423592233	0.340985354143608	-1.188
TNPO2	transportin 2	0.0090359740376891	0.340985354143608	1.132
GOLGA2P7	GOLGA2 pseudogene 7;GOLGA2 pseudogene 7	0.00904387067990006	0.340985354143608	-1.086
EIF4B	eukaryotic translation initiation factor 4B	0.00904858416255419	0.340985354143608	-1.215
MGARP	mitochondria localized glutamic acid rich protein	0.00908293944637394	0.341789632843358	1.389
TMEM65	transmembrane protein 65	0.00909311290197758	0.341884191830124	-1.503
ST7-OT4	ST7 overlapping transcript 4	0.00910375157272775	0.341996068130696	1.103
EDF1	endothelial differentiation related factor 1	0.00911607840957334	0.342075213264799	-1.061
AC137932.5		0.00912118810157322	0.342075213264799	-1.109
LOC441081	POM121 membrane glycoprotein (rat) pseudogene	0.00914307691326707	0.342608211219308	1.353
C1orf35	chromosome 1 open reading frame 35	0.00915175373858143	0.342645652348281	-1.13
ADIPOR2	adiponectin receptor 2	0.00917954383031024	0.343040041140215	1.065
LPPR2		0.00918534695293546	0.343040041140215	1.161
PFDN1	prefoldin subunit 1	0.00921105448182461	0.343712500392434	1.098
BCORL1	BCL6 corepressor like 1	0.00924771548526245	0.344374928914266	1.089
CTHRC1	collagen triple helix repeat containing 1	0.00925035249739118	0.344374928914266	-1.538
SPNS1	SPNS lysolipid transporter 1, lysophospholipid	0.0092519558979185	0.344374928914266	-1.206
SAYSD1	SAYSVFN motif domain containing 1	0.00926244454689994	0.344478031402998	-1.069
LOC285740		0.00927845166419683	0.344503213039737	-1.13
RP11-63D14.1		0.00927856017553081	0.344503213039737	1.214
P2RX4	purinergic receptor P2X 4	0.00933730722114417	0.345339755576416	-1.147
PCDHB4	protocadherin beta 4	0.00934004617607406	0.345339755576416	1.297
CTD-2280E9.1		0.0093511594596789	0.345339755576416	-1.238
HHLA3	HERV-H LTR-associating 3	0.00935970793967664	0.345339755576416	1.234
AC018755.16		0.0093726948578507	0.345339755576416	1.184
SNRNP70	small nuclear ribonucleoprotein U1 subunit 70	0.00937270080110025	0.345339755576416	-1.079
CTD-2235C13.2		0.00937688596611529	0.345339755576416	-1.152
PRPSAP1	phosphoribosyl pyrophosphate synthetase associated protein 1	0.00938022793493725	0.345339755576416	-1.131
ADAMTS1	ADAM metallopeptidase with thrombospondin type 1 motif 1	0.0093862090460058	0.345339755576416	1.367
RNU6-939P	RNA, U6 small nuclear 939, pseudogene	0.00941006536206945	0.345616793560443	1.263
NPPA-AS1	NPPA antisense RNA 1	0.00942068889828774	0.345616793560443	-1.252
LOC100128703		0.00942261325302313	0.345616793560443	-1.236
ATP6V1B2	ATPase H+ transporting V1 subunit B2	0.00944824806183085	0.345616793560443	-1.19
ADAM20P1	ADAM metallopeptidase domain 20 pseudogene 1;ADAM metallopeptidase domain 20 pseudogene 1	0.00945074694607039	0.345616793560443	1.209
TBC1D20	TBC1 domain family member 20	0.0094537086299873	0.345616793560443	-1.125
ZNF285	zinc finger protein 285	0.00947198189967434	0.345616793560443	1.212
LSM1	LSM1 homolog, mRNA degradation associated	0.00947810676413155	0.345616793560443	1.175
LOC102724550		0.00948312699967535	0.345616793560443	1.18
IGLJ4	immunoglobulin lambda joining 4 (non-functional)	0.009484986219393	0.345616793560443	-1.187
EFNB3	ephrin B3	0.00948699079728821	0.345616793560443	-1.246
RP11-417L19.2		0.00949441369748602	0.345616793560443	-1.157
CIDECP		0.00951331841123225	0.345827523625635	1.154
RP11-515O17.2		0.00951939152163104	0.345827523625635	-1.127
PGK1	phosphoglycerate kinase 1	0.00952878308383071	0.345827523625635	1.417
LOC100287846	uncharacterized LOC100287846	0.00953119841492149	0.345827523625635	1.177
SHMT2	serine hydroxymethyltransferase 2	0.00955312690271934	0.346060471218719	-1.205
SH2D6	SH2 domain containing 6	0.0095854809907521	0.346865247551106	-1.096
MIR4258	microRNA 4258	0.00960485808963113	0.34708924022846	-1.189
MCOLN3	mucolipin TRP cation channel 3	0.00962890095545143	0.347160005435776	-1.61
ITGA1	integrin subunit alpha 1	0.00962970980357559	0.347160005435776	1.258
LMAN1	lectin, mannose binding 1	0.00964610309406383	0.347160005435776	1.225
NR1D2	nuclear receptor subfamily 1 group D member 2	0.00965424654371495	0.347160005435776	-1.237
EIF3L	eukaryotic translation initiation factor 3 subunit L	0.0096652273567369	0.347160005435776	-1.162
RP11-152H18.3		0.00968396908617831	0.347160005435776	-1.088
C5orf56		0.00968589466926336	0.347160005435776	1.133
MCCD1	mitochondrial coiled-coil domain 1	0.00970809335175309	0.347160005435776	-1.094
MCCD1	mitochondrial coiled-coil domain 1	0.00970809335175309	0.347160005435776	-1.094
MCCD1	mitochondrial coiled-coil domain 1	0.00970809335175309	0.347160005435776	-1.094
SEL1L3	SEL1L family member 3	0.00970881196651876	0.347160005435776	2.096
RP11-760H22.2		0.00970919053043234	0.347160005435776	1.988
FAT1	FAT atypical cadherin 1	0.00971571952742129	0.347160005435776	1.224
RP1-65J11.1		0.00974482953399715	0.347397907192971	-1.146
SLC6A15	solute carrier family 6 member 15	0.00974572990220709	0.347397907192971	-1.948
OSTM1	osteoclastogenesis associated transmembrane protein 1	0.00975749108545221	0.347539560776255	1.225
RP11-761N21.1		0.0097700473467282	0.347589955203706	-1.292
RNU6-674P	RNA, U6 small nuclear 674, pseudogene	0.00977976368505521	0.347589955203706	1.401
ND3	NADH dehydrogenase subunit 3	0.00978331042924842	0.347589955203706	-1.099
AP003419.16		0.00979480991450773	0.347589955203706	1.158
TUBAL3	tubulin alpha like 3	0.00979784811773203	0.347589955203706	-1.137
RP11-173P15.3		0.00987365018058385	0.349379204574918	1.117
RNU5E-9P	RNA, U5E small nuclear 9, pseudogene	0.00987488412772357	0.349379204574918	-1.213
TPP1	tripeptidyl peptidase 1	0.0099296759363729	0.349379204574918	-1.187
CAMSAP3	calmodulin regulated spectrin associated protein family member 3	0.00993140397103669	0.349379204574918	-1.072
BDKRB1	bradykinin receptor B1	0.00993154675237557	0.349379204574918	1.383
LOC101928954		0.00993349752824385	0.349379204574918	-1.132
APCS	amyloid P component, serum	0.00994088057420247	0.349379204574918	-1.163
EID2	EP300 interacting inhibitor of differentiation 2	0.00996091525039675	0.349379204574918	1.13
AC114763.1		0.00996696118840569	0.349379204574918	-1.136
TBL1XR1	TBL1X/Y related 1	0.00997223420178985	0.349379204574918	1.164
RAB3IL1	RAB3A interacting protein like 1	0.00998983112059509	0.349379204574918	-1.353
GYS1	glycogen synthase 1	0.00999499093885719	0.349379204574918	1.492
SBSN	suprabasin	0.00999953798300582	0.349379204574918	-1.404
AC093627.7		0.0100072568167329	0.349379204574918	-1.145
CACNA1A	calcium voltage-gated channel subunit alpha1 A	0.0100100368951833	0.349379204574918	-1.476
RP11-90P5.5		0.0100188963948774	0.349379204574918	-1.182
TEK	TEK receptor tyrosine kinase	0.0100247228791321	0.349379204574918	1.937
LINC01018	long intergenic non-protein coding RNA 1018;long intergenic non-protein coding RNA 1018	0.0100267399606866	0.349379204574918	1.182
GLI2	GLI family zinc finger 2	0.0100307722349832	0.349379204574918	1.415
ZFYVE9	zinc finger FYVE-type containing 9	0.0100335800842636	0.349379204574918	1.115
TEF	TEF transcription factor, PAR bZIP family member	0.0100361679684744	0.349379204574918	1.091
USP17L15	ubiquitin specific peptidase 17 like family member 15	0.0100537958771369	0.349720074981095	-1.097
TRAPPC1	trafficking protein particle complex subunit 1	0.0100792625804064	0.350160404545029	1.171
TMED3	transmembrane p24 trafficking protein 3	0.0100878270049951	0.350160404545029	1.187
MKRN3	makorin ring finger protein 3	0.0100899926111924	0.350160404545029	-1.175
TMEM117	transmembrane protein 117	0.0101136531405889	0.350708800319614	1.17
MPP6		0.0101398115193861	0.350806597670551	1.239
CCDC146	coiled-coil domain containing 146	0.0101415177055744	0.350806597670551	1.156
FLJ20021	uncharacterized LOC90024	0.0101585517352123	0.350806597670551	-1.111
BRWD1	bromodomain and WD repeat domain containing 1	0.0101701360052428	0.350806597670551	1.135
RIMKLB	ribosomal modification protein rimK like family member B	0.0101741982316376	0.350806597670551	1.128
MAPK12	mitogen-activated protein kinase 12	0.0101865947357104	0.350806597670551	-1.089
NMI	N-myc and STAT interactor	0.0101879531322668	0.350806597670551	-1.266
SLC7A6	solute carrier family 7 member 6	0.0101908017335255	0.350806597670551	1.15
MT4	metallothionein 4	0.0101950784731611	0.350806597670551	-1.131
EAF2	ELL associated factor 2	0.0102056713465819	0.350900544319417	-1.154
ZNF619	zinc finger protein 619	0.0102337734299368	0.351055399234934	-1.15
LOC100289511	uncharacterized LOC100289511	0.010242475904599	0.351084068468778	1.097
RP11-632F7.3		0.0102713446005078	0.351803406121308	1.164
AC068196.1		0.0102967595277916	0.352403436323475	-1.149
WWC3	WWC family member 3	0.0103082388909533	0.352525972003338	1.171
CHRNA6	cholinergic receptor nicotinic alpha 6 subunit	0.0103219556665175	0.352714884028255	-1.106
AMPD3	adenosine monophosphate deaminase 3	0.0103393604823307	0.352714884028255	1.223
RP11-94A24.1		0.0103509530205971	0.352714884028255	2.018
RP11-804A23.2		0.0103746071302918	0.352714884028255	1.112
MEPE	matrix extracellular phosphoglycoprotein	0.0103792508526096	0.352714884028255	-1.207
LEPREL1		0.0103952029832196	0.352714884028255	1.711
SQSTM1	sequestosome 1	0.010397053184858	0.352714884028255	1.142
CUEDC2	CUE domain containing 2	0.0104080214949221	0.352714884028255	-1.099
UNK	unk zinc finger	0.010419874021639	0.352714884028255	-1.094
TNC	tenascin C	0.0104293275097006	0.352714884028255	-1.869
TSPAN2	tetraspanin 2	0.0104325376033307	0.352714884028255	1.23
DNAJC21	DnaJ heat shock protein family (Hsp40) member C21	0.0104459721788093	0.352714884028255	-1.099
PPP6C	protein phosphatase 6 catalytic subunit	0.0104557325462561	0.352714884028255	1.044
NAPG	NSF attachment protein gamma	0.0104562980357502	0.352714884028255	1.111
LOC101928409	uncharacterized LOC101928409	0.0104691150516984	0.352714884028255	-1.176
RP11-284M14.1		0.0104732706341764	0.352714884028255	-1.215
SMAD2	SMAD family member 2	0.0104733053131355	0.352714884028255	-1.056
SMIM3	small integral membrane protein 3	0.0104735918996614	0.352714884028255	1.24
ZFAND4	zinc finger AN1-type containing 4	0.0104821934972758	0.352714884028255	-1.184
LOC100506557		0.0105070796010464	0.352714884028255	1.102
SNORA10	small nucleolar RNA, H/ACA box 10	0.0105102903177444	0.352714884028255	-1.128
RP11-841O20.2		0.0105113445463169	0.352714884028255	1.4
SDC2	syndecan 2	0.0105478564743587	0.353408623569185	1.385
PLCE1-AS1	PLCE1 antisense RNA 1	0.0105821715462953	0.354292373548096	1.368
RPL19	ribosomal protein L19	0.0106305593048421	0.355358095774626	-1.134
RP11-574K11.8		0.0106398969572799	0.355358095774626	-1.156
XKR5	XK related 5	0.0106488455180066	0.355358095774626	-1.143
SNRNP27	small nuclear ribonucleoprotein U4/U6.U5 subunit 27	0.0106641072186306	0.355435728947174	1.199
CCL4	C-C motif chemokine ligand 4	0.0106898618313249	0.355870566031684	-1.121
SLC4A4	solute carrier family 4 member 4	0.0106931015494071	0.355870566031684	2.23
RNU1-47P	RNA, U1 small nuclear 47, pseudogene	0.0107145297052831	0.356079618702634	-1.169
EEF1G	eukaryotic translation elongation factor 1 gamma	0.0107153404270236	0.356079618702634	-1.137
TMEM121	transmembrane protein 121	0.0107358394045288	0.35611061148509	-1.125
LINC00960	long intergenic non-protein coding RNA 960	0.0107392506448135	0.35611061148509	1.423
RAB17	RAB17, member RAS oncogene family	0.010754132002493	0.35611061148509	1.133
RABGGTA	Rab geranylgeranyltransferase subunit alpha	0.0107690029770882	0.35611061148509	1.164
CTC-525D6.5		0.0107715583362585	0.35611061148509	-1.182
DNM1P41	dynamin 1 pseudogene 41;dynamin 1 pseudogene 41	0.0107717062964452	0.35611061148509	-1.139
SNORA14A	small nucleolar RNA, H/ACA box 14A	0.0107721285600141	0.35611061148509	-1.498
RP11-374M1.3		0.0107851524733411	0.356277253688187	-1.133
IQSEC3	IQ motif and Sec7 domain ArfGEF 3	0.0108117571803736	0.356891946155985	-1.106
EDC4	enhancer of mRNA decapping 4	0.0108302482770918	0.35723810078221	-1.151
PPIAL4B		0.0108652074964337	0.358092931390462	-1.216
MIR4252	microRNA 4252	0.0108722113879781	0.358092931390462	-1.196
RP11-4M23.7		0.0108994486722349	0.358725291145408	-1.127
TRIP12	thyroid hormone receptor interactor 12	0.0109243098190995	0.359278572525123	1.073
DNAJA2	DnaJ heat shock protein family (Hsp40) member A2	0.0109819213614495	0.360907340530286	1.095
POLD1	DNA polymerase delta 1, catalytic subunit	0.0110160514508322	0.361261270301171	-1.144
PPFIBP1	PPFIA binding protein 1	0.0110169631081582	0.361261270301171	1.141
AC004125.3		0.0110169752600303	0.361261270301171	-1.138
RASSF1	Ras association domain family member 1	0.0110258896589056	0.361288127450291	1.133
C1orf43	chromosome 1 open reading frame 43	0.0110668605918369	0.362098915948013	-1.113
RER1	retention in endoplasmic reticulum sorting receptor 1	0.0110957096357291	0.362246104852198	1.118
2004-09-01		0.0111067883487002	0.36226839377824	-1.131
LINC00518	long intergenic non-protein coding RNA 518;long intergenic non-protein coding RNA 518	0.0111446652792738	0.363047499568348	-1.182
SNORA74A	small nucleolar RNA, H/ACA box 74A	0.0111527957585472	0.363047499568348	1.129
NT5C1B-RDH14	NT5C1B-RDH14 readthrough	0.0111829244067108	0.363762925180101	-1.086
CUL2	cullin 2	0.0111983696690971	0.363950589127708	1.09
HIVEP2	HIVEP zinc finger 2	0.011224523526073	0.363950589127708	1.181
GPRC5A	G protein-coupled receptor class C group 5 member A	0.0112352278126105	0.363950589127708	1.551
RP11-353N14.1		0.0112353358572424	0.363950589127708	1.176
MIR4309	microRNA 4309	0.0112410665809403	0.363950589127708	-1.301
KCTD9	potassium channel tetramerization domain containing 9	0.011246520815834	0.363950589127708	1.089
MGP	matrix Gla protein	0.0112489413478151	0.363950589127708	2.96
TDRD6	tudor domain containing 6	0.0112539338321772	0.363950589127708	-1.139
FOXF2	forkhead box F2	0.0112846471050478	0.364423650428763	-1.608
CSNK2B	casein kinase 2 beta	0.0112848928923469	0.364423650428763	1.105
GATA2	GATA binding protein 2	0.0113219712853688	0.36486478442476	1.169
LINC00906	long intergenic non-protein coding RNA 906	0.0113401632946957	0.36486478442476	-1.111
KLHL20	kelch like family member 20	0.0113508267438383	0.36486478442476	1.109
HEXB	hexosaminidase subunit beta	0.0113732999998368	0.36486478442476	-1.193
MIR4314	microRNA 4314	0.0113747231661117	0.36486478442476	-1.126
ITPK1	inositol-tetrakisphosphate 1-kinase	0.0113768256550298	0.36486478442476	-1.15
SREBF2	sterol regulatory element binding transcription factor 2	0.0113911714556854	0.36486478442476	-1.156
HAND2	heart and neural crest derivatives expressed 2	0.0113986642749571	0.36486478442476	-1.371
RP11-139J15.5		0.0114023994815174	0.36486478442476	-1.271
PPP3CC	protein phosphatase 3 catalytic subunit gamma	0.0114440576219001	0.365857340693252	1.205
LRPPRC	leucine rich pentatricopeptide repeat containing	0.0114616192940718	0.366049482855215	-1.086
ISOC1	isochorismatase domain containing 1	0.0114664719584035	0.366049482855215	-1.206
LOC100506675		0.0114760249138855	0.366092577470906	1.166
LIMCH1	LIM and calponin homology domains 1	0.0114975321784677	0.366516688280597	1.235
COMTD1	catechol-O-methyltransferase domain containing 1	0.0115157365047896	0.366834978210031	-1.166
ALG11	ALG11 alpha-1,2-mannosyltransferase	0.0115574992056358	0.367233624759088	1.088
C1orf159	chromosome 1 open reading frame 159	0.0115683925381091	0.367233624759088	1.072
IFNA14	interferon alpha 14	0.0115843569666487	0.367233624759088	-1.179
KLC1	kinesin light chain 1	0.0116013472212713	0.367233624759088	-1.215
ZFP69	ZFP69 zinc finger protein	0.0116103924452851	0.367233624759088	1.156
MTUS1	microtubule associated scaffold protein 1	0.0116279485072714	0.367233624759088	-1.344
RNASEH1	ribonuclease H1	0.0116459658521163	0.367233624759088	1.124
APBB3	amyloid beta precursor protein binding family B member 3	0.0116628369963544	0.367233624759088	-1.084
CCDC14	coiled-coil domain containing 14	0.011667091339847	0.367233624759088	-1.337
AIM1		0.0116726938451769	0.367233624759088	-1.713
APEX1	apurinic/apyrimidinic endodeoxyribonuclease 1	0.0116796585650122	0.367233624759088	-1.16
HOXA7	homeobox A7	0.0116927025901745	0.367233624759088	-1.279
LOC102723505		0.0116958917066498	0.367233624759088	1.178
RPL8	ribosomal protein L8	0.0117010128297905	0.367233624759088	-1.129
NR2F6	nuclear receptor subfamily 2 group F member 6	0.011706312473846	0.367233624759088	1.141
RPGRIP1L	RPGRIP1 like	0.0117078182930375	0.367233624759088	1.151
IFNA22P	interferon alpha 22, pseudogene;interferon alpha 22, pseudogene	0.0117097167736745	0.367233624759088	1.242
KCNQ2	potassium voltage-gated channel subfamily Q member 2	0.0117128560538044	0.367233624759088	-1.139
SLC25A30-AS1	SLC25A30 antisense RNA 1	0.011713015640232	0.367233624759088	-1.136
NOD1	nucleotide binding oligomerization domain containing 1	0.0117206208380928	0.367233624759088	-1.145
METTL10		0.011721192071981	0.367233624759088	1.088
MTPN	myotrophin	0.0117257369710659	0.367233624759088	1.241
CTC-428G20.3		0.0117643355868702	0.367561318455971	1.18
BMP4	bone morphogenetic protein 4	0.0117691439215215	0.367561318455971	-1.21
GBA3	glucosylceramidase beta 3 (gene/pseudogene)	0.0117917535950192	0.367752740176178	-1.256
FRMD5	FERM domain containing 5	0.0118060946593059	0.367942876082517	-1.32
NR1H3	nuclear receptor subfamily 1 group H member 3	0.0118155687245484	0.367981169998514	-1.154
SDHD	succinate dehydrogenase complex subunit D	0.0118366261504166	0.368379908275412	-1.113
RP11-555M1.3		0.0118603714607806	0.368861684963886	1.464
SNX30	sorting nexin family member 30	0.0119117473931568	0.369121477740882	-1.165
MAGED1	MAGE family member D1	0.0119288082966007	0.369121477740882	1.161
SPATA13	spermatogenesis associated 13	0.0119417332542604	0.369121477740882	1.099
GUCY1B2	guanylate cyclase 1 soluble subunit beta 2 (pseudogene)	0.0119553132340393	0.369121477740882	-1.15
CAPN6	calpain 6	0.0119666676729407	0.369121477740882	-1.149
ARPC5L	actin related protein 2/3 complex subunit 5 like	0.0119754908267913	0.369121477740882	1.153
MT1L	metallothionein 1L, pseudogene;metallothionein 1L, pseudogene	0.0119933003095052	0.369121477740882	1.674
RANBP2	RAN binding protein 2	0.0120477649162103	0.369121477740882	1.121
CPD	carboxypeptidase D	0.0120567251692996	0.369121477740882	-1.216
BHLHB9		0.0120666832510166	0.369121477740882	-1.19
ZNF235	zinc finger protein 235	0.0120759583884988	0.369121477740882	-1.219
METTL13	methyltransferase 13, eEF1A lysine and N-terminal methyltransferase	0.0120764955262073	0.369121477740882	-1.168
VIM	vimentin	0.0120782606618098	0.369121477740882	-1.095
HIF1A-AS1	HIF1A antisense RNA 1;HIF1A antisense RNA 1	0.0121020076326671	0.369121477740882	1.159
RP11-166D18.1		0.0121070231590081	0.369121477740882	1.16
IFNE	interferon epsilon	0.0121514067922575	0.369121477740882	1.228
PARP15	poly(ADP-ribose) polymerase family member 15	0.0121534887528428	0.369121477740882	-1.223
MIR1302-4	microRNA 1302-4	0.012159680207814	0.369121477740882	1.297
C15orf57		0.0121712387424942	0.369121477740882	1.212
LOC100129917		0.0121712413959949	0.369121477740882	1.123
ZNF597	zinc finger protein 597	0.0121914005892142	0.369121477740882	1.129
ETV5-AS1	ETV5 antisense RNA 1;ETV5 antisense RNA 1	0.0121916290776988	0.369121477740882	1.186
MARCH8		0.0121955563673828	0.369121477740882	-1.208
THOC6	THO complex subunit 6	0.0122049185332163	0.369121477740882	-1.123
SMIM12	small integral membrane protein 12	0.0122278281943124	0.369121477740882	1.119
SIL1	SIL1 nucleotide exchange factor	0.0122336772936093	0.369121477740882	1.06
NARF	nuclear prelamin A recognition factor	0.0122430940642355	0.369121477740882	1.08
SLC30A5	solute carrier family 30 member 5	0.0122557267574571	0.369121477740882	1.087
WFDC1	WAP four-disulfide core domain 1	0.0122576993865491	0.369121477740882	1.274
RP11-553K8.5		0.012268131422181	0.369121477740882	2.417
PLK2	polo like kinase 2	0.0123276118336373	0.369121477740882	1.311
SYT14	synaptotagmin 14	0.0123386508668708	0.369121477740882	-2.038
CCNYL1	cyclin Y like 1	0.0123433019447899	0.369121477740882	1.246
MGAT5B	alpha-1,6-mannosylglycoprotein 6-beta-N-acetylglucosaminyltransferase B	0.0123460127229724	0.369121477740882	-1.098
FLOT1	flotillin 1	0.0123466326097187	0.369121477740882	-1.106
FLOT1	flotillin 1	0.0123466326097187	0.369121477740882	-1.106
FLOT1	flotillin 1	0.0123466326097187	0.369121477740882	-1.106
FLOT1	flotillin 1	0.0123466326097187	0.369121477740882	-1.106
AC108462.1		0.0123481481096037	0.369121477740882	1.096
USP17L15	ubiquitin specific peptidase 17 like family member 15	0.0123511878194898	0.369121477740882	-1.104
USP17L15	ubiquitin specific peptidase 17 like family member 15	0.0123511878194898	0.369121477740882	-1.104
USP17L15	ubiquitin specific peptidase 17 like family member 15	0.0123511878194898	0.369121477740882	-1.104
USP17L15	ubiquitin specific peptidase 17 like family member 15	0.0123511878194898	0.369121477740882	-1.104
USP17L15	ubiquitin specific peptidase 17 like family member 15	0.0123511878194898	0.369121477740882	-1.104
USP17L15	ubiquitin specific peptidase 17 like family member 15	0.0123511878194898	0.369121477740882	-1.104
USP17L15	ubiquitin specific peptidase 17 like family member 15	0.0123511878194898	0.369121477740882	-1.104
POU5F1P3	POU class 5 homeobox 1 pseudogene 3	0.0123517838297268	0.369121477740882	-1.222
RP11-23E10.2		0.0123664353337939	0.369121477740882	-1.134
PINLYP	phospholipase A2 inhibitor and LY6/PLAUR domain containing	0.0123696668866761	0.369121477740882	-1.151
ZNF775	zinc finger protein 775	0.0123746763001368	0.369121477740882	-1.088
SRGAP2-AS1	SRGAP2 antisense RNA 1	0.012408174494765	0.369121477740882	-1.343
HSPA6	heat shock protein family A (Hsp70) member 6	0.0124147873346253	0.369121477740882	1.221
SNORD20	small nucleolar RNA, C/D box 20	0.0124265968530818	0.369121477740882	1.33
ICAM1	intercellular adhesion molecule 1	0.0124271301248593	0.369121477740882	1.493
C6orf25		0.0124394161312664	0.369121477740882	-1.129
C6orf25		0.0124394161312664	0.369121477740882	-1.129
C6orf25		0.0124394161312664	0.369121477740882	-1.129
C6orf25		0.0124394161312664	0.369121477740882	-1.129
PIK3C3	phosphatidylinositol 3-kinase catalytic subunit type 3	0.012448116327915	0.369134208371109	1.156
KIT	KIT proto-oncogene, receptor tyrosine kinase	0.0124843930974701	0.36939125437471	-1.861
RNU6-521P	RNA, U6 small nuclear 521, pseudogene	0.0124901252851889	0.36939125437471	-1.235
IGKV5-2	immunoglobulin kappa variable 5-2;immunoglobulin kappa variable 5-2	0.0124932868152299	0.36939125437471	1.122
USP18	ubiquitin specific peptidase 18	0.0124968764563674	0.36939125437471	-1.211
ADAMTSL1	ADAMTS like 1	0.0125032635323521	0.36939125437471	1.535
LINC00984		0.0125194220703073	0.36939125437471	1.356
FAM21A		0.0125295473422186	0.36939125437471	-1.221
ATXN1	ataxin 1	0.0125307098526235	0.36939125437471	-1.173
ENOX1	ecto-NOX disulfide-thiol exchanger 1	0.0125454070123284	0.36939125437471	1.222
RPS3	ribosomal protein S3	0.0125531306454792	0.36939125437471	-1.133
UHMK1	U2AF homology motif kinase 1	0.0125596275451198	0.36939125437471	1.163
LINC01023	long intergenic non-protein coding RNA 1023;long intergenic non-protein coding RNA 1023	0.0125659529726643	0.36939125437471	-1.217
MTA2	metastasis associated 1 family member 2	0.0125699327476198	0.36939125437471	1.113
PDLIM5	PDZ and LIM domain 5	0.0125726616190187	0.36939125437471	1.519
PGPEP1	pyroglutamyl-peptidase I	0.0125962540875571	0.369499737586431	-1.127
SUMF2	sulfatase modifying factor 2	0.0126118100151193	0.369499737586431	-1.167
SOAT1	sterol O-acyltransferase 1	0.012621789395763	0.369499737586431	-1.21
LRRC8D	leucine rich repeat containing 8 VRAC subunit D	0.012626005369194	0.369499737586431	1.217
TGFA	transforming growth factor alpha	0.0126457830977569	0.369499737586431	1.078
SNHG20	small nucleolar RNA host gene 20	0.0126929906591776	0.369499737586431	1.114
WISP3		0.0126945051795687	0.369499737586431	1.136
KRT25	keratin 25	0.0126970585695768	0.369499737586431	1.146
RPS9	ribosomal protein S9	0.0126999608777783	0.369499737586431	-1.149
ZFP57	ZFP57 zinc finger protein	0.0127005444320416	0.369499737586431	-1.121
ZFP57	ZFP57 zinc finger protein	0.0127005444320416	0.369499737586431	-1.121
ZFP57	ZFP57 zinc finger protein	0.0127005444320416	0.369499737586431	-1.121
ZFP57	ZFP57 zinc finger protein	0.0127005444320416	0.369499737586431	-1.121
ZFP57	ZFP57 zinc finger protein	0.0127005444320416	0.369499737586431	-1.121
SLC35E1	solute carrier family 35 member E1	0.0127106283492447	0.369552203647194	1.112
INTS2	integrator complex subunit 2	0.0127234728039958	0.369684809745787	1.138
LINC01030	long intergenic non-protein coding RNA 1030	0.0127341328753195	0.36975381658597	-1.126
RP5-843L14.1		0.0127576843405896	0.370196810426641	1.196
EIF3G	eukaryotic translation initiation factor 3 subunit G	0.0127759794081914	0.370486799875355	-1.081
SPRY2	sprouty RTK signaling antagonist 2	0.0127930776613986	0.370721928651596	-1.298
GPR133		0.0128007011596072	0.370721928651596	1.71
RP5-1029K10.4		0.0128160949464063	0.370927043685582	1.154
TREML4	triggering receptor expressed on myeloid cells like 4	0.0128435745992413	0.371027671918779	-1.153
LAMA4	laminin subunit alpha 4	0.0128542405216133	0.371027671918779	-1.36
WFS1	wolframin ER transmembrane glycoprotein	0.0128626949236653	0.371027671918779	1.116
FBXL17	F-box and leucine rich repeat protein 17	0.012869450506816	0.371027671918779	1.134
MDM2	MDM2 proto-oncogene	0.0128694534076558	0.371027671918779	1.188
LOC101930415		0.0128787876092057	0.37105707696013	-1.144
MIR3654	microRNA 3654	0.0128883817143385	0.371093927438201	-1.098
MSRB3	methionine sulfoxide reductase B3	0.0129043397578275	0.371119024861245	1.15
PIK3C2A	phosphatidylinositol-4-phosphate 3-kinase catalytic subunit type 2 alpha	0.0129058846620953	0.371119024861245	1.206
ACSF3	acyl-CoA synthetase family member 3	0.012928576082869	0.37131959363871	-1.087
CDK5RAP3	CDK5 regulatory subunit associated protein 3	0.0129747575409329	0.37131959363871	-1.159
GABARAP	GABA type A receptor-associated protein	0.012976240011372	0.37131959363871	-1.057
SLC35E2		0.0129795162352012	0.37131959363871	1.35
FLJ43681		0.0129984964656999	0.37131959363871	-1.222
CTD-2313J17.1		0.0130053280915587	0.37131959363871	-1.172
SLC52A2	solute carrier family 52 member 2	0.0130116030288452	0.37131959363871	-1.096
GNPNAT1	glucosamine-phosphate N-acetyltransferase 1	0.0130127012581717	0.37131959363871	1.25
SLC38A5	solute carrier family 38 member 5	0.0130300459180733	0.371576945225363	1.371
MIR516B1	microRNA 516b-1	0.0130498222906061	0.371665934274066	1.29
RP11-680F20.4		0.0130603098262494	0.371727402573779	1.148
FAM98B	family with sequence similarity 98 member B	0.0131017102413031	0.372668085633599	1.124
COQ5	coenzyme Q5, methyltransferase	0.0131165876545188	0.372853624479949	1.117
KRBOX4	KRAB box domain containing 4	0.0131997969738374	0.374375813085838	1.138
PARL	presenilin associated rhomboid like	0.0132017094538803	0.374375813085838	1.145
CTSLP2	cathepsin L pseudogene 2;cathepsin L pseudogene 2	0.0132098160929648	0.374375813085838	-1.248
CTSLP2	cathepsin L pseudogene 2;cathepsin L pseudogene 2	0.0132098160929648	0.374375813085838	-1.248
YEATS2	YEATS domain containing 2	0.0132234606503065	0.374375813085838	1.165
HS1BP3	HCLS1 binding protein 3	0.0132580125902566	0.374375813085838	-1.159
NFYB	nuclear transcription factor Y subunit beta	0.0132673506550154	0.374375813085838	1.351
ABR	ABR activator of RhoGEF and GTPase	0.0132718208024225	0.374375813085838	-1.336
HAS2	hyaluronan synthase 2	0.0132749010881698	0.374375813085838	1.938
MIR4730	microRNA 4730	0.0132867105645915	0.374375813085838	1.181
GPR110		0.0132982634033404	0.374375813085838	-1.154
AC006547.13		0.0132988962043949	0.374375813085838	1.206
LINC00594		0.0133015753795524	0.374375813085838	1.075
KRT23	keratin 23	0.0133032616492347	0.374375813085838	1.148
RP11-202D1.3		0.0133184646500522	0.374375813085838	-1.159
GALK2	galactokinase 2	0.0133211318017502	0.374375813085838	-1.138
ASXL1	ASXL transcriptional regulator 1	0.0133773039142262	0.375420795731496	1.089
RN7SKP42	RN7SK pseudogene 42	0.0133829157960613	0.375420795731496	-1.141
FLOT1	flotillin 1	0.0133968326189928	0.375420795731496	-1.106
SLC5A6	solute carrier family 5 member 6	0.0134003748145886	0.375420795731496	-1.137
RP11-177F11.1		0.013424746436527	0.375867634075133	1.224
LOC344887		0.0134542453589059	0.37645737687938	1.208
LOC101927620		0.0134688878731377	0.376512943627676	1.107
GLYATL3	glycine-N-acyltransferase like 3	0.013473104281373	0.376512943627676	-1.142
KLHL29	kelch like family member 29	0.0134840892057415	0.376584115871738	1.142
LOC100507002	uncharacterized LOC100507002	0.013501025426028	0.376749811381186	1.114
SLC9A5	solute carrier family 9 member A5	0.0135143564132502	0.376749811381186	1.092
OR6K6	olfactory receptor family 6 subfamily K member 6	0.0135153475995715	0.376749811381186	-1.175
RNA5SP457	RNA, 5S ribosomal pseudogene 457	0.0135341600234359	0.377038718905069	-1.09
RP11-134G8.8		0.0135478117941971	0.377183588623346	1.253
GSTK1	glutathione S-transferase kappa 1	0.013577986367112	0.377581336450674	-1.158
LRP2BP	LRP2 binding protein	0.0135873559322744	0.377581336450674	1.193
LOC100129223		0.0136137998729479	0.378035134505877	1.13
ZFHX4-AS1	ZFHX4 antisense RNA 1	0.0136297373467569	0.378035134505877	1.248
RNA5SP319	RNA, 5S ribosomal pseudogene 319	0.0136334333311645	0.378035134505877	-1.132
CHAMP1	chromosome alignment maintaining phosphoprotein 1	0.0136376922304883	0.378035134505877	1.148
SF3A2	splicing factor 3a subunit 2	0.0136503976518856	0.378152449910615	-1.132
LOC101927885		0.0136862000000996	0.378275130121481	1.529
CORO2A	coronin 2A	0.013686487018083	0.378275130121481	1.17
C11orf95		0.0136887300890944	0.378275130121481	-1.134
RP11-264E18.1		0.0137062710814435	0.37852547778078	1.101
STK39	serine/threonine kinase 39	0.0137240650540138	0.378591631694081	1.151
ZNF530	zinc finger protein 530	0.0137336402269569	0.378591631694081	1.163
IGLV@	immunoglobulin lambda variable cluster	0.013734115747893	0.378591631694081	-1.175
LOC79999		0.0137675695554374	0.378783624597733	1.11
LOC79999		0.0137675695554374	0.378783624597733	1.11
SPATA2L	spermatogenesis associated 2 like	0.0137689843122697	0.378783624597733	-1.106
SCOC	short coiled-coil protein	0.0137750301983491	0.378783624597733	1.193
C5orf30		0.0137852227203978	0.378830483244233	1.554
ZBED5-AS1	ZBED5 antisense RNA 1	0.0138060343963011	0.379168928660012	-1.197
LOC100506368		0.0138178854833878	0.37919613321236	-1.151
RP11-661G16.2		0.0138325148416886	0.37919613321236	1.1
TUBG2	tubulin gamma 2	0.0138802180973784	0.38003696531773	1.218
DNM1L	dynamin 1 like	0.0139731383329828	0.382346530142667	1.154
FCER1G	Fc epsilon receptor Ig	0.0140157886923412	0.382528015239503	1.201
LYZL4	lysozyme like 4	0.0140241951892743	0.382528015239503	-1.168
LINC01085	long intergenic non-protein coding RNA 1085	0.0140330360360571	0.382528015239503	1.495
RNU6-72P	RNA, U6 small nuclear 72, pseudogene	0.0140541313182164	0.382528015239503	1.245
PAG1	phosphoprotein membrane anchor with glycosphingolipid microdomains 1	0.0140623093949886	0.382528015239503	-1.304
YWHAH	tyrosine 3-monooxygenase/tryptophan 5-monooxygenase activation protein eta	0.0140673882219482	0.382528015239503	1.229
PAPSS2	3'-phosphoadenosine 5'-phosphosulfate synthase 2	0.0140704307108456	0.382528015239503	1.687
TBC1D8B	TBC1 domain family member 8B	0.0140713506824734	0.382528015239503	1.207
N4BP2L1	NEDD4 binding protein 2 like 1	0.0140740550095961	0.382528015239503	-1.212
RP13-726E6.1		0.0140893835985082	0.38271156458784	-1.215
PLA2G4C	phospholipase A2 group IVC	0.0141221092701766	0.382854873267814	1.555
LOC101928427		0.0141227585116908	0.382854873267814	-1.137
TAB3	TGF-beta activated kinase 1 (MAP3K7) binding protein 3	0.014128973901994	0.382854873267814	1.1
NRP1	neuropilin 1	0.0141553525234272	0.383059681680986	1.17
G0S2	G0/G1 switch 2	0.0141597155408222	0.383059681680986	1.398
RNA5SP430	RNA, 5S ribosomal pseudogene 430	0.0141633711130775	0.383059681680986	-1.265
LYPLA2P2	LYPLA2 pseudogene 2;LYPLA2 pseudogene 2	0.0141750333622862	0.383059681680986	-1.101
NARS2	asparaginyl-tRNA synthetase 2, mitochondrial	0.0141835395585601	0.383059681680986	-1.472
AC007950.1		0.0142079784401256	0.383211945967617	-1.164
MIR4732	microRNA 4732	0.014211423180975	0.383211945967617	-1.11
ABCA8	ATP binding cassette subfamily A member 8	0.0142194309198587	0.383211945967617	1.799
LOC101927379		0.0142788864436852	0.384055356703503	1.116
ALCAM	activated leukocyte cell adhesion molecule	0.0143345521464349	0.384055356703503	1.97
MIR1243	microRNA 1243	0.0143364626233706	0.384055356703503	-1.194
LOC101928433		0.0143392052673198	0.384055356703503	-1.109
LOC644662		0.0143505344471793	0.384055356703503	1.077
LOC284632		0.0143550454899368	0.384055356703503	-1.194
MIR3591	microRNA 3591	0.0143876626603184	0.384055356703503	-1.324
ASNA1		0.0143920455219403	0.384055356703503	-1.139
TOB1	transducer of ERBB2, 1	0.014396938892701	0.384055356703503	1.254
FLJ35934		0.0144002502014635	0.384055356703503	-1.107
TXNRD1	thioredoxin reductase 1	0.0144095057514026	0.384055356703503	1.319
C6orf141	chromosome 6 open reading frame 141	0.0144144630745539	0.384055356703503	-1.108
PRRT1	proline rich transmembrane protein 1	0.014478139321905	0.384055356703503	-1.158
MIR219B	microRNA 219b	0.0144798888715217	0.384055356703503	-1.152
CLDN1	claudin 1	0.0144835092068037	0.384055356703503	1.634
SLC25A25	solute carrier family 25 member 25	0.0144846526310507	0.384055356703503	-1.145
JKAMP	JNK1/MAPK8 associated membrane protein	0.0144908236412255	0.384055356703503	1.128
AARS		0.0144924135910312	0.384055356703503	-1.339
ASMTL-AS1	ASMTL antisense RNA 1;ASMTL antisense RNA 1	0.0145011375813685	0.384055356703503	-1.052
RP11-46H11.3		0.0145055116639769	0.384055356703503	1.164
OR11H2	olfactory receptor family 11 subfamily H member 2	0.0145094826225328	0.384055356703503	1.177
DUSP4	dual specificity phosphatase 4	0.0145189289939624	0.384055356703503	-1.419
DENND4C	DENN domain containing 4C	0.0145375995152208	0.384055356703503	-1.134
PLAC8	placenta associated 8	0.0145423817894841	0.384055356703503	1.183
RP11-1060G2.1		0.0145455242012591	0.384055356703503	1.16
FBXO22-AS1		0.0145508250289029	0.384055356703503	1.164
MIR557	microRNA 557	0.0145838249027632	0.384055356703503	-1.108
FLJ44511		0.0145890601244956	0.384055356703503	-1.111
PRDX4	peroxiredoxin 4	0.014599215146922	0.384055356703503	1.162
GRPEL2-AS1	GRPEL2 antisense RNA 1	0.0146009131181988	0.384055356703503	-1.121
DAZ4	deleted in azoospermia 4	0.0146136578993126	0.384055356703503	1.121
EPPK1	epiplakin 1	0.0146142334629112	0.384055356703503	-1.123
SHB	SH2 domain containing adaptor protein B	0.0146292084252713	0.384055356703503	1.215
REG1B	regenerating family member 1 beta	0.0146334013161365	0.384055356703503	1.142
RP11-146F11.5		0.0146393085913633	0.384055356703503	-1.171
RNY4P19	RNY4 pseudogene 19	0.0146482608298253	0.384055356703503	1.194
CCL2	C-C motif chemokine ligand 2	0.0146509039593848	0.384055356703503	1.95
ALDOA	aldolase, fructose-bisphosphate A	0.0146580528055936	0.384055356703503	1.152
ARL17B	ADP ribosylation factor like GTPase 17B	0.0146637909839514	0.384055356703503	-1.176
EIF3B	eukaryotic translation initiation factor 3 subunit B	0.014692401899844	0.384228365162108	1.085
SRP19	signal recognition particle 19	0.0146952100378094	0.384228365162108	1.174
TBCK	TBC1 domain containing kinase	0.0147028567970655	0.384228365162108	-1.122
ORMDL3	ORMDL sphingolipid biosynthesis regulator 3	0.0147434312816575	0.384630470228782	1.145
RP11-445H22.4		0.0147476875059046	0.384630470228782	-1.177
ZFAND2A	zinc finger AN1-type containing 2A	0.0147560185919333	0.384630470228782	1.239
RNU7-23P	RNA, U7 small nuclear 23 pseudogene	0.0147671427601784	0.384630470228782	-1.178
GPR88	G protein-coupled receptor 88	0.0147809058231222	0.384630470228782	-1.104
NEXN	nexilin F-actin binding protein	0.0147928416765984	0.384630470228782	1.387
TIMM23B	translocase of inner mitochondrial membrane 23 homolog B	0.0148007589115672	0.384630470228782	1.078
DSC3	desmocollin 3	0.0148294653896548	0.385005358275103	1.32
RP11-343B18.2		0.0148464762943372	0.38522290147673	1.587
AHRR	aryl hydrocarbon receptor repressor	0.0148618617885202	0.385398041696611	1.106
POLR3E	RNA polymerase III subunit E	0.0148922245340272	0.385713112154458	-1.06
EFNA2	ephrin A2	0.0149151961760227	0.385713112154458	1.094
AC114730.11		0.0149204327733837	0.385713112154458	1.091
ZNF443	zinc finger protein 443	0.0149345816330418	0.385713112154458	-1.174
LINC01192	long intergenic non-protein coding RNA 1192	0.0149379358227471	0.385713112154458	1.215
BHLHE41	basic helix-loop-helix family member e41	0.0149431529031584	0.385713112154458	1.374
CITED2	Cbp/p300 interacting transactivator with Glu/Asp rich carboxy-terminal domain 2	0.0149638807984962	0.386024876390802	1.302
SPATA9	spermatogenesis associated 9	0.0150075163658219	0.386746922952555	-1.182
LRAT	lecithin retinol acyltransferase	0.0150092018766682	0.386746922952555	-1.138
LOC389765	kinesin family member 27 pseudogene	0.0150381696672683	0.38706373228922	-1.222
STAG2	STAG2 cohesin complex component	0.0150484521352542	0.38706373228922	-1.195
CCNY	cyclin Y	0.0150571090779769	0.38706373228922	1.067
LOC101930532		0.0150648614798982	0.38706373228922	1.082
LMO7DN	LMO7 downstream neighbor	0.015075118310503	0.387104404533624	1.283
TAGLN2	transgelin 2	0.015090776053891	0.387283636865498	1.185
RSPO3	R-spondin 3	0.0151537136213712	0.387913921225387	-2.266
DMXL1	Dmx like 1	0.0151668169293852	0.387913921225387	1.082
PDE8A	phosphodiesterase 8A	0.0151775109572969	0.387913921225387	1.143
CTSL	cathepsin L	0.0151882908503868	0.387913921225387	-1.339
DCUN1D3	defective in cullin neddylation 1 domain containing 3	0.0151917337124699	0.387913921225387	1.165
ANXA8	annexin A8	0.0151957099801425	0.387913921225387	-1.127
WAPAL		0.0152013100307818	0.387913921225387	1.088
THNSL2	threonine synthase like 2	0.0152180670745056	0.387913921225387	-1.346
CARS2	cysteinyl-tRNA synthetase 2, mitochondrial	0.0152206077728736	0.387913921225387	-1.165
HOXC13	homeobox C13	0.0152239266343066	0.387913921225387	1.199
PLEKHG1	pleckstrin homology and RhoGEF domain containing G1	0.0152566789900205	0.387913921225387	-1.53
LOC648691		0.0152583356254923	0.387913921225387	-1.188
CPB1	carboxypeptidase B1	0.0152606938811844	0.387913921225387	-1.171
PSEN2	presenilin 2	0.0152623424092582	0.387913921225387	-1.164
TRMT61B	tRNA methyltransferase 61B	0.0152630990089802	0.387913921225387	-1.18
RP11-930P14.1		0.0152934104658867	0.388198542077436	-1.114
USB1	U6 snRNA biogenesis phosphodiesterase 1	0.0153166742648214	0.388198542077436	1.091
RNU6-239P	RNA, U6 small nuclear 239, pseudogene	0.015320504706099	0.388198542077436	-1.234
CSNK2B	casein kinase 2 beta	0.0153223751828448	0.388198542077436	1.114
CTGF		0.0153311578444514	0.388198542077436	1.355
GS1-124K5.11		0.0153351863067181	0.388198542077436	1.114
LA16c-395F10.1		0.0153662417679269	0.388329837251996	1.127
TDRD10	tudor domain containing 10	0.0153664767883445	0.388329837251996	1.125
RP11-357K6.1		0.015394447827952	0.388816532039427	1.136
RP11-47J17.2		0.0154755799432035	0.390203196206345	-1.111
OSTF1	osteoclast stimulating factor 1	0.0155045568577234	0.390514277294583	1.26
LTBP3	latent transforming growth factor beta binding protein 3	0.0155236121876327	0.390514277294583	1.211
SLC12A4	solute carrier family 12 member 4	0.0155340456541044	0.390514277294583	1.145
NLK	nemo like kinase	0.0155429317361152	0.390514277294583	1.151
DHX29	DExH-box helicase 29	0.0155460916893194	0.390514277294583	1.123
RNU6-526P	RNA, U6 small nuclear 526, pseudogene;RNA, U6 small nuclear 526, pseudogene	0.0155633459765611	0.390514277294583	-1.327
LCAT	lecithin-cholesterol acyltransferase	0.0156364639082347	0.391178491361668	1.239
MPHOSPH10	M-phase phosphoprotein 10	0.0156411383672963	0.391178491361668	1.095
LOC102724341		0.0156493512348079	0.391178491361668	1.116
CLIP2	CAP-Gly domain containing linker protein 2	0.0156513789813916	0.391178491361668	-1.185
KRTAP12-4	keratin associated protein 12-4	0.0156620165994882	0.391178491361668	-1.08
SHOX2	short stature homeobox 2	0.0156653731057277	0.391178491361668	-1.188
NAT1	N-acetyltransferase 1	0.0156851525255681	0.39128712804001	1.134
ZNF551	zinc finger protein 551	0.0157157186545558	0.391410197418666	1.147
CEP170P1	centrosomal protein 170 pseudogene 1;centrosomal protein 170 pseudogene 1	0.01573583972024	0.391410197418666	1.445
DGKE	diacylglycerol kinase epsilon	0.015760573083892	0.391410197418666	1.201
GFM2	GTP dependent ribosome recycling factor mitochondrial 2	0.0157654993212862	0.391410197418666	1.172
MIF	macrophage migration inhibitory factor	0.0157703443589724	0.391410197418666	1.186
RP11-706F1.2		0.0157754273016391	0.391410197418666	1.183
CLCN7	chloride voltage-gated channel 7	0.0157843792868732	0.391410197418666	-1.298
SAMD8	sterile alpha motif domain containing 8	0.0158111495950793	0.391410197418666	1.101
GLB1L3	galactosidase beta 1 like 3	0.0158319948724271	0.391410197418666	1.109
LOC100506985		0.0158386148169866	0.391410197418666	1.126
CHST3	carbohydrate sulfotransferase 3	0.0158582312283401	0.391410197418666	1.146
SLC5A11	solute carrier family 5 member 11	0.015858780257207	0.391410197418666	-1.113
DHTKD1	dehydrogenase E1 and transketolase domain containing 1	0.015875890247104	0.391410197418666	-1.127
LOC100130691	Putative uncharacterized protein FLJ44553	0.0158820609711395	0.391410197418666	1.109
COLCA1	colorectal cancer associated 1	0.0158828369545083	0.391410197418666	-1.197
RP11-10J21.5		0.0158831643490783	0.391410197418666	-1.172
DCLK1	doublecortin like kinase 1	0.0158894317006831	0.391410197418666	-1.494
MIR550A2	microRNA 550a-2	0.0158943245152841	0.391410197418666	1.177
PPP2CB	protein phosphatase 2 catalytic subunit beta	0.0158991843792777	0.391410197418666	1.132
CCS	copper chaperone for superoxide dismutase	0.0159081749670941	0.391410197418666	-1.131
BRK1	BRICK1 subunit of SCAR/WAVE actin nucleating complex	0.0159565208335115	0.392354583073712	1.086
ACTL6B	actin like 6B	0.0159729981535334	0.392543466186147	1.101
PITRM1	pitrilysin metallopeptidase 1	0.0159970573589611	0.392734693412436	1.191
ZNF524	zinc finger protein 524	0.0159983793637278	0.392734693412436	-1.158
ZPR1	ZPR1 zinc finger	0.0160163547269266	0.392788765189962	1.104
LOC101928053	uncharacterized LOC101928053	0.0160181844237095	0.392788765189962	1.143
PSMD12	proteasome 26S subunit, non-ATPase 12	0.0160479655784818	0.39327623116451	1.129
VN1R104P	vomeronasal 1 receptor 104 pseudogene	0.0160924562233021	0.393651178514272	1.124
RNA5SP278	RNA, 5S ribosomal pseudogene 278	0.0160963561218265	0.393651178514272	-1.156
TAZ		0.016101686581262	0.393651178514272	-1.103
RP5-905H7.9		0.0161236873154609	0.393651178514272	-1.099
PKMYT1	protein kinase, membrane associated tyrosine/threonine 1	0.0161337134319945	0.393651178514272	-1.125
TALDO1	transaldolase 1	0.0161641945902469	0.393651178514272	1.159
COA3	cytochrome c oxidase assembly factor 3	0.0161687156444475	0.393651178514272	-1.074
GRSF1	G-rich RNA sequence binding factor 1	0.0161714280060549	0.393651178514272	1.16
RP5-945F2.2		0.0161777069663787	0.393651178514272	1.119
RNU7-140P	RNA, U7 small nuclear 140 pseudogene	0.0161795736670746	0.393651178514272	-1.165
MIR1266	microRNA 1266	0.0161945959906924	0.393651178514272	1.108
C2CD2	C2 calcium dependent domain containing 2	0.0161969888525516	0.393651178514272	1.202
STMN2	stathmin 2	0.0162131096172655	0.393651178514272	-1.99
FAM90A10P		0.016234077901669	0.393651178514272	-1.081
FAM90A10P		0.016234077901669	0.393651178514272	-1.081
C5orf66		0.0162374010880095	0.393651178514272	1.074
DIO3	iodothyronine deiodinase 3	0.0162385852168943	0.393651178514272	-1.143
RPS28	ribosomal protein S28	0.0162506886745475	0.39373071924885	-1.17
RP1-118J21.5		0.0162675482349222	0.393925344642618	1.165
RNF169	ring finger protein 169	0.0162964106226428	0.394410254706033	-1.16
RNU6-909P	RNA, U6 small nuclear 909, pseudogene	0.0163211459623586	0.394681179299226	1.09
NIPAL3	NIPA like domain containing 3	0.0163252920071337	0.394681179299226	1.401
RP11-843B15.2		0.0163368529342348	0.394746837900361	-1.135
MAB21L1	mab-21 like 1	0.0163543770592294	0.394956436026162	-1.6
DYRK1A	dual specificity tyrosine phosphorylation regulated kinase 1A	0.0164037725621304	0.39574305454317	1.071
LINC00382	long intergenic non-protein coding RNA 382	0.0164046841942429	0.39574305454317	1.267
HLA-DRB1	major histocompatibility complex, class II, DR beta 1	0.0164248529274788	0.395801706965686	1.171
HLA-DRB1	major histocompatibility complex, class II, DR beta 1	0.0164248529274788	0.395801706965686	1.171
CDC42SE1	CDC42 small effector 1	0.0164381704353415	0.395908855023667	1.078
ZFP57	ZFP57 zinc finger protein	0.0164654958731405	0.39635308269816	-1.149
PIAS1	protein inhibitor of activated STAT 1	0.0164985268034417	0.396807889662165	1.067
TFR2	transferrin receptor 2	0.0165134245714301	0.396807889662165	1.111
IGSF10	immunoglobulin superfamily member 10	0.0165181318799635	0.396807889662165	-2.061
ANKRD10-IT1	ANKRD10 intronic transcript 1;ANKRD10 intronic transcript 1	0.0165199547153712	0.396807889662165	-1.278
LOC102724096	uncharacterized LOC102724096	0.0165452391597428	0.396987891645248	-1.103
RP11-56G10.2		0.0165811218629162	0.397635082009719	1.106
LELP1	late cornified envelope like proline rich 1	0.0166110054029372	0.397924079510299	-1.111
MIR3139	microRNA 3139	0.0166347516488541	0.398279147712826	1.193
PRUNE		0.0166539089666496	0.398447169291683	1.177
GPR174	G protein-coupled receptor 174	0.0166596253086173	0.398447169291683	-1.18
AP001619.3		0.0166735574411595	0.398566788988489	-1.143
PKNOX1	PBX/knotted 1 homeobox 1	0.0167253984271713	0.399217192407085	1.067
KRT85	keratin 85	0.0167693561902183	0.399217192407085	1.068
RN7SKP2	RN7SK pseudogene 2	0.0167698013610512	0.399217192407085	1.147
NOTCH2NL		0.0167700270627418	0.399217192407085	1.234
MAP4	microtubule associated protein 4	0.0167723282117745	0.399217192407085	1.117
RNU2-43P	RNA, U2 small nuclear 43, pseudogene	0.0167854445303081	0.399316420012325	-1.375
AC006042.6		0.0167963326871147	0.399362563395441	1.136
EPDR1	ependymin related 1	0.0168375717909111	0.400099756498175	2.282
LOC101928850	uncharacterized LOC101928850	0.0168535079383689	0.400099756498175	-1.14
ZDHHC2	zinc finger DHHC-type palmitoyltransferase 2	0.0168591055432694	0.400099756498175	-1.256
ADCY7	adenylate cyclase 7	0.016882703871641	0.400099756498175	1.21
RP11-330M19.1		0.0168899037595098	0.400099756498175	-1.153
HS6ST1	heparan sulfate 6-O-sulfotransferase 1	0.0168962824713956	0.400099756498175	1.171
CNP	2',3'-cyclic nucleotide 3' phosphodiesterase	0.0169019189868436	0.400099756498175	-1.174
TXNRD3	thioredoxin reductase 3	0.0169080226031405	0.400099756498175	-1.147
HIST1H2BN		0.0169531513471922	0.400560647200112	1.296
IPW	imprinted in Prader-Willi syndrome	0.016959645140702	0.400560647200112	-1.099
CDR2L	cerebellar degeneration related protein 2 like	0.0169600625882724	0.400560647200112	1.115
PBX3	PBX homeobox 3	0.016999302377311	0.400560647200112	-1.411
PTPRN2	protein tyrosine phosphatase receptor type N2	0.0170331071577968	0.400661372945924	1.114
LINC00577		0.0170378150374276	0.400661372945924	-1.162
WASH3P	WASP family homolog 3, pseudogene;WASP family homolog 3, pseudogene;WASP family homolog 3, pseudogene	0.0170394874599781	0.400661372945924	1.171
SLC35F3	solute carrier family 35 member F3	0.0170783921369099	0.401364698619353	-1.102
PLIN5	perilipin 5	0.0171205856479056	0.401510571140505	-1.13
RNU6-1314P	RNA, U6 small nuclear 1314, pseudogene	0.017146565427796	0.401705824880343	-1.25
ATP11C	ATPase phospholipid transporting 11C	0.0171586978743857	0.401771000753389	1.183
RAB22A	RAB22A, member RAS oncogene family	0.0171704138607127	0.401834504556763	-1.086
ADCK5	aarF domain containing kinase 5	0.0172148021607955	0.402295928948749	-1.106
SLC22A25	solute carrier family 22 member 25	0.0172368733597878	0.402295928948749	-1.164
UBE2H	ubiquitin conjugating enzyme E2 H	0.0172453619208276	0.402295928948749	1.217
DARS		0.0172529269067354	0.402295928948749	1.111
OSCP1	organic solute carrier partner 1	0.0172574374283334	0.402295928948749	1.087
MIR548Y	microRNA 548y	0.0172649327901737	0.402295928948749	-1.185
GNB1	G protein subunit beta 1	0.0172683680121285	0.402295928948749	1.069
ZMYM2	zinc finger MYM-type containing 2	0.0172827971064126	0.402295928948749	1.159
HIST1H4H		0.0172996321143787	0.402295928948749	1.501
CDC42BPG	CDC42 binding protein kinase gamma	0.0173023923630873	0.402295928948749	1.118
TEAD2	TEA domain transcription factor 2	0.01731449862932	0.402295928948749	-1.223
CTD-2014B16.3		0.0173253439566088	0.402295928948749	-1.146
AK8	adenylate kinase 8	0.0173887828880837	0.402995681508898	1.09
SCYL2	SCY1 like pseudokinase 2	0.0174284035458443	0.402995681508898	1.093
RNU6-878P	RNA, U6 small nuclear 878, pseudogene	0.0174287479122765	0.402995681508898	1.128
HIPK4	homeodomain interacting protein kinase 4	0.0174341903553001	0.402995681508898	1.061
CFTR	CF transmembrane conductance regulator	0.0174783735928506	0.402995681508898	-1.187
NOP14	NOP14 nucleolar protein	0.0174844456220145	0.402995681508898	-1.073
GCSHP3	glycine cleavage system protein H pseudogene 3;glycine cleavage system protein H pseudogene 3;GCSH pseudogene 3	0.0174877229893213	0.402995681508898	1.192
KIF13B	kinesin family member 13B	0.0174900188097901	0.402995681508898	-1.66
EEFSEC	eukaryotic elongation factor, selenocysteine-tRNA specific	0.0175008311944723	0.402995681508898	-1.155
AC010723.1		0.0175067594266066	0.402995681508898	-1.196
ASTN1	astrotactin 1	0.0175067726199091	0.402995681508898	-1.241
C8orf12		0.0175098381193419	0.402995681508898	1.131
PRNP	prion protein	0.0175290782199809	0.402995681508898	1.174
EMC1	ER membrane protein complex subunit 1	0.017541653814239	0.402995681508898	1.11
CYP21A2	cytochrome P450 family 21 subfamily A member 2	0.0175724944018583	0.402995681508898	-1.107
RNA5SP438	RNA, 5S ribosomal pseudogene 438	0.0176006422169573	0.402995681508898	-1.186
ATP5I		0.0176267612074162	0.402995681508898	-1.062
CBR4	carbonyl reductase 4	0.0176337358003983	0.402995681508898	1.167
LYRM2	LYR motif containing 2	0.0176383722365797	0.402995681508898	-1.107
FAM205A		0.0176725284553017	0.402995681508898	1.179
CUX1	cut like homeobox 1	0.0176876699606925	0.402995681508898	1.158
ITPR2	inositol 1,4,5-trisphosphate receptor type 2	0.0176885905642039	0.402995681508898	1.252
PLA2G12A	phospholipase A2 group XIIA	0.0176953438856969	0.402995681508898	1.102
FAM90A7P		0.0177124360385913	0.402995681508898	-1.096
DDX39B-AS1	DDX39B antisense RNA 1	0.0177236366646071	0.402995681508898	1.063
DDX39B-AS1	DDX39B antisense RNA 1	0.0177236366646071	0.402995681508898	1.063
DDX39B-AS1	DDX39B antisense RNA 1	0.0177236366646071	0.402995681508898	1.063
DDX39B-AS1	DDX39B antisense RNA 1	0.0177236366646071	0.402995681508898	1.063
DDX39B-AS1	DDX39B antisense RNA 1	0.0177236366646071	0.402995681508898	1.063
RP11-286N22.10		0.0177343348032107	0.402995681508898	-1.143
SERPINB7	serpin family B member 7	0.0177438755050811	0.402995681508898	2.03
RAB21	RAB21, member RAS oncogene family	0.0177448680671855	0.402995681508898	1.112
TPT1-AS1	TPT1 antisense RNA 1;TPT1 antisense RNA 1	0.0177451414074402	0.402995681508898	1.199
RP11-258J10.1		0.0177468320245703	0.402995681508898	-1.181
ZNF728	zinc finger protein 728	0.0177489373456552	0.402995681508898	1.15
INTS6	integrator complex subunit 6	0.0177526198598735	0.402995681508898	1.148
RP11-7I15.3		0.0177573300064477	0.402995681508898	1.148
ARL17A	ADP ribosylation factor like GTPase 17A	0.0178287534535119	0.404103320404664	-1.199
RP11-698N11.2		0.0178659680039705	0.404556161813891	-1.083
GJD2	gap junction protein delta 2	0.0178755747769193	0.404556161813891	-1.141
AP000695.4		0.0178759271123483	0.404556161813891	1.274
RNU6-618P	RNA, U6 small nuclear 618, pseudogene	0.0178974221192687	0.404817703229824	-1.117
C10orf111		0.0179056251803911	0.404817703229824	1.132
SLC9A3	solute carrier family 9 member A3	0.0179415030443531	0.405218289153053	1.11
MSMP	microseminoprotein, prostate associated	0.0179530782691863	0.405274623204611	-1.153
YARS		0.01796589006851	0.405358800741929	-1.242
LOC101927711	uncharacterized LOC101927711	0.0179847904333432	0.40555558799861	-1.102
RNF222	ring finger protein 222	0.017998247739887	0.40555558799861	-1.075
MED14OS	MED14 opposite strand;MED14 opposite strand	0.0180018736656713	0.40555558799861	1.152
DBNDD2	dysbindin domain containing 2	0.0180119891731374	0.405578741073638	1.127
TOR2A	torsin family 2 member A	0.0180712360996588	0.406356241319997	-1.13
RNU4-12P	RNA, U4 small nuclear 12, pseudogene	0.0180805689387084	0.406356241319997	-1.211
PLEKHA2	pleckstrin homology domain containing A2	0.0180820838677447	0.406356241319997	1.246
BTBD7	BTB domain containing 7	0.0180829392381975	0.406356241319997	1.102
RP11-390F4.10		0.018106894624334	0.406485211362878	-1.083
SGMS2	sphingomyelin synthase 2	0.0181278895143655	0.406751926162201	1.249
RNU1-119P	RNA, U1 small nuclear 119, pseudogene	0.018158052636923	0.40713199730301	-1.124
PTP4A1	protein tyrosine phosphatase 4A1	0.0181630734865288	0.40713199730301	1.11
RNU6-218P	RNA, U6 small nuclear 218, pseudogene	0.0181996262587506	0.407337676170922	1.183
SNORA70F	small nucleolar RNA, H/ACA box 70F	0.0182059734732252	0.407337676170922	1.284
EXOSC6	exosome component 6	0.0182345142212001	0.407505325577336	-1.298
RP11-281O15.4		0.0182695662073926	0.408012451999524	1.13
RN7SKP55	RN7SK pseudogene 55	0.0182754910830861	0.408012451999524	-1.109
PICALM	phosphatidylinositol binding clathrin assembly protein	0.0182970540925313	0.408289613547789	1.163
RNU6-758P	RNA, U6 small nuclear 758, pseudogene	0.0183283594767412	0.408535745341963	-1.232
RP11-61A14.1		0.0183921805947084	0.408535745341963	-1.117
MIR647	microRNA 647	0.0184000292955467	0.408535745341963	-1.159
STARD3	StAR related lipid transfer domain containing 3	0.0184198374441076	0.408535745341963	-1.087
ZSCAN31	zinc finger and SCAN domain containing 31	0.0184244403867387	0.408535745341963	1.19
FAM226B	family with sequence similarity 226 member B;family with sequence similarity 226 member B	0.0184291861499795	0.408535745341963	-1.098
RP11-495K9.3		0.0184364232466591	0.408535745341963	-1.148
DDIT3	DNA damage inducible transcript 3	0.0184407296006946	0.408535745341963	-1.248
CDIPT	CDP-diacylglycerol--inositol 3-phosphatidyltransferase	0.0184636495507477	0.408535745341963	-1.146
HEXA	hexosaminidase subunit alpha	0.0184651926427962	0.408535745341963	-1.181
SNORD111	small nucleolar RNA, C/D box 111	0.0184692201996716	0.408535745341963	-1.212
ZSCAN25	zinc finger and SCAN domain containing 25	0.018476686319148	0.408535745341963	-1.104
NFKBIA	NFKB inhibitor alpha	0.0184859516201682	0.408535745341963	1.227
RP11-62I21.1		0.0184911650628687	0.408535745341963	-1.184
RP4-773N10.4		0.018529479790748	0.408739076000191	-1.073
NEDD4	NEDD4 E3 ubiquitin protein ligase	0.0185342118158159	0.408739076000191	1.262
PPFIBP2	PPFIA binding protein 2	0.0185359384608473	0.408739076000191	-1.223
LOC101929337		0.0185381760692818	0.408739076000191	-1.14
LYPD4	LY6/PLAUR domain containing 4	0.01854616121581	0.408739076000191	-1.086
TFAP4	transcription factor AP-4	0.0185904945354624	0.409311879932487	-1.109
AC009336.24		0.0186584577523731	0.41048416057163	-1.126
MIR4663	microRNA 4663	0.0186717261315283	0.410492840159594	-1.119
LOC100506100		0.0187006604179535	0.410590019539206	-1.202
SERPINE2	serpin family E member 2	0.0187058172072094	0.410590019539206	-1.448
EHBP1	EH domain binding protein 1	0.0187300817291118	0.410590019539206	-1.124
ZCWPW1	zinc finger CW-type and PWWP domain containing 1	0.0187557169467952	0.410590019539206	-1.114
RP11-651L5.2		0.0187600556271517	0.410590019539206	-1.126
C19orf84	chromosome 19 open reading frame 84	0.0187678424348143	0.410590019539206	-1.202
RP11-114N19.3		0.0187879506072102	0.410590019539206	-1.111
RP11-245A18.1		0.0187900273073897	0.410590019539206	1.123
LOC101929460	uncharacterized LOC101929460	0.01879740937768	0.410590019539206	-1.172
RP11-29B9.1		0.0188007017080529	0.410590019539206	1.159
XPO7	exportin 7	0.0188122032318963	0.410590019539206	1.056
BCOR	BCL6 corepressor	0.0188128330157288	0.410590019539206	1.205
RP11-115F18.1		0.0188179411344621	0.410590019539206	1.147
MKX-AS1	MKX antisense RNA 1;MKX antisense RNA 1	0.0188210118667364	0.410590019539206	-1.171
DUX4	double homeobox 4	0.0188239105613441	0.410590019539206	-1.101
GEM	GTP binding protein overexpressed in skeletal muscle	0.0188339947213814	0.410590019539206	-1.268
HSPBAP1	HSPB1 associated protein 1	0.0188381843249998	0.410590019539206	-1.148
REPS2	RALBP1 associated Eps domain containing 2	0.0188474542341424	0.410590019539206	-1.218
FOXD4	forkhead box D4	0.0188509478150044	0.410590019539206	1.232
FCRLB	Fc receptor like B	0.0188667146009366	0.4107023523772	1.126
KLHL22	kelch like family member 22	0.018874510401883	0.4107023523772	1.1
NSF	N-ethylmaleimide sensitive factor, vesicle fusing ATPase	0.0188886226675755	0.410809133056154	1.169
CLEC9A	C-type lectin domain containing 9A	0.0189286474363563	0.411383797933302	-1.164
CD84	CD84 molecule	0.0189834588126709	0.411780726328032	-1.116
CHRNA3	cholinergic receptor nicotinic alpha 3 subunit	0.0189923549195868	0.411780726328032	-1.149
MIR31HG	MIR31 host gene	0.0189954329837122	0.411780726328032	1.364
AL122127.25		0.0189981189450353	0.411780726328032	-1.127
SPRR2D	small proline rich protein 2D	0.0190071096425138	0.411780726328032	-1.2
NDUFAB1	NADH:ubiquinone oxidoreductase subunit AB1	0.0190234316772681	0.411789021746414	1.173
NFKBID	NFKB inhibitor delta	0.0190516309802211	0.411789021746414	-1.146
CPED1	cadherin like and PC-esterase domain containing 1	0.019052201565171	0.411789021746414	1.469
VCAN-AS1	VCAN antisense RNA 1	0.0190525529871013	0.411789021746414	1.554
LOC100134391	uncharacterized LOC100134391	0.0190673255715771	0.411789021746414	-1.126
VPS26A	VPS26 retromer complex component A	0.0190720811120536	0.411789021746414	-1.078
HBCBP		0.0191175565330698	0.412159109281783	1.08
SPCS1	signal peptidase complex subunit 1	0.0191299754818112	0.412159109281783	1.097
CTD-2571L23.6		0.0191366420249451	0.412159109281783	-1.092
RNA5SP134	RNA, 5S ribosomal pseudogene 134	0.0191598952594813	0.412159109281783	-1.209
CTC-338M12.5		0.0191683625283376	0.412159109281783	-1.119
CUL3	cullin 3	0.0191747197776571	0.412159109281783	1.096
PHACTR2	phosphatase and actin regulator 2	0.0191783426477944	0.412159109281783	1.337
TUBB8	tubulin beta 8 class VIII	0.0191934711812286	0.412159109281783	-1.219
ZNF91	zinc finger protein 91	0.0192344121607055	0.412159109281783	1.294
RP11-346D19.1		0.0192384154356634	0.412159109281783	-1.135
MIR1245A	microRNA 1245a	0.0192418899584271	0.412159109281783	1.341
MIR891A	microRNA 891a	0.0192426542740366	0.412159109281783	-1.23
DACT2	dishevelled binding antagonist of beta catenin 2	0.0192806188627378	0.412159109281783	-1.189
RP11-404P21.5		0.0192913935245499	0.412159109281783	1.128
FAM220A	family with sequence similarity 220 member A	0.0192922821563	0.412159109281783	-1.087
LAMP5-AS1	LAMP5 antisense RNA 1	0.0193021405174494	0.412159109281783	1.119
HOXB1	homeobox B1	0.0193064547894905	0.412159109281783	1.155
MIR105-1	microRNA 105-1	0.0193068002982431	0.412159109281783	-1.142
CDH10	cadherin 10	0.0193496969402938	0.412159109281783	1.878
DERL3	derlin 3	0.0193499199442119	0.412159109281783	-1.089
CINP	cyclin dependent kinase 2 interacting protein	0.0193505893410441	0.412159109281783	1.176
KANSL3	KAT8 regulatory NSL complex subunit 3	0.0193561968503304	0.412159109281783	1.091
RP11-108M9.1		0.0193612124321265	0.412159109281783	-1.135
LRIF1	ligand dependent nuclear receptor interacting factor 1	0.0193902250992223	0.412159109281783	1.127
SLC9A7	solute carrier family 9 member A7	0.0194065836720941	0.412159109281783	1.276
SPTBN1	spectrin beta, non-erythrocytic 1	0.0194098116723564	0.412159109281783	1.19
RP11-239E10.2		0.0194126773992758	0.412159109281783	1.16
RNU4-47P	RNA, U4 small nuclear 47, pseudogene	0.0194240307374057	0.412159109281783	-1.184
MCM3AP-AS1	MCM3AP antisense RNA 1	0.0194458551846296	0.412159109281783	-1.141
RP11-314N14.1		0.0194489002713727	0.412159109281783	-1.208
AC009110.1		0.0194537693134844	0.412159109281783	-1.169
LOC100129434	uncharacterized LOC100129434	0.0194559564023965	0.412159109281783	1.45
LOC102724731		0.01946467257351	0.412159109281783	-1.145
GRB10	growth factor receptor bound protein 10	0.0194687723878909	0.412159109281783	-1.097
ZNF252P-AS1	ZNF252P antisense RNA 1	0.0194730913944458	0.412159109281783	-1.154
EZR	ezrin	0.0194945279232247	0.412159109281783	1.173
LOC101930275		0.0194945772082505	0.412159109281783	-1.27
TRMT13	tRNA methyltransferase 13 homolog	0.0194968744719393	0.412159109281783	1.117
CLDN3	claudin 3	0.0195275247035143	0.412159109281783	-1.09
BX322557.13		0.019537581533996	0.412159109281783	-1.138
RP5-1158E12.1		0.0195511344956255	0.412159109281783	1.131
C6orf165		0.0195635308435123	0.412159109281783	1.17
UBASH3A	ubiquitin associated and SH3 domain containing A	0.0195738696594824	0.412159109281783	-1.07
TAF10	TATA-box binding protein associated factor 10	0.019576523111641	0.412159109281783	1.092
LINC00704		0.0195770474233092	0.412159109281783	1.199
TUBD1	tubulin delta 1	0.0195913393449187	0.412159109281783	1.159
MORC1-AS1	MORC1 antisense RNA 1	0.0196070263696605	0.412159109281783	-1.156
CYP21A1P	cytochrome P450 family 21 subfamily A member 1, pseudogene;cytochrome P450 family 21 subfamily A member 1, pseudogene;cytochrome P450 family 21 subfamily A member 1, pseudogene;cytochrome P450 family 21 subfamily A member 1, pseudogene;cytochrome P450 family 21 subfamily A member 1, pseudogene	0.0196143685827335	0.412159109281783	-1.09
C1orf123		0.0196269203351021	0.412159109281783	-1.091
DAB1	DAB adaptor protein 1	0.0196332492790438	0.412159109281783	1.178
CDCA7L	cell division cycle associated 7 like	0.0196537571631001	0.412159109281783	-1.154
TAB3-AS2	TAB3 antisense RNA 2;TAB3 antisense RNA 2	0.0196656392720675	0.412159109281783	1.191
LOC100507530		0.0196670275350568	0.412159109281783	1.225
AP000345.2		0.0196694854399063	0.412159109281783	1.141
TMEM136		0.0196982649725419	0.412159109281783	-1.169
ILF3	interleukin enhancer binding factor 3	0.0197096414290181	0.412159109281783	-1.156
MTHFD1	methylenetetrahydrofolate dehydrogenase, cyclohydrolase and formyltetrahydrofolate synthetase 1	0.0197141432849823	0.412159109281783	-1.204
SH3KBP1	SH3 domain containing kinase binding protein 1	0.0197186365862702	0.412159109281783	-1.151
KC6	keratoconus gene 6	0.0197198926895834	0.412159109281783	-1.256
CTC-305H11.1		0.0197372048725264	0.412159109281783	-1.126
LOC101929462		0.0197424941511603	0.412159109281783	-1.101
ZNF215	zinc finger protein 215	0.0197471839906949	0.412159109281783	1.238
RP11-313E19.2		0.0197800708794158	0.412314237868962	1.189
DCXR	dicarbonyl and L-xylulose reductase	0.0198341296237315	0.413248072351781	-1.24
XPC	XPC complex subunit, DNA damage recognition and repair factor	0.0198859433477831	0.413652690087838	-1.185
PRICKLE4	prickle planar cell polarity protein 4	0.0198918135139662	0.413652690087838	1.186
TMEM63C	transmembrane protein 63C	0.0198945427295407	0.413652690087838	-1.095
HTR2A	5-hydroxytryptamine receptor 2A	0.0199085873168664	0.413652690087838	1.823
YLPM1	YLP motif containing 1	0.0199117007048743	0.413652690087838	1.09
EFTUD2	elongation factor Tu GTP binding domain containing 2	0.0199145886661625	0.413652690087838	-1.116
SULT1C4	sulfotransferase family 1C member 4	0.0199184304151732	0.413652690087838	-1.139
OXCT2	3-oxoacid CoA-transferase 2	0.019939185323737	0.413891117122353	1.277
HHAT	hedgehog acyltransferase	0.019956093225843	0.414049504684402	-1.126
FAM73A		0.0199851378494478	0.414320474270448	1.109
SNX25	sorting nexin 25	0.0200042490906869	0.414320474270448	1.581
SMC4	structural maintenance of chromosomes 4	0.0200126681887885	0.414320474270448	-1.418
LOC101928439		0.0200155715460146	0.414320474270448	-1.2
PACS2	phosphofurin acidic cluster sorting protein 2	0.0200456267275014	0.414530569767899	-1.107
MIR210HG	MIR210 host gene	0.020063312754519	0.414530569767899	1.25
ASB13	ankyrin repeat and SOCS box containing 13	0.0200824142334054	0.414530569767899	-1.132
LOC650226	ankyrin repeat domain containing 26 pseudogene	0.0200827042348961	0.414530569767899	-1.186
LOC100131497		0.0200949624986616	0.414530569767899	1.144
AK5	adenylate kinase 5	0.0200961609063585	0.414530569767899	-1.522
AKR1A1	aldo-keto reductase family 1 member A1	0.0201010567956579	0.414530569767899	-1.12
CEP112	centrosomal protein 112	0.0201118743587397	0.414530569767899	1.137
RNU1-38P	RNA, U1 small nuclear 38, pseudogene	0.0201186048111602	0.414530569767899	-1.109
TBC1D24	TBC1 domain family member 24	0.0201489305129953	0.414878176283962	1.144
CTD-2337A12.1		0.0201753803291433	0.415071816366361	1.122
SERPINB11	serpin family B member 11	0.0202003754428042	0.415071816366361	-1.156
LAP3	leucine aminopeptidase 3	0.0202031350093706	0.415071816366361	1.082
SSFA2		0.0202143856180248	0.415071816366361	1.14
ZNF189	zinc finger protein 189	0.0202192773483714	0.415071816366361	1.112
MZF1	myeloid zinc finger 1	0.0202584169192178	0.415672162773663	1.149
NSMCE1	NSE1 homolog, SMC5-SMC6 complex component	0.0202819074709393	0.415672162773663	-1.115
SLAMF1	signaling lymphocytic activation molecule family member 1	0.0202883699705142	0.415672162773663	-1.147
ROR2	receptor tyrosine kinase like orphan receptor 2	0.0202953260818807	0.415672162773663	-1.411
NFKBIZ	NFKB inhibitor zeta	0.0203044055400431	0.415672162773663	1.225
CUL1	cullin 1	0.0203287041318743	0.415775937432137	1.08
LINC00877	long intergenic non-protein coding RNA 877	0.0203536400287273	0.415775937432137	-1.13
RP4-799P18.3		0.0203909882232097	0.415775937432137	1.17
ZNF750	zinc finger protein 750	0.0203951852480494	0.415775937432137	1.105
CENPP	centromere protein P	0.0203955214139469	0.415775937432137	-1.291
LOC101928262		0.0204041149890367	0.415775937432137	1.175
STARD9	StAR related lipid transfer domain containing 9	0.0204072519344195	0.415775937432137	-1.183
RP11-313P18.1		0.0204127155511835	0.415775937432137	1.243
AC091633.3		0.0204232503010112	0.415775937432137	-1.214
CXCL17	C-X-C motif chemokine ligand 17	0.0204518401701897	0.415775937432137	-1.153
ATXN2	ataxin 2	0.0204673811578858	0.415775937432137	1.077
OSBPL2	oxysterol binding protein like 2	0.0204886654930207	0.415775937432137	1.082
NFE2L1	NFE2 like bZIP transcription factor 1	0.0205031461401123	0.415775937432137	1.217
TRIM41	tripartite motif containing 41	0.0205132553194942	0.415775937432137	1.083
TCF7L1	transcription factor 7 like 1	0.0205189228545971	0.415775937432137	1.21
TRIM32	tripartite motif containing 32	0.0205207755016872	0.415775937432137	1.166
ZBTB32	zinc finger and BTB domain containing 32	0.0205355997725194	0.415786533138408	-1.14
TMEM150C	transmembrane protein 150C	0.0205429049624726	0.415786533138408	-1.235
LOC101928537		0.0206152193953762	0.41674994302851	1.113
PSMA1	proteasome 20S subunit alpha 1	0.0206223232117512	0.41674994302851	1.133
CASKIN2	CASK interacting protein 2	0.0206263218435726	0.41674994302851	-1.089
PIAS3	protein inhibitor of activated STAT 3	0.0206437791858	0.41674994302851	1.123
TNFRSF1A	TNF receptor superfamily member 1A	0.0206512259697588	0.41674994302851	1.086
IFT43	intraflagellar transport 43	0.0206561663723496	0.41674994302851	1.081
C9orf85	chromosome 9 open reading frame 85	0.0206652092568082	0.41674994302851	1.279
RP11-155L15.1		0.0206947005562812	0.416826409561757	1.116
CITF22-24E5.1		0.0206970204035235	0.416826409561757	1.144
HEXIM1	HEXIM P-TEFb complex subunit 1	0.0207317975335823	0.417338471865694	1.144
CYP7A1	cytochrome P450 family 7 subfamily A member 1	0.0207622191034052	0.417623165340665	-1.101
CSNK2B	casein kinase 2 beta	0.0207646553561795	0.417623165340665	1.103
HPS5	HPS5 biogenesis of lysosomal organelles complex 2 subunit 2	0.0208211523685449	0.418363687905723	1.112
RP11-135A1.2		0.0208242443547421	0.418363687905723	-1.083
OXA1L	OXA1L mitochondrial inner membrane protein	0.0208497194043101	0.418562485303871	-1.163
MIR210	microRNA 210	0.0208850976075071	0.418562485303871	-1.116
SIRT2	sirtuin 2	0.0208884435192905	0.418562485303871	-1.138
JUN	Jun proto-oncogene, AP-1 transcription factor subunit	0.0208918713396063	0.418562485303871	1.273
DEFA1B	defensin alpha 1B	0.0208934126400913	0.418562485303871	-1.117
EIF4G3	eukaryotic translation initiation factor 4 gamma 3	0.0208957677128554	0.418562485303871	1.063
MPST	mercaptopyruvate sulfurtransferase	0.0209183580355857	0.418748481345498	-1.116
GOLGB1	golgin B1	0.0209248825948672	0.418748481345498	1.097
GTF2F1	general transcription factor IIF subunit 1	0.0209332017719825	0.418748481345498	-1.115
CHEK1	checkpoint kinase 1	0.0209451040454174	0.418798856829272	-1.26
MYT1	myelin transcription factor 1	0.0209568045922523	0.418845155462441	-1.105
CTNNAL1	catenin alpha like 1	0.0210065208660006	0.419650859323519	1.3
MIR589	microRNA 589	0.0210417687466981	0.420166933958115	-1.069
AP3M1	adaptor related protein complex 3 subunit mu 1	0.021072697257684	0.42040831735055	-1.096
CTD-2647L4.5		0.0210857782490092	0.420481321481247	-1.138
MRPL45	mitochondrial ribosomal protein L45	0.0211101950062696	0.420592362917325	-1.131
ATG16L1	autophagy related 16 like 1	0.0211686278470723	0.42155201520253	1.092
CHCHD6	coiled-coil-helix-coiled-coil-helix domain containing 6	0.0211854006500076	0.42155201520253	1.094
EGLN1	egl-9 family hypoxia inducible factor 1	0.0211882695435746	0.42155201520253	1.293
AC004837.5		0.0211961442585422	0.42155201520253	-1.148
RP11-548M13.1		0.0212201915366479	0.421654464866011	-1.136
RP11-707G14.1		0.0212578656045464	0.422027261594884	1.187
LINC01185		0.02128412771951	0.422360754110277	-1.1
UBL4A	ubiquitin like 4A	0.0213021039264287	0.422529598281149	-1.099
GRID2	glutamate ionotropic receptor delta type subunit 2	0.0213202157604945	0.422700981419418	-1.17
LINC00884		0.021336277472489	0.422831584067368	-1.13
TINF2	TERF1 interacting nuclear factor 2	0.0213577987111318	0.422953603375807	-1.091
RP11-110I1.6		0.0213613888280954	0.422953603375807	1.109
PLEKHH2	pleckstrin homology, MyTH4 and FERM domain containing H2	0.0213736541691087	0.423008785770798	-1.306
THG1L	tRNA-histidine guanylyltransferase 1 like	0.0213860715940489	0.42306692782394	-1.178
SUN1	Sad1 and UNC84 domain containing 1	0.0214060152758298	0.423273839497123	-1.088
LOC100129316	uncharacterized LOC100129316	0.0214192698509655	0.423348358803694	-1.099
NOTCH3	notch receptor 3	0.0214572019875221	0.423809833308693	1.245
VWA9		0.0214712849874044	0.423809833308693	-1.088
PLCG2	phospholipase C gamma 2	0.0214832937445614	0.423809833308693	-1.087
DZANK1	double zinc ribbon and ankyrin repeat domains 1	0.0214894487222772	0.423809833308693	1.074
POP1	POP1 homolog, ribonuclease P/MRP subunit	0.0214943344055664	0.423809833308693	1.121
FLOT1	flotillin 1	0.0214995958370316	0.423809833308693	-1.097
OCLM		0.0215195196000838	0.423877254455842	1.296
CTD-2335O3.3		0.0215372425730614	0.423877254455842	-1.138
RBMX2	RNA binding motif protein X-linked 2	0.0215424827956186	0.423877254455842	-1.116
RP11-283C24.1		0.0215516702209976	0.423877254455842	-1.352
LRRC24	leucine rich repeat containing 24	0.0215683293762599	0.423877254455842	-1.076
GALNT2	polypeptide N-acetylgalactosaminyltransferase 2	0.0215763435086784	0.423877254455842	1.164
COL4A3BP		0.0215810288953583	0.423877254455842	-1.193
TMPRSS4	transmembrane serine protease 4	0.0215884962553077	0.423877254455842	1.107
LUZP2	leucine zipper protein 2	0.0216179099307009	0.424268118864227	1.237
C1orf27		0.0216565972752693	0.424607159485317	1.134
MDFI	MyoD family inhibitor	0.0216707346874125	0.424607159485317	-1.127
LOC101928731		0.0216827980610459	0.424607159485317	1.154
MIR941-1	microRNA 941-1	0.0216854904083213	0.424607159485317	-1.132
ATP1B3	ATPase Na+/K+ transporting subunit beta 3	0.0216996584976654	0.424607159485317	-1.142
PTP4A2	protein tyrosine phosphatase 4A2	0.0217173552425242	0.424607159485317	1.094
SPRNP1	shadow of prion protein pseudogene 1	0.0217208125905797	0.424607159485317	-1.335
NOA1	nitric oxide associated 1	0.0217760123978204	0.425499849957236	-1.174
ACIN1	apoptotic chromatin condensation inducer 1	0.0217945919573673	0.425676518365579	-1.073
KCTD1	potassium channel tetramerization domain containing 1	0.0218204816711725	0.425995746501643	1.132
NUPL2		0.0218468210475578	0.426031274452234	1.086
RPSAP58		0.0218490705846754	0.426031274452234	-1.224
RP11-338L18.1		0.0218509396854324	0.426031274452234	-1.159
PPIP5K1	diphosphoinositol pentakisphosphate kinase 1	0.0218680518453981	0.426178727427193	-1.156
ELP5	elongator acetyltransferase complex subunit 5	0.0219465847620097	0.427382388301	-1.111
TRBV27	T cell receptor beta variable 27;T cell receptor beta variable 27	0.0219779730261921	0.427760557429537	-1.108
TMEM220	transmembrane protein 220	0.0220617770363526	0.428649049320012	-1.146
AC106876.2		0.0220798572834389	0.428649049320012	-1.091
RPUSD4	RNA pseudouridine synthase D4	0.0220860370524272	0.428649049320012	-1.108
USP17L15	ubiquitin specific peptidase 17 like family member 15	0.0221055083762315	0.428649049320012	-1.065
OPHN1	oligophrenin 1	0.0221098857338694	0.428649049320012	1.331
FAM90A27P	family with sequence similarity 90 member A27, pseudogene;family with sequence similarity 90 member A27, pseudogene	0.0221155316314819	0.428649049320012	1.069
CENPW	centromere protein W	0.0221213771333467	0.428649049320012	-1.281
LOC102724450		0.0221425965754809	0.428649049320012	-1.123
RP11-196H14.3		0.022146418246947	0.428649049320012	1.145
CTD-2586B10.1		0.0221484843427356	0.428649049320012	-1.143
TPT1	tumor protein, translationally-controlled 1	0.0221626488639399	0.428679331300798	-1.392
C1orf86		0.0221692598230353	0.428679331300798	-1.08
DECR2	2,4-dienoyl-CoA reductase 2	0.0222018695036391	0.429068558947453	-1.066
RNU6-685P	RNA, U6 small nuclear 685, pseudogene	0.0222157411154639	0.429068558947453	-1.223
RP6-91H8.1		0.0222225110608587	0.429068558947453	-1.099
MMP14	matrix metallopeptidase 14	0.0222333866747775	0.429068558947453	-1.124
[truncated: 34,460 more rows]
