# Supplementary material for: B3GALT6 mutations lead to compromised connective tissue biomechanics in Ehlers-Danlos syndrome
Source: JCI Insight. 2025 Aug 22;10(16):e179474. doi: 10.1172/jci.insight.179474 (PMC12406734; doi:10.1172/jci.insight.179474)
Supplement: Supplemental table 4 [file jciinsight-10-179474-s282.xlsx]

## Sheet: topFA_46geneSignature
Term	Database	P-value	Adjusted P-value	Odds Ratio	Genes	Overlap
peptidyl-lysine oxidation (GO:0018057)	GO_Biological_Process_2021	1.13486e-07	5.33385e-05	696	LOX;LOXL1;LOXL2	3/5
Crosslinking of collagen fibrils Homo sapiens R-HSA-2243919	Reactome_2016	9.4718e-07	0.00022827	231.953	LOX;LOXL1;LOXL2	3/9
Canonical and non-canonical TGF-B signaling WP3874	Wikipathway_2021	7.56953e-06	0.000370907	99.3688	LOX;LOXL1;LOXL2	3/17
protein oxidation (GO:0018158)	GO_Biological_Process_2021	1.85455e-06	0.00043582	173.948	LOX;LOXL1;LOXL2	3/11
Musculocontractural Ehlers-Danlos syndrome ORPHA:2953	Orphanet_Augmented_2021	3.62872e-06	0.00153314	24.9648	LOX;HEG1;PLOD1;LOXL1;LOXL2	5/102
Congenital short bowel syndrome ORPHA:2301	Orphanet_Augmented_2021	3.62872e-06	0.00153314	24.9648	GPR176;LOX;HEG1;LOXL1;LOXL2	5/102
Plasma membrane light-harvesting complex	Jensen_COMPARTMENTS	1.82316e-05	0.00485534	17.6402	LOX;PLOD1;LOXL1;ITM2B;LOXL2	5/142
Anchoring collagen complex	Jensen_COMPARTMENTS	2.85258e-05	0.00485534	60.458	LOX;LOXL1;LOXL2	3/26
Plasma membrane-derived chromatophore	Jensen_COMPARTMENTS	3.43538e-05	0.00485534	15.3775	LOX;PLOD1;LOXL1;ITM2B;LOXL2	5/162
Multiple osteochondromas ORPHA:321	Orphanet_Augmented_2021	8.17123e-05	0.0051641	19.7004	GPR176;LOX;PLOD1;LOXL2	4/100
Ablepharon macrostomia syndrome ORPHA:920	Orphanet_Augmented_2021	8.49393e-05	0.0051641	19.4963	GPR176;LOX;LOXL1;LOXL2	4/101
Acromesomelic dysplasia, Hunter-Thompson type ORPHA:968	Orphanet_Augmented_2021	8.49393e-05	0.0051641	19.4963	LOX;MXRA7;LOXL1;LOXL2	4/101
Angel-shaped phalango-epiphyseal dysplasia ORPHA:63442	Orphanet_Augmented_2021	8.49393e-05	0.0051641	19.4963	LOX;MXRA7;LOXL1;LOXL2	4/101
Barber-Say syndrome ORPHA:1231	Orphanet_Augmented_2021	8.49393e-05	0.0051641	19.4963	GPR176;LOX;LOXL1;LOXL2	4/101
Seizures-scoliosis-macrocephaly syndrome ORPHA:466926	Orphanet_Augmented_2021	8.49393e-05	0.0051641	19.4963	GPR176;GPR107;PLOD1;LOXL2	4/101
Endocrine-cerebro-osteodysplasia syndrome ORPHA:199332	Orphanet_Augmented_2021	8.49393e-05	0.0051641	19.4963	DYNC1LI2;ARHGEF12;CASC4;ARHGAP35	4/101
Focal facial dermal dysplasia type III ORPHA:1807	Orphanet_Augmented_2021	8.49393e-05	0.0051641	19.4963	GPR176;LOX;LOXL1;LOXL2	4/101
Glaucoma secondary to spherophakia/ectopia lentis and megalocornea ORPHA:238763	Orphanet_Augmented_2021	8.49393e-05	0.0051641	19.4963	LOX;HEG1;LOXL1;LOXL2	4/101
Proximal symphalangism ORPHA:3250	Orphanet_Augmented_2021	8.82581e-05	0.0051641	19.2964	LOX;MXRA7;LOXL1;LOXL2	4/102
Hereditary sensory and autonomic neuropathy type 5 ORPHA:64752	Orphanet_Augmented_2021	8.82581e-05	0.0051641	19.2964	LOX;MXRA7;LOXL1;LOXL2	4/102
Multiple synostoses syndrome ORPHA:3237	Orphanet_Augmented_2021	9.16703e-05	0.0051641	19.1005	LOX;MXRA7;LOXL1;LOXL2	4/103
Potocki-Shaffer syndrome ORPHA:52022	Orphanet_Augmented_2021	9.16703e-05	0.0051641	19.1005	GPR107;PLOD1;ARHGAP35;LOXL2	4/103
Collagen formation Homo sapiens R-HSA-1474290	Reactome_2016	4.32682e-05	0.00521381	23.3663	LOX;PLOD1;LOXL1;LOXL2	4/85
Osteogenesis imperfecta type 2 ORPHA:216804	Orphanet_Augmented_2021	9.87811e-05	0.00521688	18.7204	LOX;PLOD1;LOXL1;LOXL2	4/105
Osteogenesis imperfecta type 3 ORPHA:216812	Orphanet_Augmented_2021	0.000106285	0.00528297	18.3551	LOX;PLOD1;LOXL1;LOXL2	4/107
collagen fibril organization (GO:0030199)	GO_Biological_Process_2021	5.18269e-05	0.00811955	22.2622	LOX;PLOD1;LOXL1;LOXL2	4/89
light-harvesting complex, core complex	Jensen_COMPARTMENTS	0.000106285	0.00901293	18.3551	LOX;PLOD1;LOXL1;LOXL2	4/107
B875 antenna complex	Jensen_COMPARTMENTS	0.000106285	0.00901293	18.3551	LOX;PLOD1;LOXL1;LOXL2	4/107
Elastic fibre formation Homo sapiens R-HSA-1566948	Reactome_2016	0.000114165	0.00917129	36.5655	LOX;LOXL1;LOXL2	3/41
peptidyl-lysine modification (GO:0018205)	GO_Biological_Process_2021	0.000102483	0.0120417	18.5359	LOX;PLOD1;LOXL1;LOXL2	4/106
Assembly of collagen fibrils and other multimeric structures Homo sapiens R-HSA-2022090	Reactome_2016	0.000260146	0.0156738	27.2271	LOX;LOXL1;LOXL2	3/54
Acrofacial dysostosis, Weyers type ORPHA:952	Orphanet_Augmented_2021	0.00157519	0.0204051	14.2822	LOX;HEG1;LOXL2	3/100
Bethlem myopathy ORPHA:610	Orphanet_Augmented_2021	0.00157519	0.0204051	14.2822	LOX;LOXL1;LOXL2	3/100
Classical Ehlers-Danlos syndrome ORPHA:287	Orphanet_Augmented_2021	0.00157519	0.0204051	14.2822	LOX;LOXL1;LOXL2	3/100
Congenital muscular dystrophy, Ullrich type ORPHA:75840	Orphanet_Augmented_2021	0.00157519	0.0204051	14.2822	LOX;LOXL1;LOXL2	3/100
6q16 microdeletion syndrome ORPHA:171829	Orphanet_Augmented_2021	0.00162081	0.0204051	14.1357	LOX;HOXC9;HOXC10	3/101
Kyphoscoliotic Ehlers-Danlos syndrome due to FKBP22 deficiency ORPHA:300179	Orphanet_Augmented_2021	0.00162081	0.0204051	14.1357	GPR176;LOX;LOXL2	3/101
AICA-ribosiduria ORPHA:250977	Orphanet_Augmented_2021	0.00162081	0.0204051	14.1357	NOB1;WDR5;MRPL9	3/101
Lethal hydranencephaly-diaphragmatic hernia syndrome ORPHA:480528	Orphanet_Augmented_2021	0.00162081	0.0204051	14.1357	LOX;MXRA7;LOXL2	3/101
Lymphedema-distichiasis syndrome ORPHA:33001	Orphanet_Augmented_2021	0.00162081	0.0204051	14.1357	GPR176;LOX;LOXL2	3/101
Adult-onset autosomal recessive cerebellar ataxia ORPHA:284289	Orphanet_Augmented_2021	0.00162081	0.0204051	14.1357	GPR176;PLOD1;PTTG1IP	3/101
Microcephaly-facial dysmorphism-ocular anomalies-multiple congenital anomalies syndrome ORPHA:521445	Orphanet_Augmented_2021	0.00162081	0.0204051	14.1357	GPR176;LOX;LOXL2	3/101
Micrognathia-recurrent infections-behavioral abnormalities-mild intellectual disability syndrome ORPHA:476126	Orphanet_Augmented_2021	0.00162081	0.0204051	14.1357	DYNC1LI2;ARHGEF12;ARHGAP35	3/101
Autosomal dominant Charcot-Marie-Tooth disease type 2O ORPHA:284232	Orphanet_Augmented_2021	0.00162081	0.0204051	14.1357	DYNC1LI2;ARHGEF12;ARHGAP35	3/101
Microtia ORPHA:83463	Orphanet_Augmented_2021	0.00162081	0.0204051	14.1357	HOXC9;HOXC10;LOXL2	3/101
NON RARE IN EUROPE: Exfoliation syndrome ORPHA:529819	Orphanet_Augmented_2021	0.00162081	0.0204051	14.1357	LOX;LOXL1;LOXL2	3/101
Autosomal recessive spastic paraplegia type 66 ORPHA:401815	Orphanet_Augmented_2021	0.00162081	0.0204051	14.1357	GPR176;LOX;LOXL2	3/101
Bilateral microtia-deafness-cleft palate syndrome ORPHA:140963	Orphanet_Augmented_2021	0.00162081	0.0204051	14.1357	HOXC9;HOXC10;LOXL2	3/101
Non-immune hydrops fetalis ORPHA:363999	Orphanet_Augmented_2021	0.00162081	0.0204051	14.1357	LOX;MXRA7;LOXL2	3/101
Blepharophimosis-ptosis-epicanthus inversus syndrome plus ORPHA:572333	Orphanet_Augmented_2021	0.00162081	0.0204051	14.1357	GPR176;HOXC9;LOXL2	3/101
Blepharophimosis-ptosis-epicanthus inversus syndrome type 1 ORPHA:572354	Orphanet_Augmented_2021	0.00162081	0.0204051	14.1357	GPR176;HOXC9;LOXL2	3/101
Blepharophimosis-ptosis-epicanthus inversus syndrome type 2 ORPHA:572361	Orphanet_Augmented_2021	0.00162081	0.0204051	14.1357	GPR176;HOXC9;LOXL2	3/101
Obesity due to SIM1 deficiency ORPHA:369873	Orphanet_Augmented_2021	0.00162081	0.0204051	14.1357	LOX;HOXC9;HOXC10	3/101
Caffey disease ORPHA:1310	Orphanet_Augmented_2021	0.00162081	0.0204051	14.1357	LOX;LOXL1;LOXL2	3/101
Cernunnos-XLF deficiency ORPHA:169079	Orphanet_Augmented_2021	0.00162081	0.0204051	14.1357	NOB1;MRPL9;NHEJ1	3/101
Congenital cataract-progressive muscular hypotonia-hearing loss-developmental delay syndrome ORPHA:330054	Orphanet_Augmented_2021	0.00162081	0.0204051	14.1357	MLST8;WDR5;RPS2	3/101
Congenital contractural arachnodactyly ORPHA:115	Orphanet_Augmented_2021	0.00162081	0.0204051	14.1357	LOX;LOXL1;LOXL2	3/101
Congenital plasminogen activator inhibitor type 1 deficiency ORPHA:465	Orphanet_Augmented_2021	0.00162081	0.0204051	14.1357	LOX;PLOD1;LOXL2	3/101
Congenital vertical talus, bilateral ORPHA:295203	Orphanet_Augmented_2021	0.00162081	0.0204051	14.1357	LOX;HOXC9;HOXC10	3/101
Congenital vertical talus, unilateral ORPHA:295201	Orphanet_Augmented_2021	0.00162081	0.0204051	14.1357	LOX;HOXC9;HOXC10	3/101
SIM1-related Prader-Willi-like syndrome ORPHA:398079	Orphanet_Augmented_2021	0.00162081	0.0204051	14.1357	LOX;HOXC9;HOXC10	3/101
DYNC1H1-related autosomal dominant childhood-onset proximal spinal muscular atrophy ORPHA:209341	Orphanet_Augmented_2021	0.00162081	0.0204051	14.1357	DYNC1LI2;ARHGEF12;ARHGAP35	3/101
SPECC1L-related hypertelorism syndrome ORPHA:1519	Orphanet_Augmented_2021	0.00162081	0.0204051	14.1357	DYNC1LI2;GPR107;ARHGAP35	3/101
Sanfilippo syndrome type D ORPHA:79272	Orphanet_Augmented_2021	0.00162081	0.0204051	14.1357	GPR107;PLOD1;PTTG1IP	3/101
Distal monosomy 12p ORPHA:280325	Orphanet_Augmented_2021	0.00162081	0.0204051	14.1357	DYNC1LI2;ARHGEF12;ARHGAP35	3/101
Short stature-auditory canal atresia-mandibular hypoplasia-skeletal anomalies syndrome ORPHA:397623	Orphanet_Augmented_2021	0.00162081	0.0204051	14.1357	HOXC9;HOXC10;LOXL1	3/101
Sturge-Weber syndrome ORPHA:3205	Orphanet_Augmented_2021	0.00162081	0.0204051	14.1357	LPAR1;SLC8A1;ITM2B	3/101
Familial multiple nevi flammei ORPHA:624	Orphanet_Augmented_2021	0.00162081	0.0204051	14.1357	LPAR1;SLC8A1;ITM2B	3/101
Tessier number 4 facial cleft ORPHA:141258	Orphanet_Augmented_2021	0.00162081	0.0204051	14.1357	DYNC1LI2;GPR107;ARHGAP35	3/101
Van den Ende-Gupta syndrome ORPHA:2460	Orphanet_Augmented_2021	0.00162081	0.0204051	14.1357	PLOD1;LOXL1;LOXL2	3/101
Hereditary arterial and articular multiple calcification syndrome ORPHA:289601	Orphanet_Augmented_2021	0.00162081	0.0204051	14.1357	LOX;HEG1;LOXL2	3/101
High bone mass osteogenesis imperfecta ORPHA:314029	Orphanet_Augmented_2021	0.00162081	0.0204051	14.1357	LOX;LOXL1;LOXL2	3/101
Infantile-onset ascending hereditary spastic paralysis ORPHA:293168	Orphanet_Augmented_2021	0.00162081	0.0204051	14.1357	DYNC1LI2;ARHGEF12;ARHGAP35	3/101
Juvenile primary lateral sclerosis ORPHA:247604	Orphanet_Augmented_2021	0.00166725	0.0204051	13.9922	DYNC1LI2;GPR107;ARHGAP35	3/102
Brachydactyly type E ORPHA:93387	Orphanet_Augmented_2021	0.00166725	0.0204051	13.9922	GPR176;HOXC9;HOXC10	3/102
Postaxial polydactyly type B ORPHA:93335	Orphanet_Augmented_2021	0.00166725	0.0204051	13.9922	GPR176;LOXL1;LOXL2	3/102
Pulmonary venoocclusive disease ORPHA:31837	Orphanet_Augmented_2021	0.00166725	0.0204051	13.9922	DYNC1LI2;ARHGEF12;ARHGAP35	3/102
Shprintzen-Goldberg syndrome ORPHA:2462	Orphanet_Augmented_2021	0.00166725	0.0204051	13.9922	LOX;HEG1;LOXL2	3/102
Truncus arteriosus ORPHA:3384	Orphanet_Augmented_2021	0.00166725	0.0204051	13.9922	PLOD1;LOXL1;LOXL2	3/102
Gaucher disease type 1 ORPHA:77259	Orphanet_Augmented_2021	0.00166725	0.0204051	13.9922	GPR107;PLOD1;PTTG1IP	3/102
Miller-Dieker syndrome ORPHA:531	Orphanet_Augmented_2021	0.00171451	0.0204051	13.8516	DYNC1LI2;GPR107;ARHGAP35	3/103
Milroy disease ORPHA:79452	Orphanet_Augmented_2021	0.00171451	0.0204051	13.8516	GPR176;LOXL1;LOXL2	3/103
NON RARE IN EUROPE: Metabolic syndrome ORPHA:411969	Orphanet_Augmented_2021	0.00171451	0.0204051	13.8516	DYNC1LI2;ARHGEF12;ARHGAP35	3/103
Ellis Van Creveld syndrome ORPHA:289	Orphanet_Augmented_2021	0.00171451	0.0204051	13.8516	LOX;HEG1;LOXL2	3/103
Weill-Marchesani syndrome ORPHA:3449	Orphanet_Augmented_2021	0.00171451	0.0204051	13.8516	LOX;HEG1;LOXL2	3/103
Autosomal dominant polycystic kidney disease ORPHA:730	Orphanet_Augmented_2021	0.00186133	0.0218448	13.4462	GPR176;LOX;LOXL2	3/106
Behavioral variant of frontotemporal dementia ORPHA:275864	Orphanet_Augmented_2021	0.00201577	0.0230179	13.0636	SRXN1;GPR107;PTTG1IP	3/109
Osteogenesis imperfecta type 4 ORPHA:216820	Orphanet_Augmented_2021	0.00201577	0.0230179	13.0636	LOX;LOXL1;LOXL2	3/109
Dyskeratosis congenita ORPHA:1775	Orphanet_Augmented_2021	0.00212304	0.0239196	12.8204	NOB1;MRPL9;RPS2	3/111
Rho-Selective Guanine Exchange Factor AKAP13 Mediates Stress Fiber Formation Homo sapiens h akap13Pathway	BioCarta_2016	0.0250171	0.0250171	44.32	LPAR1	1/11
depurination (GO:0045007)	GO_Biological_Process_2021	0.000336583	0.0316388	90.6545	TERF2IP;MUTYH	2/12
histone methyltransferase activity (H3-K4 specific) (GO:0042800)	GO_Molecular_Function_2021	0.000608395	0.0413708	64.7403	SETD3;WDR5	2/16
Type I collagen synthesis in the context of Osteogenesis imperfecta WP4786	Wikipathway_2021	0.0026112	0.0432756	29.2126	LOX;PLOD1	2/33
DNA Repair Pathways Full Network WP4946	Wikipathway_2021	0.00264953	0.0432756	11.8289	GTF2H1;NHEJ1;MUTYH	3/120
regulation of Rho protein signal transduction (GO:0035023)	GO_Biological_Process_2021	0.0006327	0.0454393	19.8179	HEG1;LPAR1;ARHGAP35	3/73
cell communication by electrical coupling involved in cardiac conduction (GO:0086064)	GO_Biological_Process_2021	0.000688505	0.0454393	60.4212	TBX5;SLC8A1	2/17
negative regulation of Rho protein signal transduction (GO:0035024)	GO_Biological_Process_2021	0.000773435	0.0454393	56.642	HEG1;ARHGAP35	2/18
Premature skin wrinkling (HP:0100678)	Human_Phenotype_Ontology	0.000280897	0.0455053	100.732	MED12;PLOD1	2/11
