# Supplementary material for: B3GALT6 mutations lead to compromised connective tissue biomechanics in Ehlers-Danlos syndrome
Source: JCI Insight. 2025 Aug 22;10(16):e179474. doi: 10.1172/jci.insight.179474 (PMC12406734; doi:10.1172/jci.insight.179474)
Supplement: Supporting data values [file jciinsight-10-179474-s283.xlsx]

## Sheet: Figure 1D
GX(2P)-OMN (mM)
0	0	0	0	0	0	0
0.01	0.00826214	0.016889	0.00957832	0.0126416	0.011653	0.0142646
0.02	0.0218896	0.0274477	0.0269869	0.0245626	0.025633	0.0224734
0.05	0.0657076	0.0559041	0.0596333	0.0675237	0.064796	0.0601431
0.1	0.129979	0.106375	0.125483	0.128756	0.107059	0.109855
0.2	0.191103	0.215479	0.195241	0.196325	0.214863	0.256241
0.5	0.412265	0.337362	0.411953	0.345167	0.395424	0.36422
1	0.396776	0.541997	0.400328	0.372546	0.53688	0.55202
2	0.559755	0.57795	0.569843	0.579655	0.55897	0.569879
5	0.701075	0.69536	0.70266	0.7017	0.699455	0.70242
UDP-Gal (mM)
0	0	0	0	0	0	0
0.005	0	0	0	0	0	0
0.01	0	0.033231	0.0152413	0	0.0251459	0.0192147
0.05	0.0347818	0.0773086	0.0402155	0.0442155	0.0742154	0.0802155
0.1	0.155793	0.141557	0.154215	0.155325	0.142155	0.146216
0.5	0.429837	0.381291	0.420215	0.421548	0.380214	0.382154
1	0.573891	0.595935	0.596324	0.571215	0.574587	0.598521
5	0.954338	1.0075	0.995879	0.965215	0.951248	0.999652
10	1.22618	1.10677	1.22597	1.10954	1.11479	1.24577

## Sheet: Figure 1F
Wavelenght (nm)	WT	Y182C	D207H	G217S
260	-0.0814935	0.245244	0.303602	0.261909
259	-0.0446566	0.219113	0.314877	0.248573
258	-0.0676292	0.208375	0.281073	0.245232
257	-0.084114	0.153059	0.256776	0.206172
256	-0.0885461	0.125176	0.223519	0.157565
255	-0.0903681	0.104462	0.162156	0.109495
254	-0.112651	0.120089	0.126201	0.0527043
253	-0.123284	0.13089	0.106303	0.0156442
252	-0.146795	0.100006	0.0789491	-0.0001606
251	-0.169542	0.0559926	0.0601223	-0.0296119
250	-0.178285	-0.0304888	0.0321208	-0.0561382
249	-0.20685	-0.0867243	-0.0222675	-0.0300648
248	-0.240988	-0.13441	-0.0325292	-0.0774953
247	-0.280872	-0.176741	-0.0658279	-0.160246
246	-0.322795	-0.209167	-0.104955	-0.200784
245	-0.376873	-0.265765	-0.201965	-0.225307
244	-0.425617	-0.347932	-0.260582	-0.314987
243	-0.492176	-0.409114	-0.3835	-0.408285
242	-0.567548	-0.530606	-0.470751	-0.520743
241	-0.693864	-0.656685	-0.56955	-0.579529
240	-0.812811	-0.794021	-0.60863	-0.685328
239	-0.957293	-0.932602	-0.721181	-0.817229
238	-1.10069	-1.05689	-0.883641	-1.01131
237	-1.27561	-1.20613	-1.06174	-1.1667
236	-1.48617	-1.39544	-1.23732	-1.33667
235	-1.74555	-1.62148	-1.47907	-1.53254
234	-2.01772	-1.86225	-1.71124	-1.76617
233	-2.36586	-2.16015	-1.97309	-2.12524
232	-2.76811	-2.49348	-2.37207	-2.48532
231	-3.25945	-2.92795	-2.74926	-2.90609
230	-3.72427	-3.40576	-3.08572	-3.29884
229	-4.18455	-3.93372	-3.50305	-3.7461
228	-4.60418	-4.40849	-3.93953	-4.1331
227	-5.03131	-4.84323	-4.25645	-4.46786
226	-5.41992	-5.10275	-4.56474	-4.75768
225	-5.75388	-5.33992	-4.87127	-5.07482
224	-5.95864	-5.54001	-5.08814	-5.38347
223	-6.10868	-5.68948	-5.21789	-5.5555
222	-6.19286	-5.77344	-5.36298	-5.60303
221	-6.25315	-5.75731	-5.41307	-5.61764
220	-6.22828	-5.73448	-5.31851	-5.59847
219	-6.16124	-5.67841	-5.18966	-5.55362
218	-6.0397	-5.62039	-5.12386	-5.46928
217	-5.96923	-5.52025	-5.05824	-5.43736
216	-5.88608	-5.34844	-4.99632	-5.33753
215	-5.79664	-5.20688	-5.06365	-5.25553
214	-5.70384	-5.17765	-5.11224	-5.23572
213	-5.66438	-5.15535	-5.09115	-5.33406
212	-5.74261	-5.15185	-5.10193	-5.36768
211	-5.83004	-5.20737	-5.14917	-5.44353
210	-5.879	-5.21242	-5.2389	-5.43926
209	-5.75046	-5.14881	-5.10358	-5.41814
208	-5.40796	-4.79829	-4.88774	-5.20524
207	-4.8754	-4.152	-4.36955	-4.81828
206	-4.18929	-3.26226	-3.76423	-4.04952
205	-3.16615	-2.20417	-2.98671	-3.17118
204	-1.94986	-0.949927	-2.08493	-2.02623
203	-0.520114	0.451082	-0.710791	-0.749601
202	1.02892	2.01422	0.91899	0.7623
201	2.62762	3.67564	2.45297	2.16795
200	4.22125	5.27028	4.1251	3.82338
199	5.96702	6.7398	5.89288	5.75592
198	7.6127	8.15117	7.5416	7.53129
197	9.1226	9.28627	8.73598	8.93483
196	10.0979	10.0189	9.55471	9.72065
195	10.5674	10.3568	9.95814	10.3551
194	10.52	10.4521	10.0659	10.3557
193	10.4263	10.2594	10.095	10.3423
192	10.1996	10.0664	10.0889	10.0751
191	9.84431	9.53755	10.0034	9.8419
190	9.20406	8.917	9.54202	9.39665
189	8.48811	8.24499	8.75722	8.80065
188	7.61176	7.48585	7.94346	8.06848
187	6.77054	6.68769	7.16127	7.32628
186	5.853	5.96288	6.42978	6.45588
185	4.75892	5.05573	5.66095	5.45722
184	3.79307	4.18584	4.74924	4.51584
183	2.95604	2.97836	3.69611	3.81722
182	2.21725	1.92326	2.72215	3.20154
181	1.27656	1.17339	1.84389	2.50409
180	0.374732	3.36714	0.600113	1.05254

## Sheet: Figure 3A
H7-Mock	H7-WT	H7-Y182C	H7-D207H	H7-G217S
0	143.177	3.28976	3.87498	5.88344
0	127.082	0.705689	4.04138	4.56862
0	122.049	3.31913	5.09097	1.5326
12.7771	117.919	2.47076	5.1817	2.6445
4.37738	125.066	1.60432	5.58716	2.9372
4.4858	107.434	2.47791	3.84543	0
5.19676	131.481	0	0	0
6.1833	91.9125	0	0	0
6.28155	88.0039	0	0

## Sheet: Figure 3B
H7-Mock	H7-WT	H7-Y182C	H7-D207H	H7-G217S	H7-GlcAT-I
1.36229	4.55469	4.69546	3.28288	3.06965	0.834205
0.766011	4.09767	3.38609	2.46112	2.84902	1.24767
0.871698	4.59622	3.2019	2.27293	2.53557	1.21686
1.05983	2.18764	2.92418	1.40462	1.50677	0.98939
0.903455	2.41582	2.1482	1.87762	0.857784	1.25181
1.03672	2.24402	2.87124	1.37613	0.900985	0.654695
1.36634	3.483	4.53906	1.64942	2.25036	1.79177
0.835676	4.34431	2.86818	2.42649	2.15393	1.55633
0.797987	5.40434	3.74923	2.01159	1.93704	2.01624

## Sheet: Figure 3C
H7-Mock, 2.5µM	H7-Mock, 5µM	H7-WT, 2.5 µM	H7-WT, 5 µM	H7-Y182C, 2.5 µM	H7-Y182C, 5 µM	H7-D207H, 2.5 µM	H7-D207H, 5 µM	H7-G217S, 2.5 µM	H7-G217S, 5 µM	H7-GlcAT-I, 2.5 µM	H7-GlcAT-I, 5 µM
5.47409	39.3497	15.3882	60.9109	14.1701	46.899	5.21982	27.7556	6.35288	47.2689	14.015	38.3916
5.14713	27.6399	18.314	48.9695	12.6623	47.7821	5.78026	29.1386	6.90889	32.6418	11.7325	48.7897
6.46032	37.3531	19.9542	46.9258	16.2398	57.7704	8.9463	34.7487	7.05527	37.2011	13.2179	54.7944
4.04228	7.64937	13.2789	16.6181	11.3283	13.9227	4.52597	7.01298	4.17649	9.37623	10.3526	20.5462
4.50437	7.96356	11.4773	12.9332	10.1102	14.2695	4.23017	7.54558	4.35404	7.70683	10.0335	17.1991
5.24587	7.60288	10.4253	17.9251	7.52128	14.2218	5.04355	9.52253	4.86326	6.31596	9.80842	17.8357
5.04943	8.79897	13.1297	19.9603	12.9538	12.3627	6.71892	8.79138	6.0876	10.131	19.1892	14.5963
6.30544	9.30232	11.8504	17.7551	8.9432	16.6121	6.19273	10.2003	4.81703	9.57336	16.3416	18.321
5.44683	12.398	12.432	17.9507	8.80349	24.2466	6.06531	10.2411	6.33276	7.75604	14.0567	18.2762

## Sheet: Figure 3D
H7-Mock	H7-WT	H7-Y182C	H7-D207H	H7-G217S	H7-GlcAT-I
1.11694	4.45877	3.1731	3.17153	2.74431	0.546473
0.982926	4.45516	5.38952	3.89331	2.70223	0.584487
0.900133	3.42566	4.52714	4.15517	2.62382	0.802293
0.857506	2.31217	3.27511	3.29323	2.09588	0.683292
1.06355	3.97321	4.06446	2.6465	2.37448	1.45618
1.07894	2.92153	2.99538	2.22413	3.78527	1.30465
0.98165	2.7735	2.03059	1.27724	0.722758	0.329143
1.16266	3.11388	1.92106	1.36757	0.705123	0.267513
0.855689	3.08986	1.78257	1.59212	0.611382	0.344726

## Sheet: Figure 4B
GGX-OMN		GX-OMN
0.5mM	1 mM	0.5 mM	1 mM
52.9786	55.022	5.34216	9.99959
52.9973	54.6064	5.30048	10.5119
54.1568	56.1255	4.4301	9.09706
51.8331	51.3694	5.94211	10.0117
52.1096	52.1233	5.42227	10.0994
51.9284	48.7273	5.4602	9.15707
50.3316	48.4419	5.4537	10.4837
50.5537	51.2677	6.434	9.914
52.6481	52.9955	2.99034	11.489

## Sheet: Figure 6F
Control ATDC5	B3galt6-KO
1.8	2.1
1.7	2.2
1.6	2.3
1.7	1.85
1.75	1.85
1.7	2
1.8	2.25
1.8	2.5
1.65	2.7

## Sheet: Figure 7
Control ATDC5	Control ATDC5	Control ATDC5	Control ATDC5	Control ATDC5	Control ATDC5	Control ATDC5	Control ATDC5	Control ATDC5	Control ATDC5	Control ATDC5	Control ATDC5	Control ATDC5	Control ATDC5	Control ATDC5	Control ATDC5		B3galt6-KO	B3galt6-KO	B3galt6-KO	B3galt6-KO	B3galt6-KO	B3galt6-KO	B3galt6-KO	B3galt6-KO	B3galt6-KO	B3galt6-KO	B3galt6-KO	B3galt6-KO	B3galt6-KO	B3galt6-KO	B3galt6-KO
14.5487	10.0492	8.7574	11.9907	11.7924	13.4139	28.4614	4.78026	1.66056	2.48113	17.4916	18.6155	15.1595	4.26419	19.6913	15.7767		38.5815	16.3453	7.0749	5.6372	19.5052	0.66087	1.1192	43.0015	15.6195	38.1133	48.9051	25.5108	9.31515	6.76122	11.0181
15.4667	8.2024	10.6419	9.96149	12.3259	12.7349	31.9765	6.34816	2.11626	15.0484	21.7812	7.40962	7.84695	3.40942	9.34956	5.92449		82.1046	14.6963	12.352	7.1982	20.5506	13.4124	3.68093	47.2582	21.3066	14.9101	27.8615	15.9402	13.9912	7.90132	9.49452
7.1765	7.5124	11.3515	1.9541	13.0379	15.1413	7.42367	15.8564	1.41859	11.7866	15.7	5.48163	12.7263	6.47586	7.20188	2.78272		111.258	2.309	8.9108	5.7288	26.7456	15.8649	5.35654	36.3679	27.3027	24.8721	40.2442	16.6557	11.3198	8.10999	11.6408
23.0741	6.028	11.7463	3.18907	16.3832	15.1731	14.8905	4.56102	2.02483	4.4708	14.8658	3.25501	15.3557	4.84857	11.5123	2.26128		87.6684	0.3548	7.4166	9.1306	20.6757	21.073	8.75593	15.9939	25.8122	27.1219	33.6706	0.526278	9.8103	13.4974	13.7141
22.6526	9.7438	14.343	3.96785	10.5775	15.6415	9.04132	11.4759	0.141705	1.85935	6.58599	6.52037	13.1722	4.83878	14.4893	9.82135		57.2717	0.4925	8.8612	8.7988	12.9931	23.5184	8.11	2.04073	33.3066	24.4763	27.1852	22.5645	7.98637	5.38205	16.0999
24.8608	8.5546	5.692	5.32381	15.5767	16.7721	3.54523	4.11669	0.121535	2.07145	11.9083	12.621	11.9458	8.652	30.5289	10.8215		71.9412	0.611	9.3841	12.5476	14.9537	24.5249	7.51556	3.69943	30.2397	33.2411	14.7626	25.6732	9.67084	4.35803	19.444
8.0629	20.0471	6.2671	6.32426	17.0585	15.1173	30.3852	4.68352	0.996896	33.3184	6.84546	6.74587	9.05517	6.94671	24.0698	16.0235		50.3728	0.6861	10.0376	8.8238	11.2347	25.7907	7.27961	0.49487	34.1719	16.801	19.5159	35.5695	5.04251	3.93001	27.5524
17.221	21.7196	7.3501	3.89021	17.48	12.7388	15.1435	10.3792	7.83454	35.7238	8.68387	8.88177	5.53751	10.8393	21.8532	13.7727		26.8072	0.6629	4.9797	16.0868	20.1452	27.5081	2.74282	1.08943	27.7031	16.8921	23.3381	6.36793	5.3123	10.8508	33.5798
16.4605	19.943	10.0147	8.24117	24.6194	13.8678	21.5611	4.15602	8.08267	33.8811	8.19093	8.03056	10.9129	12.5133	19.2203	16.3832		26.8091	0.7967	4.091	12.8182	24.1619	21.526	2.79099	1.7632	29.8775	24.2436	26.5951	15.0959	4.75252	7.03668	23.6608
14.1293	31.9661	6.4584	8.92093	18.4987	18.2126	9.12437	3.46431	1.14619	13.773	8.02367	10.7174	13.3797	22.989	28.9894	3.4613		19.1285	0.5536	5.8907	13.2616	25.2345	22.3102	3.94721	3.0754	27.2221	26.9933	20.4072	38.2826	5.13562	7.7351	17.2287
14.1323	20.5397	11.2782	13.7509	13.9587	19.3455	6.31327	2.57674	18.002	9.10049	9.123	12.3969	6.96188	14.7924	27.0266	0.98667		24.4835	0.6916	5.6574	21.1128	21.3099	27.6656	7.51123	11.4038	23.3511	18.2528	35.2026	23.1143	5.41934	16.7281	9.39471
2.5999	9.9034	9.2965	17.5754	12.7185	21.2554	27.2542	7.13438	4.37217	14.3636	10.4774	11.1998	9.11156	13.6439	26.3925	10.1662		42.0192	0.6628	6.8397	22.1844	19.6794	41.272	5.97656	15.9311	8.37852	25.888	17.823	26.4189	6.75788	22.0781	10.8664
9.8199	35.4967	11.1329	22.2985	11.9705	25.2861	19.9547	6.73111	4.71517	10.5027	10.7758	7.94604	6.24917	10.0048	20.7671	12.285		24.8821	0.6594	7.3601	15.7294	11.9104	44.6057	6.71246	17.2388	9.31076	23.2618	19.3278	24.8298	8.13774	18.7068	7.02136
9.0614	20.8872	14.207	15.6454	13.1683	21.1843	9.07759	6.35435	10.0565	28.8143	8.9213	9.6174	6.54433	4.67555	18.2035	10.7021		23.1493	0.5969	6.0468	16.3514	5.965	30.7296	8.01549	12.2348	4.91133	36.8709	15.1481	25.2694	7.72991	16.3306	9.55676
5.8102	20.0534	14.3941	15.7162	14.1693	22.5412	11.1481	6.96373	7.29575	34.0551	10.6749	11.6627	9.79711	3.29423	14.638	11.3989		12.3298	0.6048	5.0852	3.1886	6.82877	24.6345	8.67475	11.433	8.24857	38.8007	9.78131	39.4433	7.12685	11.3529	8.69998
5.5288	13.0692	13.2311	18.0566	8.54642	20.6215	5.84624	2.94589	8.49267	7.23917	8.7303	12.1506	10.6529	13.1793	17.7188	10.3047		21.9345	0.2378	6.3765	17.4006	8.8377	20.6609	10.3183	12.896	7.647	17.9644	15.0626	40.4651	7.70424	17.8606	7.30879
2.9391	13.0069	18.8467	6.25728	9.28358	20.8984	5.2408	1.18538	1.05156	8.22624	10.9466	9.42081	5.7517	4.69337	25.9034	11.433		25.3627	1.9941	4.2589	8.6698	10.022	27.6167	3.28403	12.9032	9.36119	11.7909	13.5921	36.0319	9.5762	19.8811	8.19807
13.8961	10.4434	18.1567	7.66321	8.25881	18.5061	3.58811	2.05306	4.99822	36.1963	12.6162	8.37132	6.11023	5.56127	20.5945	10.4466		17.1645	2.5811	3.2823	10.3894	5.1418	25.6048	1.61699	5.72693	12.7546	10.6621	21.4446	45.8739	12.369	21.9162	9.75618
14.8489	10.2779	13.2462	7.2482	6.52776	16.0465	11.1639	2.01042	2.07693	4.19317	15.1773	7.86468	7.44552	11.097	26.189	11.8807		20.123	4.0233	3.0672	24.9838	8.37731	28.4023	4.34662	8.95733	11.5602	10.9219	32.0083	43.1473	17.3539	20.8878	12.7255
14.6718	10.6379	15.7471	6.16064	6.633	18.6371	20.9436	12.2973	1.41275	17.1208	17.1993	10.4226	8.6098	10.3349	29.7995	10.7787		17.7174	2.7762	4.3448	19.1022	5.94438	20.9817	1.9239	5.23753	14.5013	8.172	31.3731	36.4429	9.28855	13.6356	26.3427
9.2207	13.1698	31.5703	7.65146	2.094	20.3744	14.8122	17.283	2.7239	7.38036	16.0276	6.55553	7.78434	17.2318	30.1317	10.7821		19.488	3.2649	6.0851	16.7856	6.01281	15.6573	2.40497	10.6533	8.4933	16.2981	29.8829	35.8161	16.1218	13.8515	34.9481
6.3995	15.6362	27.1456	10.7419	7.61088	21.6957	12.5637	13.4388	1.56432	7.6463	6.84136	4.23088	18.136	17.4506	25.9294	10.2081		23.0099	2.2228	12.1688	25.43	4.92107	19.1321	2.58991	6.80577	14.8123	22.562	36.2829	25.3783	17.7961	19.9206	22.518
4.7845	23.7769	18.416	11.6812	5.73147	19.1848	4.62848	1.77868	3.66475	2.69158	5.08288	7.54932	20.2667	6.82544	32.9829	10.3972		41.3776	3.8509	6.6936	35.535	4.23094	14.5292	2.71494	3.7251	14.1367	17.2244	35.8226	30.0035	11.5303	27.868	24.1357
9.0506	17.9429	22.2013	7.79287	9.9264	21.0301	5.9433	7.58788	27.6283	11.0576	12.3483	8.92084	27.1713	8.08823	31.1708	9.37788		41.7413	6.3798	7.2673	33.2712	2.06063	18.1148	2.743	6.51403	20.7012	16.6146	33.3938	28.3792	9.42349	30.6728	8.46285
12.0245	19.6013	26.7551	11.2054	5.12179	19.0767	3.28598	5.04493	8.77244	11.8417	8.60002	9.17905	19.9101	11.3447	24.564	10.204		40.6522	14.3977	14.5181	52.5364	4.91151	16.6977	6.11188	8.8553	20.5207	21.1114	54.1703	41.826	3.2288	35.0462	6.95789
8.47	20.1909	24.5465	12.1141	1.46619	17.3608	3.98225	17.7618	11.1415	25.877	8.31505	10.6275	16.7114	9.84879	35.264	9.32087		42.6159	17.5405	6.9035	43.2024	3.27913	13.6323	9.37561	12.1525	19.3676	31.3385	37.2053	36.1344	3.87502	35.2683	15.9988
7.5299	17.7169	22.6353	12.9639	1.93182	17.2204	3.92851	4.5734	8.1429	3.38052	3.01042	13.8499	10.4809	10.0507	32.991	9.03624		44.8628	16.1852	6.9079	33.418	2.16914	9.40864	13.5116	10.3863	21.6549	30.3189	34.3437	10.3155	3.11736	20.5101	7.8879
9.7783	21.4102	12.554	11.1343	5.12352	15.4644	2.89705	27.7372	11.9827	11.4791	4.58125	13.3778	12.4825	13.1907	33.5012	10.1546		38.2542	16.8649	9.4768	34.9302	4.61696	8.10181	17.4695	11.1377	23.3807	25.1298	17.0036	1.34861	2.92305	15.6025	12.3551
6.7156	20.727	7.7291	12.4585	9.50559	15.0145	4.59865	31.2966	2.53064	0.874545	4.29355	14.4497	4.08727	8.87989	33.8402	10.5534		19.1324	14.3112	9.7305	38.7122	8.84574	3.02174	6.739	12.923	24.781	31.1372	36.661	2.57705	2.83828	10.1417	21.3294
10.524	21.2593	11.1118	10.9736	11.735	14.5682	3.29186	9.76436	2.4565	0.677754	5.55562	15.3774	11.4137	8.95915	38.0489	11.4884		33.557	10.3847	7.0591	21.1446	4.86198	10.0937	1.14869	7.76437	28.3793	13.5551	48.0723	6.39515	4.14514	10.9067	9.49747
9.5638	10.3545	10.1506	9.34129	12.423	14.1347	3.66607	28.3017	30.8365	15.5747	10.7471	11.0375	9.54927	12.6019	4.09142	14.7603		35.8694	5.7997	6.6791	8.3866	7.8095	14.6873	1.7557	5.7741	26.1194	13.5327	23.506	25.5006	5.7325	9.55816	5.75067
9.1675	10.7941	6.9619	6.35315	13.7934	14.551	10.8085	13.0308	19.7096	0.580491	7.33669	12.6159	22.8007	18.7578	13.2574	18.6151		42.7422	12.079	7.8104	19.7312	14.1937	16.1814	3.00402	2.20517	18.439	19.5345	27.5103	1.28748	11.9939	13.2591	10.0913
14.842	12.1373	4.5857	1.61693	14.669	14.7683	10.052	12.5351	12.533	0.407863	12.8513	6.19216	23.4843	27.0095	17.803	10.1922		30.8117	4.413	6.2685	6.5424	19.5424	21.3908	3.96961	1.20823	17.3468	27.7265	21.6648	2.20622	18.2488	13.008	19.1455
11.3637	14.0804	5.9213	8.41793	21.555	12.7064	4.24214	6.74671	11.479	2.42097	17.5582	9.20718	28.7657	28.983	18.8845	11.1714		13.5583	5.2162	8.4746	16.3148	20.9395	54.2098	11.3721	1.38733	17.3355	22.407	25.399	15.0521	13.3808	11.5612	23.2724
9.4562	14.5734	4.6569	14.3618	30.1085	14.638	3.78318	4.62064	5.32366	2.80198	9.85834	10.9252	11.693	12.2944	4.76265	21.4505		20.479	5.6213	6.8457	7.7964	9.66494	45.6803	10.5206	1.63547	21.8448	33.4917	12.6426	34.3795	16.2714	16.9112	11.7582
9.5247	13.5971	8.6345	22.5637	29.7201	13.0931	5.04991	8.07187	8.97617	7.78237	16.5784	28.7698	12.2921	13.8713	10.7175	17.1352		22.3289	4.1709	6.937	19.6424	12.7025	30.8378	18.5258	2.80997	32.1129	26.5596	3.32708	46.0073	16.1775	10.6814	11.1925
10.1936	13.4068	9.1856	21.1118	26.1806	15.0451	4.42202	10.5878	0.575704	18.4659	23.7258	6.36777	14.6017	15.1237	19.7143	30.2176		8.9435	5.2037	6.0748	10.8796	15.3049	24.8359	24.2458	2.84343	35.1543	20.1978	6.85664	46.8883	8.43139	10.5082	10.1611
6.7075	13.0719	12.3049	19.7678	28.5878	8.37692	5.52283	24.4364	0.354264	7.52043	23.3042	10.0095	7.04934	16.3806	14.1356	16.0653		15.032	3.8519	10.7092	16.396	13.5074	11.7708	25.219	0.61173	28.8616	21.3525	8.35404	36.1883	12.134	7.90428	4.92666
4.6214	20.214	10.4062	14.0617	31.3548	7.20026	5.50475	8.28771	1.73265	18.2157	12.3885	3.84104	7.84495	17.3516	15.3279	20.5336		15.6671	4.0354	9.1917	30.9472	18.1844	7.23478	35.5788	0.45033	29.7596	17.3783	8.12128	37.1429	14.7049	6.80492	18.0317
5.6275	18.2444	12.6657	12.8972	22.2159	7.24409	10.0677	13.8495	2.57945	8.71508	10.8275	25.9916	5.38561	17.9793	13.0043	6.98451		18.2993	5.1266	9.6964	15.9898	15.9182	6.29303	37.514	1.25267	10.7713	26.5443	7.32327	27.4105	16.2538	8.47667	28.1875
3.944	20.8437	14.1978	11.2103	20.4126	9.2052	23.0197	5.42094	0.662892	12.3917	8.27645	4.44751	14.2187	18.7397	3.03788	28.732		37.2884	3.9763	17.7734	21.09	34.8499	6.18202	56.0693	2.0583	11.3699	20.6589	5.9908	42.1232	15.2208	6.29511	27.3399
4.1927	23.433	9.0188	8.11528	35.5662	6.93907	22.3903	22.3907	1.06087	3.54479	9.76076	8.53701	10.9342	21.2954	0.85481	38.5793		27.0218	5.4144	9.5698	15.128	14.6467	11.3165	64.385	3.03727	10.6908	11.4904	4.47046	0.169729	15.3345	7.40873	33.4572
2.6467	21.4792	8.4296	9.58122	27.414	7.42514	9.847	3.68801	2.18001	1.1333	12.1449	7.24876	12.0487	18.7825	2.20057	41.636		30.7781	6.9233	7.8872	20.5944	23.6623	19.3307	54.7882	3.95337	12.4731	16.173	6.22944	44.5137	13.9493	10.7294	26.694
6.6307	13.0649	8.1303	3.29723	14.5183	8.9552	8.96406	2.1115	0.566193	2.46211	9.76863	4.09116	18.2845	18.8491	9.15194	2.7112		9.9983	12.9454	9.7894	16.4616	4.70146	12.8826	67.2255	8.58317	13.8059	12.1185	5.25197	32.7303	10.7767	12.7923	15.0278
6.6806	14.5873	12.8452	4.82924	19.0973	9.91015	8.00555	2.68366	3.7478	2.72547	9.43779	12.4452	23.1515	18.2588	17.3932	2.32659		19.6721	15.2515	5.7668	25.2366	23.5825	2.65542	61.1855	3.19963	9.88951	14.4243	3.49369	9.95105	9.08106	15.8804	7.98747
10.6822	13.7757	7.5934	7.91607	11.409	8.66069	9.31115	6.86729	1.75759	8.78809	5.31767	13.2896	15.8233	7.33845	29.8926	28.0213		7.6475	13.2342	9.9324	22.7826	5.49855	5.80012	97.2533	3.5464	6.79376	26.8112	16.084	9.20724	7.87273	20.9133	7.84826
10.5343	12.6524	15.1162	7.08768	5.7667	8.10161	12.1764	13.1398	5.71683	3.13565	8.90429	10.3993	10.4878	6.84769	30.98	37.1733		11.9386	20.0644	8.5773	39.6642	15.0972	5.30815	68.9529	3.3791	6.33628	25.6937	13.047	37.046	8.47867	14.5759	9.04262
7.3692	4.6649	12.5916	6.2658	2.37631	8.97524	18.1177	6.23635	9.19845	3.29941	14.1854	14.5136	15.5191	2.76246	32.6734	33.8634		11.1482	17.2631	10.91	35.7256	22.0179	3.4932	73.6201	1.864	11.7875	13.7079	27.6375	31.1298	4.61409	15.6437	8.03935
6.9083	11.8056	13.6892	20.2922	10.6589	12.1668	17.1041	4.17385	1.65265	6.84093	24.2212	7.98102	9.65534	7.44659	32.9677	9.05694		14.8858	9.7088	12.7032	31.0718	20.8746	4.85208	67.0837	2.3364	4.95913	17.9808	34.5584	43.6731	3.83589	15.0094	7.45092
5.8016	10.966	9.3685	23.3613	7.55578	13.1775	22.9696	4.48613	14.2114	3.05782	16.6902	7.39735	9.94011	11.8367	24.3974	33.6385		15.9515	2.6838	6.9673	25.0026	21.2804	5.32233	53.3125	1.15203	2.61442	29.2232	19.1064	37.0942	3.83573	12.1317	10.0756
18.5269	12.8492	12.7447	8.30646	11.6095	16.9916	24.859	3.81008	6.60827	2.69248	22.7139	6.29999	15.2411	14.7891	17.6207	30.5547		30.076	2.6525	8.5722	8.5154	34.8151	3.45159	0.62178	5.20907	28.4399	18.1067	22.9818	38.6953	3.58526	8.81584	6.40132
14.961	8.4451	8.7278	8.54219	13.7413	16.7317	6.74722	2.84071	7.64372	22.7156	16.3612	4.93994	13.1364	5.19832	27.7633	31.2582		14.545	4.3334	5.6788	14.1216	26.6962	3.37492	2.90918	13.8891	27.9623	19.5306	27.0555	46.3106	4.27473	13.6712	9.82808
15.782	6.989	6.2435	6.03701	15.2941	21.6836	18.8187	4.055	5.90327	20.2803	14.145	6.41151	4.05158	1.34947	30.1603	2.47469		10.9538	2.6174	11.1316	9.283	28.0185	3.4943	3.66272	17.1055	34.3283	21.9152	17.0568	43.8273	3.5061	15.4953	11.9603
9.2471	5.654	6.3138	7.76841	13.8459	22.2615	12.5635	7.4065	13.6485	11.0335	11.7569	12.205	9.7067	2.16811	18.6321	9.81987		27.1346	0.4133	6.0801	9.5958	22.0283	2.83286	4.61806	20.9685	34.7831	18.6037	26.9612	40.2678	4.80914	23.5558	26.0986
12.3727	12.1949	6.0245	8.44125	12.3569	21.1125	19.3457	5.38985	2.11552	10.5603	9.61348	11.5526	11.1487	4.65817	19.3031	7.43111		29.5617	0.4846	5.8091	10.2926	11.8819	6.33742	5.07535	17.9358	42.3272	35.854	37.9819	32.1568	4.53119	39.4057	35.9838
16.023	15.1637	6.7429	10.1626	12.5714	17.2411	27.3691	10.3084	23.9607	6.37154	10.0906	9.7892	9.34536	7.61476	39.842	19.5532		42.0029	0.6135	7.2628	11.1374	9.9023	1.95253	4.86817	15.1675	34.6381	29.7591	49.5081	23.6436	9.90304	39.5956	31.7525
8.9586	24.6435	6.2673	11.0332	15.1645	13.9671	13.8598	5.57839	0.365766	6.11786	8.86503	7.85583	7.14294	9.59815	30.4352	18.3695		29.2626	0.6592	10.3405	13.8638	10.135	1.60944	4.70164	13.8378	36.3088	15.6045	22.7806	20.7502	22.668	32.8484	30.8038
13.4064	27.7273	7.3998	9.76576	16.5094	12.7698	5.36461	7.47907	1.38761	9.64684	7.00141	5.12119	9.74085	18.7727	16.9018	14.1474		3.3527	0.6008	9.1978	11.7354	16.6454	1.72314	2.97617	5.4647	35.6756	31.0687	27.0521	23.7351	14.0554	31.4827	29.4253
14.6843	22.8102	8.6453	8.75628	18.4871	12.164	5.95974	9.91218	1.29497	24.8158	10.2713	9.46221	6.98527	27.2629	12.7221	28.4632		28.4481	0.6259	7.0102	12.8544	21.2258	5.51256	2.56301	7.1078	37.2784	21.3122	29.8418	20.0677	15.724	16.621	28.3132
8.0785	22.2296	5.4374	10.0006	13.7877	13.0109	3.67963	7.52537	0.919062	35.7335	7.75158	14.2496	9.21352	14.9679	8.49091	10.7533		25.7965	0.5684	5.6722	9.9656	24.0108	7.88032	5.8667	9.84377	35.5483	37.2858	34.2124	41.7662	20.9848	24.1907	17.4664
8.5465	12.5598	8.3549	5.36072	12.4121	14.9519	9.21057	7.39164	2.14786	7.94459	9.05802	3.22417	10.201	7.46721	11.4494	15.88		35.8578	0.6705	5.702	27.6908	16.4355	8.73254	6.66753	16.4677	31.5187	35.5764	15.5665	39.7815	16.4583	17.3698	11.6828
10.0039	13.0187	9.5452	17.2621	8.93732	14.9194	31.0262	11.741	4.75374	6.25918	9.33217	10.5462	12.1153	5.252	28.7009	10.36		20.3474	0.5711	4.911	28.735	16.8429	12.9618	7.27781	10.3511	14.5808	18.4127	19.1963	25.5797	9.03245	18.4602	9.0329
9.6816	15.5921	15.0012	13.8233	9.08884	14.9284	17.4265	8.36762	6.60354	22.9136	11.0054	9.15689	13.5859	9.76735	34.2553	8.21926		8.3033	0.6801	5.1385	16.668	12.087	12.3584	17.1557	7.52593	10.8013	26.6454	21.2955	20.9994	6.28106	14.3587	12.0697
12.1748	16.3451	12.882	16.5058	8.15457	15.0403	8.97809	5.90593	4.04502	30.8701	12.9523	13.0358	13.5695	9.69461	17.1299	4.55746		19.496	0.5685	4.5198	7.594	6.12046	11.5567	18.2346	8.3739	7.55967	29.5878	12.0466	25.3197	8.32534	10.8404	8.11277
9.2412	22.6463	11.0331	12.5751	8.13736	22.7645	17.0133	12.2111	1.54102	4.61428	13.8884	3.18274	5.74454	5.42619	19.5624	5.2479		17.5771	0.6459	5.5977	13.4268	7.05676	7.53127	11.2646	13.2008	9.77842	29.3107	12.724	13.3659	7.40398	12.717	13.9166
6.6293	17.2386	7.2483	9.53311	8.63059	17.8567	4.14592	4.41248	0.132379	4.52661	10.3269	4.27663	8.97849	10.4497	18.2879	11.9604		30.608	0.2978	6.6738	11.7034	16.1983	6.88554	2.72824	12.2368	2.86696	32.8482	18.5097	16.9381	14.6576	19.4426	14.9682
8.7993	5.9454	16.2498	12.0379	4.99615	23.8557	4.06862	4.07623	18.0939	1.81901	16.8002	5.51931	12.425	9.08724	26.06	11.9288		23.6608	4.4631	12.0951	8.5192	17.4366	3.79387	4.45304	10.5871	7.04923	27.7447	19.2169	17.2746	8.04586	27.6348	6.37836
9.2409	9.4042	17.6867	12.7157	6.59931	19.063	9.89121	3.21904	0.131665	7.3661	15.7268	18.768	19.7651	10.2448	27.1584	7.58484		19.2613	4.0991	6.3208	10.627	7.27356	13.3508	2.10541	3.9267	11.0826	21.9145	18.9019	17.4778	9.3073	19.8968	10.7195
7.1936	8.1126	21.3933	7.87024	8.33359	18.7452	7.41454	3.56043	0.132306	21.5382	13.4333	6.29917	14.5834	11.6654	27.4359	24.973		19.0183	3.3931	5.4591	14.6382	7.65769	5.7553	2.07857	9.93923	8.36469	35.8894	22.6468	16.7477	9.3468	5.00349	17.0655
5.3469	6.8062	14.1707	7.71673	4.01045	16.5539	6.13521	3.49128	0.287594	14.8615	16.8422	8.93886	18.3612	10.5231	20.5649	11.0223		16.3236	2.3924	3.3484	13.6326	5.9728	3.63808	1.28076	11.9424	12.1802	33.2658	17.7291	14.6848	5.27532	5.85113	18.1314
4.1461	11.0072	31.8211	7.07866	8.00061	20.4997	9.93609	4.46419	1.24231	19.6381	12.8133	9.05057	6.22864	2.89487	16.1603	8.19482		15.0371	2.3372	14.2686	14.5488	6.80426	0.744	2.65144	42.6513	12.8095	15.9681	21.4394	28.0667	6.12358	10.8868	28.1106
4.9666	12.4981	30.9529	12.9075	5.24097	18.4111	10.4708	9.1813	2.25048	6.29457	10.6271	5.34846	8.28863	8.78374	8.43679	0.62205		23.6074	2.2107	19.8643	22.4298	6.60374	12.5877	6.72238	51.8169	8.73336	26.8016	22.1295	41.781	5.50887	17.6047	29.0268
6.1698	13.9022	33.8021	8.73993	1.05745	18.1532	12.5705	17.4332	3.3506	13.1213	6.32081	10.9747	7.12455	8.01766	29.7157	0.8885		26.0008	3.8686	9.1384	33.1378	6.92672	35.651	18.0909	48.5793	6.85016	23.8883	13.2428	33.4468	7.22499	15.3028	23.7071
7.3545	16.4673	31.3088	8.9122	1.1411	15.7027	8.63035	15.6236	0.643009	24.383	3.52932	16.9418	24.0889	5.83859	25.8222	10.3329		39.222	8.8244	20.3506	25.8758	2.98638	28.7123	5.62926	25.8436	9.48809	35.955	12.5086	40.4311	7.5876	15.4531	22.1548
12.9858	24.3713	28.6804	16.0777	3.56195	18.2974	8.51857	2.14053	0.798698	8.84666	10.0289	19.4239	10.7176	5.46938	35.0935	11.7455		46.9454	16.183	11.9062	22.7558	9.88326	24.4966	6.71076	4.57793	13.6988	23.5023	21.2921	42.8297	4.92179	18.3143	26.6148
12.023	35.1042	22.3782	16.5338	5.81133	17.7631	5.97667	4.81057	0.703461	10.4242	7.9331	9.91304	6.51475	10.587	36.6057	9.3982		42.2561	14.4662	7.949	26.7614	5.63441	20.8645	10.3566	3.22813	12.8007	17.2867	20.6336	21.2508	4.00557	16.3528	12.7283
12.6324	23.6326	22.884	15.8862	5.4695	14.8275	13.1325	9.07694	0.124179	3.84395	6.6856	8.26269	6.48863	8.45933	34.0255	11.6188		43.2026	10.467	9.9538	33.0096	5.33324	22.4712	11.3722	0.33627	23.6012	36.3319	23.2877	14.6337	6.40722	6.26598	9.46287
6.2564	31.8182	12.4451	14.2821	12.9682	14.8454	11.329	4.06604	15.2578	14.6243	4.45354	6.91579	21.8769	2.85182	36.2636	10.8035		39.457	15.7419	8.1657	21.5738	2.25943	20.2331	3.60668	0.9845	9.2008	20.7074	20.8122	29.1053	4.65003	6.72582	11.165
10.4278	26.1833	11.6476	14.9138	12.6202	14.9626	27.289	27.035	3.03132	2.09173	6.45738	5.25517	9.55289	8.48645	32.4353	12.2523		12.9977	15.7466	8.3816	8.5924	3.09543	23.8861	5.63801	1.11293	21.3245	33.9939	15.6016	42.8607	6.2547	4.4443	6.71329
9.4547	20.2872	7.0329	11.5087	10.8006	16.083	14.6126	15.7608	28.3836	5.84466	5.8562	12.2942	19.7364	23.9073	26.9965	10.7064		41.1277	7.8411	8.2406	26.1486	8.30419	21.475	4.90735	2.11603	22.8204	29.8704	12.3769	16.5061	3.35787	6.37976	6.78949
4.0998	25.7313	5.9521	12.3909	15.9218	16.9037	8.38337	16.8706	19.254	6.04972	15.0669	13.986	16.0669	6.40309	24.2398	10.9434		34.4444	8.0313	5.5815	28.9466	34.635	42.8258	5.28372	5.6543	21.4262	25.4351	11.3245	26.1045	3.33614	5.51562	7.24519
8.2029	9.1566	9.3201	10.9148	18.9096	13.47	4.93856	18.5605	10.3859	6.47811	16.971	9.11133	4.19958	14.4236	6.55807	10.2771		21.0457	10.1082	7.6761	18.7616	11.9334	40.1992	10.6361	8.83723	17.795	28.0293	15.8303	29.1496	3.55263	12.0497	11.1085
8.7728	18.1937	6.6405	9.187	23.6989	12.835	3.62741	22.3538	19.4721	5.44936	17.3771	10.0825	12.0422	4.76703	0.83916	10.951		25.1852	8.4144	8.2164	11.7772	17.3858	24.9517	10.64	9.83243	10.8115	37.1035	20.596	18.569	6.67213	19.3943	13.2801
12.9881	16.1264	6.7284	15.5751	26.732	12.18	6.65677	8.82518	31.675	8.50289	12.0981	7.98468	12.5729	9.15215	2.76374	9.77391		15.1552	4.0158	6.5399	11.8438	43.1005	31.3206	8.53926	5.11653	10.7349	34.0261	29.7448	23.0527	9.7546	16.3871	14.4673
18.8505	14.5308	7.1001	8.04406	25.8443	13.7959	5.72615	7.32652	27.0666	4.40935	7.73755	6.38367	7.58734	9.96774	9.32703	10.7393		15.0058	3.5021	8.3194	23.0932	27.584	27.69	9.07854	10.1123	18.4129	19.3465	10.9963	25.7004	6.51645	18.0396	19.0005
11.572	14.4231	4.3809	7.36161	27.3209	11.2421	12.2697	7.20743	0.635601	2.37212	7.15633	3.74649	6.79981	17.7328	17.0035	10.232		12.8786	2.1455	6.5357	22.0882	22.5706	27.9673	13.5398	14.2634	25.4401	13.7762	12.411	27.7276	8.98961	18.0113	27.5151
8.9895	18.6052	8.8448	3.02212	28.0687	11.0425	9.39772	9.17706	10.0884	1.76109	9.14246	10.5227	7.85443	16.3178	16.3654	9.31401		24.1021	8.8786	8.2629	30.5484	19.5311	33.5338	16.9778	13.3942	26.9473	35.834	22.4578	26.0599	7.0292	21.048	34.8672
6.3097	11.2296	10.6702	8.02636	34.2201	11.3532	9.36926	1.56163	7.33671	4.48713	17.393	20.2504	14.0653	12.846	3.18201	9.60277		17.7735	5.9293	8.5508	28.4064	19.0724	31.9343	20.5559	12.7638	21.3844	36.3316	1.27158	20.5281	8.1812	13.1113	24.8345
4.365	14.418	12.7835	10.1211	32.0196	8.25241	4.79815	28.3217	15.8648	3.14874	15.1159	1.58546	18.6456	9.98348	8.85912	12.8179		17.4819	5.248	8.7433	17.7204	19.9061	26.4534	22.7692	11.9755	28.6381	16.7297	15.9457	20.3501	8.81111	8.6979	20.9892
6.4889	14.2994	11.8629	8.47689	24.8842	7.86571	5.38268	29.4472	6.70299	1.70332	11.3861	5.40275	17.691	16.1517	8.57198	13.8911		23.9593	7.8676	3.806	18.0006	24.5504	11.15	24.1922	4.3628	24.2627	38.1043	15.1942	20.9133	13.3829	11.8349	10.197
5.9514	27.3895	11.1369	6.21092	22.2257	8.75886	7.20434	7.96328	8.42963	0.821408	10.6616	7.20292	20.8698	13.8049	4.8897	19.6774		18.7213	9.4172	10.9609	18.6058	27.2055	22.8595	32.0365	5.11833	20.1564	19.6219	13.7168	26.3249	14.4202	18.4201	8.9923
6.5965	13.0072	7.3466	8.90778	24.0737	9.3546	6.97805	5.04043	10.958	1.19808	9.1208	4.84028	27.7902	15.5656	13.4136	19.1745		20.2036	10.031	9.5211	20.2306	26.4533	20.399	28.8713	5.59193	14.3856	15.0625	14.1816	24.1087	10.3485	27.2587	28.0144
6.5719	15.1976	11.0273	13.2446	21.9331	9.18793	10.261	15.1002	25.0999	14.5579	15.1839	5.2459	20.3905	14.3362	11.9857	11.2969		13.1174	11.5216	8.6267	21.0234	21.8984	24.1273	0.73052	8.49643	12.7598	21.319	14.5252	41.6313	7.84852	25.493	17.2645
8.6716	15.3744	11.1926	13.6192	21.0737	7.00051	12.9872	2.26603	12.0793	19.5081	13.95	9.11997	18.3035	21.6009	1.61559	10.0112		14.7381	12.3582	4.7411	24.3278	5.94071	11.7921	14.6279	4.49053	12.0547	18.7352	24.3104	22.5863	8.60104	16.4177	14.1335
7.421	12.6154	15.0844	17.9117	15.9779	10.0969	15.4944	8.53044	9.67686	7.22502	14.3826	7.67711	15.9565	13.3428	2.2946	19.8524		14.5605	12.3133	12.4675	24.1822	19.5428	8.42943	35.0479	4.30813	10.4824	13.1729	9.71131	34.0953	8.43873	17.6237	23.2026
8.0733	12.6987	11.4398	13.9385	16.495	8.9284	20.0693	16.7591	0.107851	3.77732	17.5843	9.20017	9.72403	15.8352	0.56979	14.6154		8.2582	18.7595	11.2497	25.9982	17.7182	12.5097	36.4373	5.0287	5.03072	12.6798	20.2618	37.2162	6.10176	15.899	22.5664
8.2767	16.1355	16.9088	23.2611	15.8007	13.1581	18.5157	10.3172	0.181522	3.06772	20.2779	9.44274	13.3051	12.1103	10.6783	30.7028		16.0588	13.0591	8.6615	17.2684	23.3958	10.8453	44.0104	9.5002	4.74517	18.499	23.7284	24.2956	14.2351	19.8421	19.7149
9.383	16.0977	12.7214	32.5947	11.6042	11.527	10.482	17.7713	11.4902	6.63714	27.5312	10.5701	5.45277	11.8978	2.67672	10.6106		5.9213	12.4891	10.0174	27.4072	5.49887	12.2994	45.963	12.2889	5.2942	16.649	23.7971	27.3729	18.7198	29.3098	23.2676
7.743	9.6926	11.4221	29.8228	13.25	14.2802	8.80434	17.4911	27.3126	5.23536	19.6123	9.67056	15.2078	12.6107	6.8502	16.6305		12.9196	4.858	10.2896	47.937	12.06	16.8169	52.1079	13.2109	4.4819	12.3723	23.6863	20.4359	22.9897	20.3302	22.1981
4.2424	16.6397	8.1747	20.4303	14.7831	13.9629	7.27472	15.9868	23.7913	5.6586	20.0838	12.143	10.2089	15.692	12.1048	22.5679		14.0835	3.5787	9.9686	33.7908	18.1732	14.9347	52.1672	5.95653	6.86549	16.4291	26.5652	22.4464	11.0878	22.7261	16.5609
16.2107	10.8245	6.2197	10.8784	14.3699	15.8292	5.86469	5.63824	1.90807	14.9833	15.0934	9.08707	13.883	16.4859	24.7925	24.5555		24.7522	4.1286	10.0516	28.9206	23.9494	16.8128	1.45882	7.269	10.5335	14.9394	21.3847	25.2413	9.56556	30.0866	17.4954
8.7823	12.2343	9.9421	8.70271	16.1263	12.8699	6.14526	9.82843	0.610705	2.33861	27.4584	8.46459	7.40579	10.8783	26.7704	39.7199		16.0681	3.694	10.7126	15.6492	27.1466	17.4086	2.56902	7.29787	26.0659	11.0883	21.8124	0.361905	9.96627	35.4058	26.4569
10.1354	11.8546	6.7343	5.62676	17.2129	13.33	8.83001	17.0972	0.325913	8.74316	8.72532	4.45604	12.1949	17.9318	2.96197	40.9766		5.4931	5.0926	11.7001	14.0276	25.4706	35.1992	3.02165	2.98367	11.212	14.6528	27.7054	35.9905	9.97191	38.1346	29.9399
13.8843	22.6234	2.8721	6.73536	15.0985	13.6759	11.0804	6.16683	9.89027	2.74407	9.74717	6.7154	7.13142	15.7399	13.6366	2.65652		10.0422	1.4279	11.2672	13.5912	22.454	56.4747	2.4989	2.7664	14.8808	24.3663	26.7516	28.5637	11.8602	33.8193	21.1594
11.3595	18.8282	2.6062	8.0075	10.4336	15.243	4.58852	4.78613	4.20257	7.83267	8.54992	6.67408	6.84355	9.74146	28.7724	48.8039		18.3641	0.7075	8.6657	12.0888	15.7198	18.1773	5.09749	2.3926	16.254	32.2224	31.2454	21.9893	9.0538	35.0759	21.2499
9.4981	29.9026	7.6867	9.24058	12.2256	14.4068	2.76868	3.01091	25.6038	5.55105	5.01239	11.3193	6.6454	10.1492	29.814	34.6344		12.2893	0.5835	4.881	14.903	10.3881	9.14747	3.28698	2.06273	19.4339	21.6621	32.2998	14.3872	7.71057	21.9185	19.1626
7.6332	41.8946	6.4818	9.3532	12.9719	14.3431	5.79041	3.64493	0.331606	5.3058	7.31481	11.1244	7.06196	3.77227	29.3943	24.7281		8.8113	0.5829	8.8585	15.356	11.4944	19.7915	3.05131	2.02353	21.5242	33.4155	19.6353	28.8481	7.22844	16.1419	7.20055
10.1869	35.5267	8.9344	12.0028	12.4058	12.1799	5.40758	2.54909	2.21946	2.41108	6.62662	6.64745	7.81506	1.85055	35.8176	38.9764		29.1698	0.5664	15.7499	16.4218	11.6297	15.6703	5.66972	0.35327	25.8404	17.1978	22.1794	23.2898	7.70762	11.0255	22.945
9.7897	38.0804	10.2062	10.0311	19.6759	14.5017	10.352	2.99014	3.97922	14.5854	7.15764	9.43372	11.1232	5.2935	34.9154	38.0907		16.848	0.6468	18.0264	12.5004	20.7258	7.12256	14.1432	0.2589	29.5358	19.4834	40.248	35.7568	8.97421	11.4069	6.63604
11.2896	31.3844	10.6499	7.09644	7.31334	14.3713	10.2642	3.17133	7.66278	8.76417	11.352	5.56125	13.5892	3.13483	26.8126	12.768		19.0177	0.6305	3.8949	13.826	18.1075	9.34009	16.1124	1.1937	28.0834	17.2311	8.66825	26.2302	9.1248	10.3455	12.167
10.2906	9.7201	10.8554	2.50471	9.44484	15.2286	15.5652	3.30342	3.73639	1.19568	13.4711	3.78379	13.4373	2.53452	29.4983	13.1138		27.4453	0.6684	6.3283	23.4158	14.5059	12.0177	5.65221	1.23597	26.295	12.6672	21.9569	19.5332	7.70239	11.446	9.87481
8.0068	14.7242	15.1774	7.87725	11.2353	15.9274	18.8923	3.37795	9.04913	8.15277	14.2412	12.8665	6.17151	3.35243	19.7969	13.3933		11.8129	0.5877	4.4145	19.0516	12.4196	18.9712	5.28121	1.42503	22.3111	14.9754	10.3882	25.6994	16.702	18.138	9.88237
14.1632	4.8778	18.1366	20.8135	10.4241	17.451	18.9879	2.8381	6.42472	14.5371	12.3845	12.3404	9.5754	2.57206	25.7471	10.2261		16.402	0.6512	2.2184	15.9504	5.12348	17.4472	8.51043	2.27	19.8177	17.6294	2.49988	30.3246	18.0186	10.9988	11.431
18.4006	10.3595	9.6115	15.4389	10.9748	15.4051	19.713	3.75651	11.465	9.4011	8.95251	1.69764	12.4734	1.69117	25.7658	41.0606		11.9292	0.5672	2.8677	17.4422	3.8429	14.8056	13.1925	2.65133	18.0233	24.691	12.4689	34.8583	18.6929	17.8174	13.6501
12.9859	6.7043	11.6041	17.3689	6.51448	16.8226	10.8331	3.50107	6.60034	3.77945	11.9051	3.87494	13.6376	3.56847	22.2774	12.8749		36.9678	0.6072	3.2288	19.7358	9.10059	15.3389	6.58466	2.01143	10.5089	35.2656	10.7578	41.382	18.6981	13.8985	20.3274
11.6295	3.2013	12.5797	13.908	3.26672	16.0247	6.66964	4.07451	6.96532	5.05359	14.5523	3.42254	13.2661	4.19528	32.4458	13.051		30.9859	0.309	4.2327	20.7326	15.6497	3.8358	4.9337	2.40983	8.31642	37.8991	8.62809	36.6582	19.0216	15.3342	26.5569
10.5537	10.0777	12.3205	14.8645	6.74023	20.7307	4.04665	6.19122	6.52368	15.2411	15.0856	6.46333	13.6436	14.6399	30.0452	23.2669		19.7555	0.892	5.6834	21.9164	25.392	3.57631	4.29456	2.77637	5.52483	38.3655	5.23991	46.1615	23.0419	10.4877	20.9146
11.4775	6.9442	13.5586	13.8132	14.9818	17.7618	5.64606	9.97495	0.150528	11.022	13.8038	8.22069	14.2286	14.4175	24.9937	21.4422		17.5104	3.788	8.5402	22.8602	12.2594	4.12796	9.36544	3.72607	10.169	27.1577	5.05855	37.2888	11.1706	8.03124	19.4326
10.0215	9.1788	19.6487	12.7098	1.79336	20.5053	6.50126	2.20034	0.217321	20.1003	4.97144	9.87423	18.6409	15.5278	33.1085	8.09121		22.6295	5.106	3.3789	17.3258	9.87912	3.69707	10.2124	2.8316	13.3407	17.9417	8.11677	28.4866	10.282	14.5209	23.1622
5.2276	11.4575	18.7171	15.0487	11.9452	20.4457	9.24855	2.82131	8.6548	13.5368	4.78774	12.6919	5.30715	23.7291	26.1609	22.1645		15.2747	2.7762	3.4711	35.282	6.35301	3.47381	10.2227	2.1732	11.4808	12.137	5.89908	30.6475	11.1318	12.3913	25.3845
4.741	8.2726	19.9505	12.6399	14.9576	20.0722	12.8384	2.53736	9.54277	10.2272	4.64955	12.6996	21.397	16.1401	25.4043	14.285		19.7801	3.5085	11.2372	25.514	7.44025	3.42333	11.1969	6.80547	6.12019	10.1734	1.82661	34.6958	13.2463	12.5188	13.7527
5.0898	11.3605	23.4941	4.24003	1.93728	13.057	14.0823	1.49354	4.93078	6.68822	5.46525	7.45483	14.9827	12.3098	16.5592	14.4284		34.5494	4.0192	18.7747	28.0208	7.84347	3.2822	19.3843	11.9349	7.24549	10.0091	10.2984	30.1625	12.2715	12.0117	16.2546
6.4894	26.5378	30.4852	7.26188	2.44228	13.9971	14.0566	4.35294	2.7128	9.07195	7.20221	11.8462	10.6159	7.46338	21.3917	11.4669		55.5698	6.7401	18.8313	25.5438	6.66702	3.97017	6.83166	14.1193	11.6228	18.0234	8.16703	17.535	15.0835	15.6503	7.1749
7.5292	14.4326	26.7301	12.2118	8.66938	15.0427	10.7371	4.23213	0.183757	22.9044	16.6126	5.14238	6.22745	8.74513	17.7085	6.17366		37.8284	15.0361	19.3019	31.2138	4.67207	3.86836	6.55376	15.1306	12.5604	16.5613	12.3439	0.141095	16.3837	15.2589	14.9311
13.2776	20.7486	23.0328	12.7683	9.22226	16.1477	17.1895	7.81998	0.234712	7.59843	12.4428	5.62218	5.27128	7.37246	18.656	4.19771		44.6583	21.967	9.8286	25.2992	2.83897	5.20491	9.92248	16.2745	14.0624	14.3252	15.0434	18.3569	13.6168	8.13149	28.2239
15.3625	25.2293	24.1296	11.3461	9.55951	16.4309	15.876	5.8182	0.106503	5.87336	13.3508	5.27427	5.89578	5.67784	22.7244	6.12023		42.0891	16.2557	7.4167	42.3526	5.61013	0.43228	8.51292	13.9985	15.0825	16.0159	6.73027	30.9169	17.303	12.5972	28.5692
9.1841	24.0743	17.7138	13.0123	7.94793	18.7271	9.04856	4.05386	0.754494	3.9381	13.0644	6.66462	7.83048	9.5482	33.7273	15.8151		44.628	13.3369	9.247	33.1288	6.31058	1.59891	5.02933	9.2688	25.3312	9.68583	13.405	32.0523	16.716	8.38367	17.3971
11.3177	17.3925	11.7771	11.5462	9.52975	17.2017	9.90069	4.07367	0.983625	1.90447	10.3354	8.7501	16.7097	7.83996	32.9002	5.80787		65.3581	20.1872	7.9605	35.931	4.00176	2.48134	7.20596	8.3474	21.6618	15.0909	29.2155	18.791	12.5214	12.1755	35.8743
7.8707	22.0677	9.4896	10.9907	12.2346	18.7855	24.4367	5.54014	0.361441	1.84716	7.36893	7.86788	6.94745	6.24424	32.2543	13.0748		66.0551	20.5253	7.3759	31.3968	3.73942	4.08866	3.78227	12.4318	17.6024	16.8833	38.6031	12.7303	15.997	16.9776	21.3787
11.8808	22.1966	7.1002	10.5678	14.6518	14.1128	15.8598	8.43019	3.7813	1.7928	9.09925	8.91459	13.9528	8.89313	32.5402	7.21751		64.1998	11.7373	8.6032	21.3878	3.32324	4.72367	7.98929	12.1838	24.5536	25.1357	21.272	23.1714	30.3912	11.1035	20.5726
5.0891	20.3717	6.5187	12.7755	22.3178	17.6631	15.8282	7.48812	3.81563	1.86455	10.8456	6.55892	13.8001	4.41	31.858	14.8639		39.2935	11.7917	8.3363	33.0274	14.9547	9.73657	9.78849	10.3728	26.222	12.896	29.8906	22.6568	23.943	11.4271	23.8725
8.7948	9.1668	7.9493	12.5335	23.8391	14.0318	13.5599	8.07828	2.24553	3.81451	15.0556	3.62975	6.19494	3.94271	32.5934	5.45265		17.8894	9.0666	5.7003	38.9416	13.185	13.9948	1.4106	12.5999	24.0471	13.7437	23.729	18.3899	27.3303	36.985	13.6575
7.3395	11.1813	8.7313	10.8494	25.9587	17.0668	10.1889	10.7353	1.72103	2.21245	12.6529	2.76485	9.48999	5.61974	28.4011	0.94507		19.5104	8.6123	5.7314	27.66	22.363	18.6917	5.35414	9.8331	19.4472	21.4483	26.4485	13.2204	14.8709	41.6302	15.2466
14.8059	10.8979	7.5956	7.41178	22.5137	15.4768	4.86903	24.7528	4.50204	1.40967	4.95368	3.80432	11.4894	6.44781	23.3423	0.7097		22.5624	4.2047	7.0986	39.2822	23.45	12.7425	8.52249	10.5754	23.184	20.7708	12.3732	27.9444	8.11836	23.7463	26.4039
12.4349	12.9233	6.0559	9.18357	25.9238	14.8782	6.81319	13.2106	8.79542	3.2331	11.386	6.42725	18.932	6.35722	36.2383	10.8172		22.6312	2.4742	8.1452	34.1756	25.8023	9.18056	11.6192	9.92473	22.7862	24.4279	13.0032	27.2721	8.1369	21.1666	21.8726
12.7307	10.8111	4.1363	8.31514	29.3163	12.5148	6.103	7.5625	8.411	9.42465	10.308	2.88046	21.4903	11.3448	32.2702	9.6953		19.0458	3.9455	8.3479	31.2872	14.9883	9.41979	14.3561	7.10017	12.1688	10.3268	23.6038	20.0655	8.72881	24.4042	19.8298
11.6612	19.707	6.9075	12.499	30.5641	12.6539	3.58331	11.4437	1.15924	12.4571	9.95278	8.05909	27.9182	11.8376	14.9228	11.4762		16.3352	12.3758	8.0553	30.7518	23.0385	10.228	13.3831	3.9115	27.5382	11.7266	16.3097	17.2075	10.7878	37.0361	15.2397
9.6783	8.6219	6.438	11.5848	33.6141	9.44135	3.66683	30.2768	1.87752	9.79697	10.7912	7.11544	14.6378	11.0344	13.055	10.4062		15.3167	8.8742	10.3604	36.2228	23.4787	11.316	16.5738	20.085	31.067	12.606	17.6793	9.94421	15.2016	32.0337	11.5401
5.3409	17.8645	8.6796	16.4412	33.9707	9.7908	3.78028	8.63241	0.248906	2.71177	8.01712	7.39098	20.6558	17.7815	27.9145	12.5298		17.4396	6.7455	5.8853	28.3668	22.8937	8.28224	21.2301	12.8446	34.2617	20.734	16.0047	13.9454	14.3363	16.5797	9.65577
7.3449	17.947	10.0489	21.2568	29.1892	7.49959	10.0838	13.7044	20.9997	4.49498	8.12309	7.63172	25.5974	4.87377	27.7617	10.571		22.1062	7.988	6.4404	25.9546	18.1055	8.91638	26.7628	7.15927	15.9872	32.0602	16.3407	13.7425	18.3689	27.3589	8.2569
4.2062	26.7386	9.7541	21.5902	26.7024	7.07295	12.224	30.1383	18.288	6.13945	10.6408	8.30304	24.0817	11.4762	32.0083	11.7634		20.3143	10.0762	8.975	21.9452	39.5792	12.0795	27.4658	11.5017	18.022	11.1471	20.7376	11.5777	20.4784	25.2063	6.74534
6.3277	19.5031	4.2999	19.6346	22.9981	7.66879	20.0418	7.23094	13.0784	9.16952	16.1305	10.6795	20.7561	13.0784	27.6954	11.2868		18.8036	13.5187	17.149	18.8968	36.4116	18.6685	31.105	15.5779	19.0268	29.1017	17.4635	12.6444	14.8336	22.5088	13.4959
6.9656	14.5642	9.7124	15.0984	12.5288	8.9018	15.0604	2.50345	5.28044	4.59034	12.5605	6.14966	20.3659	4.37124	37.9928	11.3613		9.4602	12.749	10.5083	20.9488	14.8188	17.4155	37.7706	27.1305	10.1087	35.7368	15.1433	12.6785	15.0692	20.7684	26.5011
7.2747	15.0519	10.7244	28.2304	18.1097	8.25482	14.2577	3.00888	3.18211	10.9219	14.4219	6.6257	13.5307	10.7888	38.2983	10.3195		11.7911	13.1493	6.9215	21.8614	11.0246	19.8571	27.1574	0.8534	9.30966	35.6482	15.1783	22.9264	8.99071	11.7009	19.1758
4.1074	15.133	16.1373	21.5253	15.2939	10.3588	13.016	10.3548	7.72845	15.218	18.7577	6.31483	5.76741	25.9272	28.8474	11.0685		13.6917	17.5098	14.5933	23.8906	17.3433	27.4106	26.2005	3.56797	7.92227	36.0975	0.814514	41.2809	6.17234	10.0132	29.5516
5.8119	12.6312	14.1438	12.6806	11.2251	10.8228	7.02556	5.33412	4.76262	4.06576	16.5608	7.76354	5.48975	27.5864	37.585	9.05278		9.3722	14.4368	6.2475	30.3712	15.2166	22.9095	29.5056	4.33333	6.22378	32.2864	17.294	33.0399	10.4937	14.1734	27.8006
6.5029	14.2918	11.0513	13.7358	3.80553	12.0633	8.11255	8.35543	15.1243	9.61388	20.5113	5.4148	5.92487	21.8019	35.7379	9.85676		10.7429	13.3935	6.8181	28.9218	15.0451	22.912	35.9459	0.87553	3.58637	34.657	19.7955	36.87	8.5943	16.1383	24.1492
11.8274	12.3768	8.4028	17.7835	9.91561	10.324	4.39993	22.7112	16.4422	5.04353	18.0958	5.67674	9.26094	6.25236	2.58357	9.15106		12.4412	7.6149	7.7706	29.863	19.0635	26.3563	38.7101	0.42567	3.93882	20.3051	16.1481	42.9349	9.57817	15.5377	23.4314
13.6734	9.9515	14.4444	24.1836	9.73347	9.51574	4.35172	11.0292	13.6204	9.49657	21.8825	4.97366	8.91769	9.9801	10.9062	12.1129		16.358	4.5912	9.9062	37.268	20.8866	24.6835	40.481	1.18417	6.97266	35.5622	22.4805	45.7883	5.46401	16.8206	32.0918
12.8707	7.2544	4.4549	16.0383	9.02211	18.0399	3.97809	14.4587	22.4364	7.68721	23.8198	15.2616	7.02383	10.0099	30.223	13.3875		14.1491	4.0674	13.4233	29.7214	12.3733	26.4562	72.8576	1.4666	6.4928	31.0196	28.3439	41.2904	4.52642	19.6828	34.9905
5.8275	9.7789	12.4857	9.49143	14.4341	15.8947	6.00474	23.3667	8.58594	16.4834	18.1055	10.2421	8.50417	6.35682	14.3809	25.4172		24.2093	7.6825	13.1833	24.251	21.8976	22.6779	1.84432	1.73247	28.56	34.1753	15.8472	38.0506	2.79209	20.8328	20.7475
5.3499	10.3204	9.5669	6.79865	15.3041	14.7563	17.3209	20.7117	12.068	13.3016	25.0563	8.6504	7.77009	10.4691	12.3496	19.6085		16.159	5.6835	12.6142	15.4788	23.0771	25.2333	0.93902	3.3902	30.0544	33.9673	24.222	37.3672	6.56089	19.17	21.2285
6.4849	10.5106	7.6898	6.16738	15.6292	15.1819	19.0113	27.3731	5.78805	7.35406	13.3482	6.30996	9.79208	9.52792	5.66618	10.2675		10.0101	5.4555	11.6659	19.8202	28.5791	30.757	2.9982	6.7693	31.5007	24.7889	21.8469	30.1144	9.04645	13.392	25.5492
14.2029	20.7987	4.3932	2.11974	12.1092	15.0881	16.8445	16.0918	5.69904	6.05334	8.9928	6.48413	11.19	9.7929	5.3043	9.34173		10.3506	1.636	10.5052	20.8244	25.253	28.0209	3.26056	12.4002	33.4062	12.5646	28.4002	29.9501	6.26948	6.02917	18.0197
9.3625	27.2548	3.7734	6.48386	12.774	15.434	7.43961	31.7255	14.6111	5.47867	10.552	2.48956	11.4345	11.8561	5.16661	13.5148		24.4867	1.0258	10.4727	11.4026	13.2634	27.5177	3.24932	8.67687	33.9306	11.2808	24.41	26.3208	7.07114	7.0902	25.5898
11.3536	31.1111	7.7415	7.22767	14.0176	13.661	26.6671	6.75927	20.5965	3.32182	6.70189	1.77977	9.5994	9.88625	5.80787	11.1217		14.4303	0.5794	11.0211	16.74	19.1351	29.9324	3.08627	6.71613	33.3293	13.1898	26.3649	16.4675	5.46566	10.2556	26.3402
10.11	36.7459	7.8196	8.29274	15.2853	11.979	20.9257	4.68303	18.8995	5.58683	6.48173	2.57498	10.3157	11.5287	3.86799	19.1931		20.397	0.666	12.1759	9.6262	14.4156	31.1135	10.4068	12.1093	39.0782	8.04758	15.6655	13.139	6.54608	10.9625	18.7811
14.5243	59.0841	9.9443	8.80694	16.3126	12.6227	18.2361	3.98617	30.4276	14.6396	5.30518	6.24842	8.72301	12.2566	2.78779	14.2332		25.6348	0.5746	14.1351	10.4674	16.8338	31.3655	10.7835	4.21297	42.8355	26.5966	14.5912	34.2143	9.30652	18.0679	32.4408
14.3246	57.5049	11.2513	9.88067	14.9934	13.4475	18.3754	2.9546	31.4243	7.07749	3.71145	7.04122	11.8107	16.0248	2.01061	16.2504		24.4653	0.6598	12.17	9.739	19.4577	30.9748	11.4674	5.91657	39.2731	38.7794	9.75079	22.8378	10.9306	16.6846	19.9944
15.2651	40.5001	11.628	9.14411	6.95274	12.7623	24.7568	3.65982	18.8373	10.6516	6.97052	4.71435	9.64103	12.0689	6.40553	17.7134		27.2292	0.6321	16.44	24.9276	18.2564	27.8994	6.84036	8.06117	28.6065	28.8357	10.1015	32.0253	16.9348	9.30529	25.9214
16.3961	5.9316	11.1962	7.79753	4.51697	15.4898	19.7758	2.54592	1.59713	3.46721	8.69834	9.94883	5.72675	13.346	26.1967	34.8974		15.275	0.6506	12.6216	30.4332	9.68992	21.3666	8.89371	4.3881	36.5871	16.2452	11.5079	26.7482	17.2555	15.6155	25.6777
17.2404	14.3599	9.6986	8.32365	7.71177	14.0019	12.8473	2.35366	5.84836	7.47455	7.35561	7.80102	6.14257	12.3566	14.9649	37.9816		16.2104	0.543	3.4796	24.3348	1.72931	15.0188	5.5693	4.1278	33.562	10.8193	24.4924	23.4507	18.396	19.7465	20.5837
17.1149	6.6064	10.9097	28.1559	7.02203	15.9793	2.85754	1.72537	6.38998	5.12085	4.64651	6.10263	10.3181	7.29654	38.0145	46.1331		30.3068	0.6264	2.6257	24.4814	7.91918	16.977	9.25008	3.03687	22.4064	18.2736	30.4816	28.9724	14.175	14.9036	26.0018
8.9745	10.0133	4.3714	24.1881	9.77649	15.6132	5.48648	2.66655	4.81758	4.13086	9.04057	10.9691	13.9697	10.3908	32.935	24.9544		20.459	0.4988	2.4208	12.1818	12.989	15.1389	8.01494	2.61917	22.2524	9.59078	44.2754	20.4315	20.0875	12.5006	33.06
14.1376	11.3928	7.946	22.2346	6.52714	18.1368	2.90869	2.61363	0.996949	9.27817	8.39293	5.38608	9.65883	9.76455	11.8417	35.0064		11.2192	0.655	5.3339	9.4716	20.3981	12.2745	8.04932	1.37683	14.761	9.73823	57.696	23.36	20.41	12.0595	25.125
9.4928	9.4207	8.6589	20.5818	3.16806	15.3957	20.9171	2.12554	7.32595	4.20624	8.94115	7.88782	9.99992	8.42949	1.65765	26.7215		32.0508	0.3408	4.9458	17.2122	32.9199	11.8188	3.39008	1.8792	6.19215	11.6434	47.3914	11.8609	18.4423	24.3736	10.7739
8.2697	7.2999	10.8584	18.1103	9.1527	15.6522	13.6942	3.36684	2.90193	0.733746	6.20866	7.69501	14.8027	3.30871	5.71689	21.8996		16.5408	0.5775	3.721	21.717	19.2802	5.48632	14.5889	1.82947	8.12708	11.6681	31.1559	31.0625	14.2104	10.0231	9.6328
8.7804	6.1981	8.7757	15.2878	16.0922	18.3535	17.3574	4.38327	3.86483	3.37857	4.15466	6.77782	5.87338	1.58475	18.2765	16.2661		24.9786	2.5632	3.7748	20.2306	19.3786	6.86698	11.8976	1.6318	8.15562	14.9866	38.8031	27.6933	11.3401	10.0677	9.26863
8.9156	6.8033	18.6209	13.8718	8.24148	20.3247	11.8449	2.52397	0.248564	5.90449	4.4205	4.0615	11.2506	8.7852	9.06497	11.1107		19.9148	5.1606	3.679	21.4032	11.1816	13.8987	13.7139	4.2832	10.9779	12.8959	44.9732	22.9422	11.4895	12.5744	8.08387
8.4773	10.9107	18.4268	11.2783	10.9168	19.7154	5.75324	3.56804	3.88781	16.6854	9.93906	9.20493	14.9667	11.1145	19.944	16.8433		16.5146	4.8617	7.8556	23.026	10.3151	19.6561	17.9454	8.08523	7.97597	16.0331	43.5794	31.719	12.1435	36.9236	12.9394
5.2724	12.7978	13.7212	16.7872	6.27227	22.097	5.91184	3.0742	0.466752	9.1579	10.5663	7.0215	11.061	1.96235	14.8173	11.0629		23.2045	5.5574	12.9007	32.886	12.5472	22.9185	18.0841	7.21757	10.5651	11.9254	38.8341	44.7914	11.9441	25.4528	13.4539
6.5093	17.2275	14.4045	11.3631	4.16379	19.0091	5.48242	3.51092	1.76982	7.90487	11.9612	5.99102	4.82585	1.78876	5.45884	5.21203		41.9197	8.3296	14.2671	20.3442	7.90587	45.8129	9.08449	9.41943	6.61328	8.73031	25.1155	7.9185	9.65344	30.4149	14.9913
5.9748	17.4285	13.5292	12.0685	11.6171	19.8785	7.74918	2.96707	1.39427	8.65475	11.851	3.0902	3.37248	2.88204	20.0361	11.2102		42.8935	6.6381	18.9616	18.798	8.81036	40.0164	12.0766	10.6855	7.90932	11.7591	24.1655	10.9946	10.6207	36.1034	11.9092
8.6973	10.6229	13.2421	11.4941	10.6013	20.8719	15.874	2.48378	18.0748	19.1879	15.9119	1.45592	4.7784	1.42306	22.04	7.60903		40.4759	7.6204	12.9818	22.9974	6.75075	35.1919	9.22303	5.99107	12.55	27.9991	25.4651	10.6091	16.0663	21.7314	8.05605
5.5054	17.46	16.3013	11.5739	12.9221	17.5736	25.9582	3.41977	32.4954	9.88104	18.6935	1.46374	7.60467	2.56378	20.0332	24.3475		43.6436	12.478	8.0005	25.6808	10.2505	17.3766	11.8774	4.2273	8.73563	21.2014	13.4706	25.9519	17.8604	12.023	11.4073
10.4347	24.0455	18.1162	11.6546	9.47863	16.4748	15.509	3.09981	21.0705	7.46919	12.4775	2.93588	13.1665	3.12043	17.7761	13.6915		48.2935	11.543	4.9505	20.6082	12.0968	11.9473	9.14022	2.8305	17.9277	34.5502	12.93	22.8044	24.3169	9.85672	13.6648
12.596	17.3484	11.8278	12.2863	14.1772	20.4695	13.2375	2.60521	0.11431	7.0699	11.9421	4.15248	4.98046	9.122	22.3507	8.81926		47.2942	10.6292	6.1328	36.9316	12.8586	18.3995	3.70101	3.76123	12.6306	15.4128	20.0129	0.280141	20.022	33.8957	34.4178
9.6478	15.8361	11.4771	13.0857	19.5042	14.9767	9.86534	1.96243	0.591025	8.21755	12.4934	5.02222	10.3412	3.46232	26.3278	13.95		43.8316	15.739	6.2453	33.2324	10.4428	14.3837	6.48385	2.27343	12.9235	18.1373	15.2528	24.5225	19.664	35.699	30.0401
6.7406	25.5046	6.0935	14.3195	19.2905	15.1784	7.13303	2.65426	7.93687	5.41454	12.4125	5.91361	7.78783	8.8075	28.5232	6.90448		44.7801	14.7723	6.1839	32.1656	2.96815	11.1114	3.61775	2.21667	13.2431	36.7	17.6136	12.0789	10.7297	6.45252	35.0469
8.7177	20.487	5.7784	8.85647	21.635	13.3756	4.80609	4.10842	15.1799	5.70883	19.2992	5.30492	9.74879	18.4394	21.7421	21.4504		46.1898	16.6791	6.7763	34.5046	4.85406	13.5123	5.60054	0.9219	14.3677	33.5981	17.0333	30.3088	16.633	9.70699	29.6885
4.5745	21.8514	6.6608	11.382	22.7259	13.4519	5.02799	5.63354	10.5139	11.5417	16.411	11.2147	9.83632	11.4966	31.7533	23.2075		42.0545	13.7918	13.7283	23.0748	5.85671	19.0445	9.18726	1.11767	18.5853	15.7874	23.6269	14.3068	7.90362	8.43158	23.4998
9.2864	18.6395	5.4343	10.977	25.3146	13.8812	4.85896	2.80629	3.44336	2.06771	15.091	7.35714	16.585	6.9006	37.6547	14.6023		40.3255	10.6373	7.9432	28.4156	3.39639	21.9361	1.94334	1.37243	17.1121	7.70891	20.3591	14.3168	3.35832	21.6949	19.1743
9.8577	16.9501	5.9496	11.732	25.9124	13.3356	5.90256	2.45341	3.52811	2.77064	12.9801	11.2516	22.5383	12.1106	35.478	18.1968		17.4551	6.0515	12.5896	34.8972	8.86702	17.8051	4.12443	2.96387	16.4404	27.3722	17.5626	18.4234	11.8609	11.4012	12.8444
17.1384	17.5165	7.4029	13.1931	28.4013	12.2502	7.3474	4.37592	11.6316	5.8449	10.8798	8.8301	20.7128	4.97512	29.7349	15.6877		17.0294	3.4155	11.5512	22.2994	12.0503	17.4909	4.97827	2.18573	23.4325	18.0686	12.2662	21.3912	18.8746	9.86179	10.1578
16.1079	19.0913	8.8098	11.1106	28.4521	13.3507	9.53463	3.85354	27.3772	1.48623	12.7181	5.52361	19.6524	7.6859	29.9015	4.06698		19.3139	2.8634	9.2485	23.7416	16.4385	13.3259	20.7107	2.1787	28.3783	33.7536	27.9478	25.8657	19.6295	10.8758	14.4982
16.1748	17.2891	3.572	4.29705	28.5755	10.7398	8.64417	11.7672	24.2973	2.22621	11.6567	6.78498	21.9974	5.35692	20.085	5.35723		25.1996	3.4573	9.6158	8.7324	14.5362	4.85543	23.6021	2.07347	29.9736	36.3582	35.276	32.5304	28.6419	14.9318	16.7173
8.8932	19.1983	7.1592	9.9318	29.5149	10.2135	17.8857	4.2632	23.4977	32.9689	10.7535	10.8401	14.3418	6.43436	15.6176	10.931		25.0867	5.8936	10.0462	21.7992	33.0594	2.29924	21.871	2.35383	27.4875	35.9338	24.8823	35.9823	27.5366	14.296	30.822
3.0759	9.1377	4.3425	10.7694	30.3043	7.77481	14.3251	5.59275	3.40847	5.16684	6.37332	4.13522	16.3355	4.12871	26.0086	9.76336		12.3984	8.115	11.7897	33.3962	26.5277	3.16575	15.9521	3.23067	38.452	31.216	21.8848	46.8339	10.1955	17.1778	28.1841
7.4841	17.3554	3.8505	12.5703	30.1312	8.25089	12.6229	8.79263	0.578197	36.0644	7.2878	7.34451	29.0767	22.602	39.0862	7.6376		14.7641	7.519	4.8294	24.7902	25.9963	3.55046	25.7011	2.18527	41.313	24.9044	1.45302	10.6077	17.5969	9.91742	17.8569
3.1557	18.1284	3.1983	11.3919	32.5479	8.05326	6.21326	21.2801	19.4735	1.96931	10.7752	5.08402	14.4767	9.23225	36.773	7.08287		16.4236	5.5639	9.0122	31.6548	36.1287	3.57811	25.0295	2.18313	35.2488	9.9098	20.0358	40.3343	13.0512	9.36399	11.9839
4.0218	22.8895	5.9739	12.4198	21.1401	9.47319	14.4775	15.2161	29.1494	2.66737	15.514	4.02551	14.8115	9.87382	19.368	17.2667		19.5143	7.5653	8.2691	28.7444	47.413	2.65123	28.8028	13.0533	23.3078	12.6278	24.4556	44.6563	14.7117	7.74627	21.5255
6.7737	16.5602	6.1761	13.1101	19.3244	8.72573	15.8654	32.4026	7.70771	3.63317	14.8619	4.80051	13.2398	9.34442	30.5311	5.79126		15.535	13.8778	11.6922	23.2632	30.1371	3.12515	31.0209	14.7315	10.2973	8.86453	17.7662	16.5543	17.4588	10.781	30.6938
4.1062	17.8241	10.3736	12.4592	16.874	9.23396	18.77	8.24007	12.6323	2.59257	6.74866	5.97101	17.4976	12.8445	37.952	5.72197		11.8418	13.9576	10.1251	21.4388	18.412	4.48218	33.3001	12.907	10.166	9.89496	13.0916	25.4184	29.0592	10.849	26.2978
5.3707	16.7784	11.3847	12.2214	14.3719	8.21935	10.6975	24.2699	1.50402	2.15722	10.0687	9.0627	12.8044	6.41645	32.6056	1.54921		17.1837	13.7189	6.9464	19.681	17.8002	1.62397	27.4601	13.7167	10.9028	14.1466	13.3612	27.0214	21.8027	13.9738	14.1112
5.0453	11.625	10.1763	10.308	10.6485	8.43311	9.24668	22.5037	0.300396	3.90102	11.9162	5.23239	14.2241	8.49828	36.064	0.92209		9.1878	16.9453	8.9071	22.4146	4.54461	2.98355	25.6737	13.3361	6.522	9.30783	9.04707	29.7681	18.6712	12.8691	7.1635
4.7503	12.2946	9.0855	14.8755	13.2833	8.84281	8.47734	14.4924	6.20461	7.4246	8.56773	10.013	12.6654	5.67262	28.8843	9.80022		6.818	12.2495	14.2581	23.2334	11.5782	0.59506	22.2891	13.4805	5.15175	11.5401	8.73094	24.9344	10.313	18.9203	7.78676
2.0782	11.2417	6.7488	15.9067	10.3493	8.97197	8.68394	31.8631	0.590748	4.50246	12.9655	7.16299	16.827	9.50944	30.8324	13.0455		9.5781	9.3859	12.1128	30.5604	10.6839	2.16686	34.5739	13.4208	5.90379	9.55967	11.7855	25.9506	6.3017	14.9506	4.33494
4.4985	11.0853	4.628	20.2202	12.5686	10.3981	8.29948	8.82976	4.82297	9.31042	17.5329	1.57934	14.012	14.3958	28.4926	10.6727		15.0778	3.6693	8.7007	35.9224	16.8494	3.81763	33.9635	3.9477	7.30285	14.3672	12.1185	16.1268	6.5261	10.7765	5.86175
12.4405	10.562	9.9059	21.6848	17.4223	10.9828	5.81371	14.4784	0.159802	8.13992	18.4436	6.18838	11.0424	13.7789	27.7598	12.1631		15.4217	5.3909	5.6809	40.136	9.90189	2.25162	46.0902	4.24293	7.69309	18.991	13.5818	13.2323	13.022	13.1277	6.69367
2.4473	12.0763	4.5058	29.6533	10.7879	16.0819	4.84944	2.98972	0.333003	7.35191	13.7109	5.19481	12.1338	10.1415	25.2249	10.635		11.2827	5.1818	12.338	36.6164	11.3412	7.95272	57.4313	4.64853	9.08021	8.32199	11.9683	18.5428	27.5284	14.9171	4.98693
1.8332	8.1773	18.2926	3.85832	11.2426	16.519	8.1867	2.52937	0.26263	14.3196	8.39657	1.15522	12.7993	12.2132	22.3738	11.9995		39.3193	6.977	26.0932	28.3744	18.8392	12.7625	3.33887	4.40047	13.5157	7.78125	14.5038	16.2103	25.2556	22.6505	12.0541
21.4213	10.7988	11.1975	6.74116	12.6547	15.938	8.29385	7.93718	2.23473	4.79367	14.4312	5.76716	13.2417	5.92534	25.4956	9.57795		32.9055	8.4634	10.3687	29.9316	17.6828	21.7675	5.70971	9.56657	15.4662	16.7625	12.1362	19.9433	19.6155	13.7249	10.0468
11.6413	13.4722	6.2145	10.6212	14.6474	15.6883	11.8143	19.6741	2.51686	6.13693	12.4892	6.86844	15.5048	12.2501	24.1048	11.4312		23.7266	6.0814	9.0068	17.1346	20.8335	23.8395	2.73428	10.7833	20.6251	12.1319	16.411	19.176	27.4365	10.1328	12.9633
10.0313	38.1186	4.1165	7.93884	9.75551	12.9018	8.77652	8.9062	21.9809	3.04933	8.80935	10.1097	13.0679	8.67664	30.9501	10.088		14.9494	2.4941	9.2755	15.6028	26.8414	18.2151	3.80425	11.8333	21.259	17.2213	1.57835	17.9109	12.9939	25.0341	9.50449
11.6578	42.2472	6.3746	6.69803	15.3797	16.7988	17.4636	5.90801	27.1207	7.40194	9.49577	5.42848	7.56476	6.33836	35.38	10.9365		12.9558	1.3801	16.8645	16.4304	18.6598	12.4439	5.28982	15.0763	35.9123	34.4774	15.4212	16.5908	12.7216	34.2043	9.15595
12.4463	56.9938	9.8936	4.35468	11.1464	14.3591	11.1357	3.96552	23.932	15.9002	7.80966	9.78642	10.0041	12.0719	31.2223	8.89117		22.2632	0.8338	12.8192	18.319	16.6329	8.56464	4.53772	17.9918	42.3212	23.8583	9.6161	9.62046	17.7057	41.0675	13.3265
14.9257	60.3344	12.9005	12.733	14.0114	15.2634	8.8139	2.569	21.1867	9.30304	7.17717	8.95559	7.46945	4.45017	36.6042	9.86183		16.9469	0.7489	13.6484	17.1154	16.1746	7.66921	8.27741	16.2746	65.7102	18.0312	20.3318	34.0208	15.7712	38.3409	30.865
18.0888	58.3717	4.5481	7.96765	15.7829	14.1471	8.4347	3.57904	15.107	1.92074	5.60105	11.8686	12.3439	3.68733	26.0531	9.35554		16.1846	0.5907	10.3117	11.7892	20.4086	15.0538	6.08314	18.344	49.3492	13.9046	22.5139	21.3444	18.5758	11.4857	16.4525
20.7572	44.7188	8.73	2.9745	15.7953	14.3674	6.99732	3.32354	8.22207	2.16538	3.68374	10.8009	11.2763	18.056	6.63345	10.1074		14.0785	0.6106	7.673	15.1054	25.2377	4.6341	7.8016	18.9368	40.9396	12.8691	22.1841	23.4822	22.1689	10.7244	15.5937
28.371	39.7844	11.2976	4.3124	7.19276	8.9768	5.60218	26.4131	3.16206	1.93307	4.73526	6.12069	7.77791	7.34863	8.84461	12.6923		17.6733	0.696	6.9548	19.993	14.9858	6.72835	15.2894	13.5769	25.3078	28.1375	18.0737	21.9087	24.7595	15.311	25.0674
25.0464	5.2507	15.4181	3.79607	7.6938	10.4517	8.68437	4.43151	9.24094	5.44491	3.74793	6.32662	3.59597	5.34171	4.48711	23.7339		13.4259	0.6071	10.1759	33.0998	17.9748	11.2836	15.7572	17.4251	28.5277	30.2953	12.9159	41.8859	18.5865	12.4553	25.9679
20.2462	15.7654	17.3926	4.8076	5.47827	12.3505	15.6948	5.74471	0.286149	6.487	2.23424	5.27826	4.87771	5.26837	16.6714	21.6742		46.7556	0.5616	9.5342	19.5386	12.5949	32.7805	16.7867	25.4403	29.071	31.6172	13.444	31.4789	16.8497	10.081	18.9218
22.4513	18.6567	11.5001	9.78429	6.38796	13.4597	29.3197	4.03813	7.71057	11.0158	2.99191	7.20309	10.701	6.50582	22.6428	10.4468		46.8408	0.6754	3.4519	12.9526	13.2407	21.9026	12.9401	25.5219	22.7868	32.9978	18.7036	32.2463	15.0461	26.8543	24.5892
20.5688	15.9888	3.6469	13.9673	6.40774	14.0414	14.3951	3.20143	4.59084	10.6158	8.97073	5.12799	16.1015	7.19016	17.4599	8.60534		26.8528	0.6038	1.5068	27.125	26.8235	21.775	9.12061	23.2635	22.8585	35.5227	18.9594	33.6033	14.2864	25.1834	20.251
13.7554	11.6062	2.7082	24.1883	6.64632	15.1212	10.3544	7.77054	11.7969	2.01832	4.77417	8.94278	7.08002	8.38061	7.17912	9.35774		15.9784	0.6812	4.5646	28.3554	39.335	22.6036	14.2038	1.9924	17.5445	30.8816	12.6955	21.7604	7.79166	18.8462	34.1779
15.5553	9.3353	9.3738	22.9188	7.88148	17.2375	3.89579	5.77212	14.2277	2.54806	5.93039	5.7886	19.3275	6.11611	10.9352	8.2927		33.6727	0.4648	3.8588	2.9024	36.2739	20.6243	9.32228	3.03137	13.1471	21.6158	11.9969	30.2554	5.08192	18.5982	21.9794
9.6407	8.6135	9.4143	19.8823	9.78178	18.4417	4.67488	9.59875	12.0523	4.79618	8.68142	6.55475	19.4351	6.60048	12.3565	10.3218		20.3363	0.4268	3.9572	28.9136	33.413	19.0927	36.2488	2.05387	11.1954	19.7128	12.3656	20.6391	4.90916	15.3606	25.3703
9.2667	7.7325	9.686	7.99348	12.181	19.3092	9.31611	2.47014	0.404975	7.91709	4.58591	4.35883	9.22844	7.31194	17.0464	9.90224		27.9362	2.9899	6.2465	19.1316	6.8193	20.3053	29.7573	2.49953	9.41882	26.7126	17.0342	0.440183	5.23044	12.0671	31.1328
9.2144	6.5689	18.2378	12.0505	13.8589	18.1004	7.04917	1.4878	2.90409	8.71304	6.19577	2.5725	9.88594	9.41721	7.66753	17.4145		25.1949	7.6013	8.6551	27.965	14.7465	22.3338	3.35747	1.8815	7.32561	33.9714	18.1534	45.0147	6.37716	13.4776	28.1454
7.2437	7.051	16.4824	9.42122	11.3607	17.6778	21.1036	2.21186	3.24967	8.24142	11.5243	1.45641	7.67705	8.93668	11.4537	23.5149		18.0963	5.491	7.413	18.9592	13.2959	25.7304	5.45781	1.50553	8.55924	17.394	24.5975	31.1896	4.1725	14.6968	18.3347
8.3388	14.8715	5.5664	10.533	4.35474	20.1906	11.6457	1.54897	12.6928	7.48957	16.5208	1.26938	6.72156	8.18353	2.30569	21.9596		19.1807	7.7125	9.2084	22.0824	10.9744	28.4065	25.6241	1.63587	10.0789	18.4822	16.7593	20.153	3.33473	8.78129	19.636
6.0234	20.873	9.2307	11.5408	4.82861	17.1237	20.3748	1.03564	8.02977	8.29214	5.42534	1.99284	5.74499	6.26152	2.3738	38.9764		25.9282	10.9004	9.6279	22.0242	10.6987	28.992	20.561	2.3761	8.9256	15.2828	13.8043	17.7048	4.79195	12.9718	34.6059
4.8229	17.442	11.0221	13.6889	15.8491	16.786	24.8462	0.799089	2.48718	3.40671	22.0858	2.72976	5.15456	4.68517	5.44688	26.6714		38.4655	14.7322	9.3887	22.6	8.83352	30.1224	24.8438	5.85677	6.03573	9.65823	14.4302	19.8856	2.43304	14.023	22.8016
8.1813	16.5127	14.6989	15.0174	6.76967	16.755	14.4685	2.47059	4.44239	3.45536	21.2757	4.77866	7.57654	4.42712	2.14713	22.3229		47.409	17.4333	4.6621	22.663	6.45354	21.4793	13.0957	9.87327	7.32232	10.2542	31.2066	9.8166	3.48322	8.61734	13.7651
4.0331	17.4939	16.0269	13.0128	15.1267	17.9495	24.3367	2.02647	5.54468	3.76184	18.3485	11.9979	11.5379	4.06315	6.17451	16.4305		63.9687	12.9791	6.2685	27.026	10.7873	29.2699	2.32361	23.6342	13.032	12.9472	23.1069	17.6521	3.21528	5.53703	13.0561
5.0906	21.9397	10.054	12.8361	15.2959	15.8041	23.3128	3.98541	1.4344	4.1656	19.9198	5.21056	7.51352	3.75732	6.56814	26.8973		37.8261	17.819	3.8037	24.3244	14.1283	32.6699	6.17117	16.5568	15.6423	24.2216	21.6007	33.6909	3.80841	5.14773	12.6832
12.1017	47.7477	10.3653	14.074	17.6456	17.4721	16.5704	6.15438	17.5655	6.24105	16.1697	13.9147	8.45074	2.49912	15.5309	31.3127		46.4048	18.2645	2.9598	28.9882	20.2759	36.7171	5.69079	11.4099	8.64136	6.59624	23.8882	18.3629	6.85054	10.3761	13.7355
11.604	21.5485	9.7293	13.7772	23.7777	14.6913	10.0188	0.878935	16.3491	5.23827	8.21142	11.178	6.04701	1.01232	5.83841	26.6322		35.7936	17.6448	4.7617	32.479	12.3918	35.5079	5.00903	9.69567	12.9014	7.10831	32.3491	42.6588	5.27135	14.1294	16.7323
10.9955	22.7073	3.4585	12.5216	25.5259	14.2787	12.6361	2.32481	24.7032	3.03778	11.2858	9.86635	7.36309	3.48529	6.61119	11.534		24.19	17.4884	3.0427	27.6318	11.3413	25.8952	2.80061	4.66157	10.4413	12.2247	35.8555	46.4234	5.32961	7.77743	17.8613
10.826	24.4033	3.9406	13.4665	20.446	14.9414	24.9853	4.57768	22.6001	1.11021	10.4795	15.7008	20.4257	1.72097	6.40975	10.1607		41.9033	14.0145	6.1489	22.0006	2.9045	28.9901	7.27754	5.61873	12.8875	10.2871	38.6901	22.1368	7.06326	16.8688	5.49674
6.2522	23.6716	6.1562	14.7391	20.9685	16.318	16.2543	1.38245	9.17868	1.33471	16.8062	13.4801	18.8177	1.53826	3.34992	11.0576		44.6073	9.7562	13.0092	35.5226	12.1619	28.3443	6.2962	7.72783	17.3904	9.06387	50.8025	15.1484	9.67579	11.5104	7.93097
9.7256	22.3832	6.0203	13.2834	19.7377	12.3222	19.1307	32.5001	0.321363	1.77253	12.7528	15.029	28.2602	2.05132	4.1667	7.61833		42.5111	8.5566	6.195	42.7034	7.13734	23.1479	4.30484	3.63433	9.5653	8.44675	34.3188	28.1098	15.1775	14.2839	4.64912
16.6297	15.6094	5.465	11.6131	20.2664	13.0367	14.3063	2.9414	2.05373	2.11072	3.66943	8.11713	31.7265	1.8564	6.22745	14.0334		31.0034	7.3176	8.4166	33.6352	10.2639	22.0871	6.78434	4.4379	7.40053	6.50443	52.1812	8.69676	17.511	6.33778	6.10067
21.5731	19.3718	4.1642	12.3804	27.6944	8.86788	8.3007	13.8374	0.397956	1.87433	14.6953	9.44984	22.7711	1.04095	10.2752	10.002		21.1335	5.2238	8.3664	31.5568	10.7086	24.9995	4.50063	1.83127	11.4335	17.0145	34.6533	14.1113	13.8203	18.184	10.2138
18.4495	13.2513	7.238	11.0636	28.774	9.52196	8.63082	9.39182	29.0577	6.00163	11.3245	5.35539	20.5146	1.47336	9.38251	10.1259		20.2629	4.1206	7.1359	26.8328	6.27967	23.4673	9.62416	1.22813	14.1858	20.1851	33.2064	31.3132	18.892	6.03002	6.46919
16.6496	16.5633	8.1351	8.18064	24.014	9.72329	13.2701	6.88499	0.325758	2.18559	7.53486	4.41209	9.01631	2.03609	2.7177	9.60215		14.0182	5.3043	4.9862	36.6866	13.5607	9.32596	18.0526	1.40453	7.80493	30.4533	38.1961	31.0223	18.6363	5.48546	9.09553
6.3486	13.136	8.8525	9.67207	23.4191	9.88608	9.835	20.1618	0.974449	2.80171	8.00314	5.8639	8.61181	6.14726	12.0907	8.09976		18.9499	6.1333	9.0866	38.1006	17.8417	9.28724	25.1777	1.6925	8.08388	25.8798	22.9224	29.3349	22.1942	16.3461	9.58573
8.6838	13.996	3.5015	10.5595	29.7276	9.45897	14.0999	5.20753	3.62935	8.33264	5.83934	5.68814	14.9989	10.5715	19.6957	18.5531		23.1933	6.307	8.4572	24.9832	17.9219	8.19288	20.3665	1.54093	3.11054	38.6151	10.176	13.453	17.148	10.7238	6.96073
3.5897	25.0382	3.6706	12.4714	33.381	10.2573	16.2415	32.3828	0.840651	5.95412	6.72533	7.43133	22.4185	11.5809	17.9849	6.43962		18.0351	7.5709	7.6782	24.1932	20.8086	13.4567	19.1567	6.17127	3.86385	14.689	2.22343	15.8327	14.7825	11.025	11.4455
3.8929	12.428	2.6825	11.6585	30.821	7.23828	12.5348	28.4239	1.13804	1.00272	11.1113	7.45029	21.1418	14.8675	23.4758	9.23896		19.1573	9.4657	6.9849	29.7326	21.4763	15.7785	25.5342	6.60923	1.42059	13.8762	13.513	22.8826	11.6709	6.45219	5.43601
9.879	28.2871	3.9436	11.1337	26.1088	9.75831	9.3196	30.6691	3.48406	4.06467	5.70623	6.40005	11.6464	13.2526	32.4691	9.20282		15.8211	8.5356	12.6072	28.0858	27.0278	19.1927	19.8117	4.7115	9.48837	15.0367	17.8935	38.4297	11.9022	9.46381	4.78062
10.2239	21.5322	4.9992	11.6408	22.9216	7.94659	6.4032	33.7509	19.2147	7.6654	12.1426	7.74224	18.0783	7.95093	16.1338	33.8783		10.1975	13.0363	8.1224	26.14	20.8956	34.411	23.0441	9.72733	10.2248	16.9615	28.2074	38.8387	13.7668	6.61905	6.19448
3.2344	18.4692	8.8132	12.5639	11.0125	7.49117	4.26769	19.6703	4.53935	1.30062	17.1651	6.28734	21.9445	7.30147	35.8972	32.1178		10.1596	12.4284	10.7587	22.6866	16.6783	47.0933	25.7151	11.4509	9.45289	35.3657	17.0827	25.3345	13.4123	6.99302	8.53907
2.9763	15.8639	9.8419	5.43352	12.3551	7.60422	5.69121	15.1483	31.6569	2.02599	5.8579	3.41679	13.2941	9.06564	20.0169	25.5037		4.4373	12.9114	7.1952	26.6756	21.5295	26.1239	29.5761	12.3179	10.6175	36.2328	16.4928	31.122	22.425	9.6895	9.9407
4.3289	13.1563	7.5237	10.5693	8.52344	9.436	5.99826	1.04103	22.8909	2.38334	9.85049	2.36001	12.2951	16.2453	25.1984	2.72628		6.7816	5.5314	6.8263	27.9602	19.6223	22.7905	3.22875	9.7273	10.5385	0.556183	18.5516	37.4588	20.6823	8.47185	9.67798
2.8382	10.1706	5.6293	16.7305	14.1345	9.94197	7.74357	0.70552	18.3271	0.821352	10.8753	4.83103	19.4916	6.2654	30.9355	5.45769		11.3061	8.0925	9.9568	21.4024	9.64801	15.2694	17.3127	1.91613	10.9243	37.7682	21.4579	20.9872	16.3372	14.3664	6.11773
5.3408	12.6138	5.141	10.3874	16.6328	14.1826	8.21114	2.44355	9.56947	2.25877	23.0679	2.31304	12.8728	9.34144	32.2059	9.33352		15.0448	5.7745	14.7844	27.633	11.0658	20.4826	19.755	1.88053	12.2919	27.3696	20.0022	14.318	24.8227	14.1649	6.38915
9.0642	7.8496	7.4983	21.1675	13.6787	12.8537	9.84828	3.33185	3.38154	8.28707	8.26219	3.40052	12.5424	9.06027	20.224	11.3227		8.6085	6.1026	11.4046	31.714	14.7899	21.6873	25.3771	1.64273	11.5018	15.8305	14.1003	14.3255	12.5319	8.72158	6.7833
8.0972	6.7296	5.8685	19.4295	16.463	11.4195	18.0581	2.53222	23.3162	23.9297	15.7295	1.34645	16.1286	9.37571	21.5261	15.3561		11.9913	5.2141	14.4486	35.6648	13.4021	14.8896	23.3055	1.106	5.83127	14.8382	8.92527	19.9301	8.13765	11.8568	7.26307
4.8646	1.8299	3.5499	21.7783	15.3758	17.6336	16.2687	2.89229	22.3407	16.3719	9.73364	2.50811	10.7878	25.9903	20.43	17.4361		19.5176	4.443	13.1903	33.6094	13.9404	16.1813	28.1741	1.17527	6.11723	21.609	5.77756	23.8728	6.3476	13.5752	7.38759
8.3137	9.5712	15.8783	15.5196	4.62223	19.7452	19.024	2.60314	25.0533	3.37749	5.82388	5.41271	15.5764	17.1796	22.352	21.5965		24.6602	7.4872	15.6188	29.0322	15.8146	18.7882	1.11877	0.8681	17.4662	22.5314	16.5755	42.6347	6.59851	17.8037	6.61774
13.9181	15.1107	11.1362	7.09124	9.8855	16.2282	17.885	5.6512	23.1134	1.98698	7.2346	7.23135	13.7647	15.5927	24.2303	25.7891		14.3325	8.3427	14.2521	21.8852	11.1918	17.2049	0.60034	0.68217	24.5686	32.0248	23.1914	36.2755	13.3369	18.7733	4.39107
9.6336	16.0037	8.5007	10.4764	12.0861	16.3692	15.8335	16.1945	22.2543	3.12015	7.7265	6.57157	15.285	14.7508	29.0267	18.5176		20.0086	6.5815	34.602	22.058	20.7559	15.5361	5.60942	2.6397	18.751	28.3445	31.6832	22.8806	19.2986	15.1404	6.03053
10.2117	20.1045	5.9554	9.50941	11.0933	17.3941	12.4619	4.5415	17.0127	5.13024	11.2509	3.28705	13.3566	2.5217	32.283	5.02276		25.5911	3.1337	15.8356	19.6086	25.5009	10.7478	1.51954	4.0193	19.0369	23.0084	20.3223	44.075	19.7455	27.5662	4.80759
14.0711	22.8441	5.6742	3.03984	13.6465	17.843	12.99	3.54832	4.14057	4.54038	10.04	11.0021	7.05497	5.28079	14.1097	3.74812		20.9222	1.383	21.984	19.3592	15.4086	12.0885	2.79468	2.1559	15.48	23.4133	36.9785	29.5287	19.4773	26.7713	7.09159
13.1547	54.5392	6.7447	7.24478	13.5795	14.7517	15.7296	2.73711	1.81684	3.68252	8.16961	10.2434	9.49825	15.4997	17.962	1.34142		8.9224	1.0862	20.0364	13.5668	18.1184	9.21812	5.48105	1.7217	20.5624	8.16406	20.2776	39.1063	19.3956	22.0184	17.3176
18.2811	58.8887	7.6885	7.56491	13.7579	13.9504	17.0071	1.30259	3.44072	11.0898	9.94365	15.3232	10.247	5.99324	19.2921	1.09563		10.4931	1.1132	8.2696	15.0728	23.0441	3.01267	13.6574	3.098	26.8996	14.3563	16.0976	42.8305	13.5841	31.2967	22.9316
20.0914	66.3806	6.8493	7.11448	13.3723	13.2234	20.3357	1.33959	1.37864	9.46141	6.03573	11.4574	7.38698	3.64151	18.3932	10.03		10.5485	0.6157	11.0703	12.41	18.8751	3.22572	7.44267	3.1149	23.4065	8.48803	18.2468	40.2973	7.59595	28.1684	27.7101
23.6362	42.2924	11.608	5.49188	14.3685	15.7236	14.1726	1.00089	21.3243	2.32651	3.97184	8.55812	15.3516	1.80243	20.031	12.3216		31.124	0.6339	7.0105	22.8162	25.4045	2.15456	10.9637	3.03827	27.6987	9.45289	12.0397	28.6477	9.21198	16.5867	6.72029
24.209	15.7071	7.442	8.02633	12.7424	3.38946	11.9392	3.27608	3.09677	6.57188	3.60106	4.26349	9.77348	6.27502	26.8857	10.623		20.9783	0.5748	6.9555	31.4072	17.9225	3.58942	13.5435	8.47367	25.8316	7.69302	1.83387	22.137	6.43557	11.7709	7.22818
48.068	14.4929	8.8756	11.2427	6.00887	20.5026	8.36187	1.82059	0.676508	5.66828	2.90957	6.20006	4.74101	9.14639	35.932	11.2403		33.0804	0.5098	5.8177	28.4306	23.508	3.03659	14.5051	12.859	24.8942	8.34916	15.288	22.219	9.42606	17.6243	10.8331
43.4767	30.1552	9.463	8.15039	5.3329	19.6287	4.93084	2.32086	0.711216	6.97536	3.07283	5.54544	4.78416	10.8242	34.8714	10.3174		36.2965	0.8771	2.524	31.2398	13.733	3.9182	15.8997	20.6173	22.0518	10.6614	13.5641	19.0025	16.1323	17.9625	8.22525
40.7911	27.3227	9.5447	12.1858	7.12802	20.6366	5.58144	4.07646	0.834761	3.89784	7.57418	7.31968	13.3367	13.3536	34.7517	11.122		33.326	0.8645	8.4747	20.7178	20.4446	1.5033	13.7544	23.8151	13.441	7.168	10.6646	14.9531	8.88398	13.7608	26.6149
34.7614	15.699	4.0034	19.2316	6.75948	18.985	4.88115	1.60757	1.17942	5.34266	5.09474	6.08149	27.046	16.5295	36.8346	9.66411		10.8934	0.667	10.9807	37.831	28.4998	0.86339	9.19332	22.2873	15.8408	9.15056	11.5394	22.8438	8.49872	13.211	18.0333
19.5825	14.3813	6.1225	19.7638	14.8814	19.2111	4.23616	2.80209	4.11562	5.06584	4.3345	7.0775	13.1327	5.56642	35.3511	11.3591		4.0352	0.6907	12.8858	19.8908	43.8557	2.79841	14.2277	19.9069	15.8411	12.8773	13.3453	23.1062	6.72996	16.8352	14.1249
15.0391	10.3652	9.5001	12.9991	13.5162	15.8806	7.69467	1.67351	6.20883	5.23365	5.30256	6.72928	20.4765	4.13574	32.6583	9.07182		27.5655	0.5117	5.3673	21.0838	38.9965	2.32357	8.87036	2.78983	13.7448	14.7258	17.2889	23.7042	4.22636	23.121	17.7055
11.8341	10.4063	10.2685	6.5084	11.2894	19.9799	9.68495	1.54032	8.94922	2.95508	4.94635	6.14304	18.1769	5.41852	35.5084	10.521		19.0603	0.3383	11.7133	19.6634	24.6963	2.82704	9.84508	1.9394	14.5923	12.0821	25.3092	0.39308	2.30825	18.6561	19.6687
11.6882	6.2703	7.3388	10.6424	12.0492	17.3962	9.0053	1.38655	26.1288	1.36319	8.70217	3.36721	6.40138	6.56701	32.7357	9.57117		24.6359	0.3113	8.6462	26.1384	14.8254	5.72552	13.6112	1.6396	12.703	14.5573	15.7957	0.609853	11.4686	12.2117	32.069
9.5769	5.865	7.2419	15.296	11.4482	20.5891	14.3266	1.29689	20.5353	1.35392	7.65339	3.70752	10.5918	7.04168	9.25901	10.3044		35.7978	5.4131	5.5444	16.1308	14.5326	8.82415	10.2479	0.7527	13.6416	26.3224	20.587	31.7834	22.9637	9.72902	31.7384
10.1527	13.9688	12.7772	8.92542	5.03788	15.8392	12.4137	1.26218	18.1805	1.36271	11.9433	2.10815	14.922	2.85161	26.6608	12.5812		23.9541	4.5014	6.42	17.1906	15.3384	9.51424	14.6565	0.92347	12.4026	25.2027	16.2739	33.0372	27.5434	8.97071	19.142
8.4956	13.6267	8.9981	9.60854	3.20563	14.7054	7.99431	1.00387	9.58479	4.03964	8.49766	2.79801	11.6403	8.48913	27.6048	23.2275		28.7845	7.436	11.0316	21.94	14.6481	10.9124	15.7479	7.10077	13.4887	29.1325	17.7104	29.4242	22.5972	11.8638	11.3469
6.2437	14.9604	7.6275	10.3075	3.76905	16.0432	7.36844	1.78392	6.24029	6.57066	6.42546	1.97207	6.8652	7.0762	32.1745	14.2723		24.9807	7.1345	6.5291	20.7464	10.4186	3.94417	19.7906	9.2896	14.2654	29.6018	7.529	29.7653	18.2569	13.8683	15.5554
6.588	15.3097	7.4223	9.63978	8.24719	19.2096	15.9636	2.9589	0.986278	4.02529	18.066	2.72394	3.71206	3.64988	16.2166	9.56058		25.2535	13.5918	7.2932	14.665	12.094	15.5377	20.5879	10.1832	14.0479	38.2295	11.7649	39.9507	18.6374	13.3614	35.1298
8.2547	16.5249	13.4622	9.88455	12.1941	19.49	28.4244	3.49271	12.3594	2.37265	24.8602	4.68445	6.22407	8.00043	3.53726	8.75283		31.0308	17.1463	8.8481	28.0138	9.10526	19.8659	14.3208	14.2425	9.79066	33.3423	12.2387	40.784	9.01439	13.3531	29.1683
3.9279	24.0067	17.4775	11.3039	14.3111	20.1027	11.67	2.89062	4.09002	4.25297	18.5371	5.0981	6.84871	4.80318	3.02795	8.79195		44.1598	20.7791	6.786	23.5332	17.7336	12.7184	13.7265	12.7271	7.16106	22.0196	13.7979	38.1353	10.4419	13.8869	30.514
1.6111	38.5381	12.9438	13.7778	14.3988	16.8914	5.9529	2.36507	5.67927	5.82578	12.876	8.62406	4.69589	3.87311	15.7	6.35766		38.9431	18.5268	11.8677	21.948	19.8045	15.9356	19.9174	14.3296	9.75098	11.1645	17.6817	38.6358	16.0869	12.8702	36.248
1.6772	39.3078	7.6834	5.4336	20.1543	18.0814	11.1629	17.4341	30.2225	8.31341	11.1879	5.39896	3.3833	5.27172	18.693	8.27506		38.706	18.5822	4.1865	19.6254	26.688	21.8329	15.4564	16.6438	21.6783	15.8936	11.1644	25.4345	23.1139	11.831	27.741
9.7812	24.9758	5.9724	5.89944	24.2109	12.3782	27.8744	28.6066	30.509	4.91728	6.64078	7.79222	5.16139	3.57457	22.781	8.46456		32.4126	18.6687	1.9268	18.7418	16.3454	17.5717	9.2732	10.0774	19.5798	13.0102	7.44869	28.2722	24.7219	12.455	15.2575
8.9318	23.4057	8.0981	13.8519	22.2222	12.5581	26.9476	2.3396	3.83561	4.90601	4.70557	12.081	10.1893	7.01179	17.4403	15.5085		37.5593	11.7644	9.1865	17.3712	15.1701	17.1563	8.49635	8.20843	13.814	6.93255	11.6315	26.843	18.8619	18.08	28.6481
14.871	22.4343	8.326	11.9061	18.4019	10.8752	10.7637	1.84668	6.48152	4.37166	4.81111	9.67944	17.7896	5.01747	11.1572	11.7662		38.9	7.7332	4.5499	31.2402	8.20039	8.73749	3.7636	8.8846	5.44429	6.72406	10.2339	23.5998	17.0911	24.6108	36.495
12	13.8687	8.6585	13.4381	20.1735	13.659	13.7425	1.47497	8.96253	4.82937	7.92722	8.20526	20.6767	3.25024	12.7063	22.5966		42.2677	10.5101	3.8576	5.2556	8.67124	12.9513	4.81193	11.2987	12.6255	7.39326	7.0389	22.8202	18.5975	22.7435	30.7024
19.5242	17.0621	6.0641	10.371	19.4474	8.81327	18.1223	5.59466	30.4715	9.84097	9.40471	7.66315	20.017	2.29199	14.3626	30.4577		50.2728	11.4884	2.6657	22.1596	9.0077	21.2924	6.28788	15.0946	4.04748	7.29492	14.4436	0.301421	18.6488	15.6955	28.2885
18.9861	19.0584	7.3083	11.2062	19.8149	12.1425	13.9022	2.61852	5.62316	4.389	10.2682	2.58434	19.0571	2.87374	5.10713	16.4896		67.7978	7.9607	6.3423	22.2064	2.41495	19.1837	3.09564	24.2507	7.6903	9.48657	22.8338	45.4227	16.2312	20.7268	20.3219
16.553	12.9968	8.054	10.0488	27.2647	7.57895	13.2535	2.46363	10.1594	8.57252	8.40162	6.56208	20.9027	2.73468	6.70194	12.8882		36.3378	8.1433	5.3661	38.3356	4.24883	19.7742	3.6491	6.68863	12.9634	9.01103	20.24	37.8068	6.94711	15.2759	13.5606
16.8618	13.8304	8.4673	10.8299	30.0956	7.85248	15.2815	20.3195	9.64243	12.4382	19.52	5.49539	20.8278	2.21753	5.96655	3.16154		31.3559	5.352	10.7457	22.7916	3.7389	22.0431	11.6009	3.07323	16.1908	6.44495	4.16188	14.3493	11.6434	27.0416	15.4058
12.5025	15.2059	10.5748	11.4687	33.2324	6.9747	11.0508	21.1308	11.6217	1.65871	12.3597	5.99104	20.6923	2.29348	3.69508	25.4101		26.5911	3.438	8.8942	40.9686	6.5991	29.5121	13.1213	3.5238	19.1236	10.0855	10.1231	25.8629	12.0062	29.2928	27.2421
3.3457	21.7027	10.2651	9.87594	31.4587	8.28211	17.5118	26.1816	19.3036	15.0812	10.4038	6.25201	3.48283	2.283	4.2163	27.9827		28.5404	5.6516	9.9944	20.796	17.4885	27.2805	25.8358	4.72583	10.4436	6.01932	6.89643	0.413162	15.1921	16.7579	16.007
6.1866	14.4516	5.6559	6.10053	30.9629	7.75038	16.6444	16.5103	6.59724	12.5643	6.16033	4.28858	11.1411	1.47488	4.66024	10.9479		21.9994	5.829	9.0179	19.626	19.6039	27.7006	16.7373	3.22747	8.14685	11.9781	22.4735	16.3591	17.3168	19.0685	18.3977
3.0972	21.4264	3.4729	14.6261	31.8216	8.19806	18.7302	25.7934	23.465	2.64799	5.56206	3.71781	18.3065	2.87968	2.85506	12.3888		25.3632	6.785	11.1032	29.966	17.1722	28.5177	18.2347	1.2354	8.66093	10.3317	21.0896	29.0299	15.8958	14.1009	12.4765
8.0945	17.2546	7.9355	16.2138	28.6329	7.55549	12.5963	4.90161	0.105889	8.89013	5.22345	4.04153	11.8783	3.25896	3.05544	12.7399		11.0228	7.3706	5.6291	31.862	12.7204	31.0042	16.5143	1.21953	7.16175	25.3561	21.6101	32.1609	10.2985	20.2276	6.32869
5.5434	29.5814	11.6847	13.4268	25.9514	8.2972	13.2693	4.58262	0.483883	5.07727	12.7026	3.64505	15.4838	2.38962	3.56535	14.4724		13.0496	8.5871	7.7099	30.1674	15.2403	30.0959	23.5404	1.09347	6.18125	27.9154	12.2358	35.9661	14.0695	14.0307	6.33949
8.2419	19.6297	7.8238	12.497	24.2229	7.72089	10.9888	6.22678	0.850793	2.4719	15.3528	3.34295	13.0375	0.94852	9.60966	9.86218		12.789	12.3572	6.783	39.3858	7.56422	25.8482	24.6866	3.55497	8.74279	18.4724	19.8952	40.4825	11.3535	11.2799	5.44168
8.1494	20.2774	6.9644	11.9789	23.0282	8.84506	10.7509	26.1709	0.794485	5.20887	9.45728	3.4582	11.6917	1.39346	1.83502	16.9257		11.8675	5.6199	6.8993	30.0356	7.59714	24.1184	30.6853	10.7407	8.40747	14.1973	22.439	32.8207	8.16657	8.71833	7.76686
4.83	12.5185	5.8013	13.7779	15.7988	8.85383	6.07519	3.94169	0.38574	3.59964	7.74083	2.67892	12.9419	1.11873	1.2812	10.3821		5.5421	10.5354	15.2429	24.981	8.30804	26.4278	28.368	12.4471	8.15951	10.7154	11.4297	9.23459	5.44551	13.5812	12.1383
3.7957	23.2141	11.4524	15.0684	14.999	8.47509	16.4704	5.39415	2.1358	5.96361	11.7803	1.46627	8.72596	0.3975	6.16979	1.85928		9.7843	6.6695	8.7478	25.3104	11.3599	24.8871	27.4359	16.294	8.13617	11.2011	11.9388	33.4004	3.07949	12.1532	11.797
2.8813	12.4125	4.1129	15.6516	15.2649	8.35468	15.7455	1.18173	1.0108	4.05212	5.47556	2.37207	9.03262	1.52594	4.66115	15.7659		14.3389	4.7826	8.8611	29.0338	9.51043	35.5292	28.2838	13.5161	9.58194	20.6389	10.1203	17.1277	5.01447	11.4741	6.42121
4.8202	11.9327	6.0066	19.584	16.1152	9.02354	13.2162	16.8604	0.36718	4.78531	10.5711	4.71596	14.0069	2.11926	1.743	9.64113		15.9442	5.95	16.31	24.0816	8.25085	33.6276	33.241	12.2367	9.08882	24.2615	1.76409	8.36696	3.81506	7.66244	6.45142
6.8145	9.0228	9.6866	24.1491	16.2014	9.84563	15.4312	26.2954	0.130473	3.15221	15.8365	4.4977	12.5794	10.042	18.924	26.0712		14.48	2.2553	9.4588	25.8858	17.178	30.9351	28.6673	9.2383	13.2524	19.6171	14.3531	36.7924	3.9157	5.67667	5.14669
5.61	11.7793	6.4711	28.0806	16.6029	11.0069	15.5844	5.76788	3.39782	7.21867	10.1171	8.12181	17.6674	8.21339	23.3617	3.55037		13.2093	10.3296	12.6965	24.137	18.8079	26.8517	30.7956	13.5728	8.49782	26.546	11.8152	43.0643	4.3575	6.54083	5.62289
6.1846	11.8059	4.0612	26.1635	16.6633	14.4159	18.8562	2.9337	12.5518	10.7399	12.8158	16.1883	15.7155	9.7018	37.8936	29.7792		14.143	6.3201	17.0551	23.962	12.0566	25.8213	28.3827	6.80773	3.04302	36.7554	12.1527	0.143104	5.08994	9.71789	6.49366
14.7249	7.2949	12.8561	24.0088	11.1216	18.081	11.1679	2.86413	7.8377	2.17112	7.17756	8.26462	16.2282	1.07908	3.73311	30.3755		28.3927	3.6901	10.853	37.7462	13.8636	27.7835	5.05624	10.2246	9.31652	25.0851	15.9592	38.798	3.60547	5.31883	8.51221
15.9049	18.6462	8.0737	18.7521	7.86851	16.9194	7.69231	4.67391	32.7911	2.07576	9.96564	8.00552	17.6697	1.01661	6.24388	12.0986		20.0523	7.2334	10.8478	35.9252	12.0537	24.2111	3.16342	11.9289	12.7256	27.3238	24.3226	23.3381	2.91025	5.41044	6.51474
3.9857	30.1623	9.0589	14.4966	9.29564	14.9521	6.26672	5.78593	24.8246	2.59293	8.39449	7.47993	15.5319	3.81839	12.8636	26.9713		20.0132	1.8629	11.6249	16.4328	17.68	27.2791	3.02021	5.5614	38.0198	17.4096	38.9805	42.773	3.06708	5.7576	4.8457
8.9731	21.7369	7.3066	11.3223	8.05393	15.9263	9.47551	7.30179	4.59228	5.1309	7.01613	9.35801	16.3146	9.09238	35.4658	22.7707		14.3509	2.4922	3.8654	20.8976	20.3423	26.4678	16.1335	2.01293	36.5519	14.5715	23.0027	42.9955	3.87766	9.22986	9.67458
13.8834	35.5152	11.2513	7.14279	8.93906	17.0535	5.44271	30.5576	2.89161	5.12832	6.35221	7.29934	12.195	10.8244	28.4721	11.4397		29.1426	1.5823	16.1603	21.2422	20.8377	27.3013	19.0153	2.66987	36.1094	17.7672	27.2973	37.4791	3.84245	6.67676	7.00139
17.3167	38.2671	5.0509	6.00581	4.81503	16.447	5.79775	2.83365	24.4086	2.56692	3.96831	6.16922	10.5487	11.6778	27.351	8.8175		27.3764	1.2194	21.6007	13.5916	23.7893	12.6161	11.3583	1.0261	32.0552	15.9514	30.5444	36.7242	3.14128	10.1191	6.91596
13.8048	44.5103	3.499	6.30037	7.04045	22.2449	4.90238	3.95221	23.4888	3.45132	3.77405	7.41957	10.9163	12.8685	19.5859	7.45009		20.6208	1.4082	14.1141	12.1134	25.6659	7.61593	12.4156	2.19577	31.9525	18.0317	24.7521	30.4382	3.51738	11.137	6.06155
19.3687	47.8661	9.8403	6.04974	7.0067	18.8248	8.79273	2.22722	22.3759	3.58361	5.3166	7.25009	12.0095	15.5064	23.0923	8.59409		21.1096	0.8919	11.3087	22.9262	27.4314	10.3625	4.35514	5.4214	24.5615	14.693	17.9926	38.0736	5.64252	16.1782	5.64337
28.8588	51.2443	12.0653	8.0091	19.3927	20.4836	9.63081	4.95318	24.3788	1.36773	5.75112	7.01748	20.4508	4.89188	25.4094	14.7018		18.2926	0.6402	17.6542	16.897	30.6095	6.75002	11.6268	9.1158	37.605	13.297	18.9037	40.9156	5.19306	13.6767	6.36534
31.6057	9.968	10.0327	4.79227	15.7668	18.6481	12.9884	3.26406	4.48869	1.31852	14.4614	4.68009	13.6829	15.434	36.3258	12.5615		11.4538	0.6185	8.8342	16.2432	24.5416	13.324	4.31061	8.41603	39.4961	16.5804	11.1381	33.4332	4.40765	8.87906	8.65137
54.2437	2.4528	11.1225	9.19307	14.3842	10.4518	11.924	1.69868	23.327	5.98939	4.51516	3.4957	6.4732	23.8246	30.8327	20.9161		23.8689	0.8181	9.0671	19.6288	28.9726	18.8557	6.11138	6.48597	35.493	11.3972	9.68198	34.7103	5.88124	14.0348	7.32527
53.9022	22.679	7.5488	9.26864	10.5152	10.0791	20.9096	1.78147	28.3113	1.97064	4.62407	7.01347	5.45923	5.88635	32.3563	15.6281		18.1816	0.6671	11.4328	26.0656	21.8361	31.6913	21.8001	7.74683	30.4442	13.584	27.2523	29.3891	8.7785	17.2063	6.63619
37.7755	26.5307	8.5333	13.2609	7.17463	12.7337	14.8953	2.02414	22.1821	3.82715	4.45735	3.26767	7.1563	8.14905	29.5987	25.5379		28.0139	0.7987	12.0187	26.8294	23.0998	41.4459	29.2298	7.19317	29.0136	12.2888	20.5389	24.1262	8.56679	14.8864	5.68671
35.8095	13.627	6.3575	18.169	9.69049	16.0871	15.2547	1.89404	0.820373	10.4312	6.59003	7.29695	10.2665	9.54172	31.5203	9.98676		36.2737	0.5673	8.3083	27.3602	32.665	29.2877	7.40848	9.31037	13.9111	10.1799	14.6119	25.8877	8.46609	15.8629	8.95092
22.069	16.87	7.5776	13.9183	11.1054	16.92	12.7912	1.97074	13.42	4.49577	6.05168	3.83136	10.957	10.7265	18.2687	11.7971		27.2366	0.7223	9.8851	9.858	45.6318	23.8952	7.96726	10.5512	16.9649	6.33813	13.0689	22.8556	11.9413	6.84049	9.26161
23.6707	14.0451	5.5208	14.7448	6.22868	16.7471	10.445	1.11179	24.6686	3.1467	15.0594	4.5604	12.9145	6.84482	17.9909	2.31664		35.4817	0.491	9.9485	16.868	42.9974	18.9599	16.8416	8.35283	11.292	5.69031	14.0984	0.436319	10.4355	3.75437	13.5952
17.849	15.4868	12.3163	9.81744	10.7218	20.5597	17.8608	1.08617	24.4198	6.46789	7.45248	3.18491	29.9703	3.18984	23.8584	1.01948		25.6797	0.3156	8.0225	15.7332	36.1115	20.8033	19.5952	2.2858	12.8763	6.61805	20.1809	26.7728	11.8427	7.35897	12.1406
11.2437	6.9936	5.5484	9.66571	13.5749	17.1413	15.0367	1.73387	8.78817	13.5694	11.6799	4.11161	31.8901	3.55937	27.1888	0.90717		28.5231	0.2649	10.0374	20.525	19.2869	19.404	13.4356	0.61797	14.5478	4.66661	30.642	27.4246	11.287	8.78205	15.3574
10.846	9.8181	9.2918	12.3416	16.9347	15.9911	25.2122	20.2136	1.18874	6.49141	12.7917	3.98421	19.1893	3.60829	25.8291	1.28164		47.5476	5.6687	7.6944	21.6284	14.0872	14.6393	13.6969	0.92033	14.9124	8.37023	21.6027	0.183834	11.6527	8.74892	32.9348
9.7821	6.358	10.5519	2.4941	3.28328	13.4239	22.7593	1.92328	0.767743	10.3649	23.5412	4.45503	8.88761	11.0953	14.0366	10.9832		28.7225	4.5793	7.8394	15.7262	14.0409	11.153	18.7625	0.4902	14.5594	6.8366	20.6028	44.4668	10.8582	18.0641	14.2767
11.304	13.4396	13.964	13.4085	2.22304	13.1026	13.5099	2.24256	0.199386	9.4502	12.9261	1.47289	2.47632	13.409	17.0179	12.266		31.0677	8.9606	8.979	12.2016	17.1502	13.6478	23.8063	0.89957	11.4307	4.48897	16.4718	23.7787	9.71007	27.1873	6.81474
7.3767	18.8997	10.6694	11.1948	2.55503	13.9356	9.97327	2.26556	0.265323	23.1582	13.5533	2.16732	7.71114	5.48903	38.1592	10.1417		29.2806	10.0611	11.2272	20.8076	18.3804	15.9213	9.95729	1.67763	3.21722	8.03308	18.0779	17.0375	3.69724	25.3958	4.8875
7.8499	22.2689	10.43	11.7014	4.67166	17.8087	10.0322	2.88155	0.879749	6.07791	17.9035	3.06118	5.05596	4.27913	36.357	10.9683		37.4872	5.4282	8.2782	22.8498	20.2657	14.5973	21.3302	2.94723	7.59801	5.63203	11.7425	24.9927	22.8002	15.8174	6.94228
6.9782	24.2921	7.9444	13.7526	12.4835	17.2843	8.19625	3.66856	0.75096	8.22123	9.31738	2.79819	6.96049	7.13314	32.2454	9.55809		36.6359	15.4676	6.421	28.1088	4.16707	10.7763	13.5413	4.70883	14.8965	7.5117	13.5555	31.1894	15.8256	8.27738	6.37421
3.246	29.8522	8.2922	14.9556	14.3122	18.4116	10.0541	4.7949	8.50903	2.41553	10.4481	5.45101	7.31971	5.16745	30.9903	11.5861		29.6913	19.262	6.3633	26.6882	13.8324	9.36266	13.5673	2.44623	15.0821	6.8049	13.4987	26.4221	21.8011	16.3227	18.2046
2.6451	25.5358	13.6962	14.2395	17.7942	15.4638	9.7533	6.49001	24.6466	5.79037	12.1425	8.26351	7.31972	6.436	34.017	10.5547		35.3726	17.6325	6.0833	15.099	26.479	8.81895	22.5648	2.7506	23.0081	12.5777	12.6095	38.1225	30.052	10.4366	29.8345
12.175	24.3881	11.0886	12.2134	22.0389	16.1607	11.264	17.4276	0.438546	1.35181	9.58965	10.7065	6.83445	4.54142	34.9021	10.9058		38.6026	12.7158	14.4881	11.0104	23.0086	2.34655	15.1586	6.57733	16.6057	19.7181	16.0311	34.3611	18.027	8.84044	9.99209
1.0294	28.923	10.5689	10.6043	20.9725	13.9814	10.0211	12.8328	0.379121	3.17866	10.2565	7.38243	10.5579	3.72326	18.4745	9.18007		47.362	13.4905	18.3216	23.8252	19.0444	2.64973	6.98919	9.01527	9.90447	26.5685	10.8691	41.6607	17.1449	14.5365	14.4609
8.8356	25.2611	10.1668	12.2869	27.0243	15.8706	10.3396	5.61773	0.683987	2.42281	4.89205	9.58364	10.2477	6.76323	4.29821	10.4332		44.5351	15.9114	5.4079	14.018	18.7609	2.80873	11.6077	15.3022	10.1459	24.1966	13.1413	29.3779	12.0045	12.0762	8.77452
19.6645	22.171	10.2183	12.8508	15.246	14.7613	16.953	8.63035	0.142936	1.28607	4.54182	8.20188	13.7814	5.2431	15.2224	12.2454		44.4353	11.1413	7.2281	19.0252	12.022	3.41616	7.75853	16.9789	6.60279	32.1741	27.0259	31.997	26.6354	18.0168	12.1945
24.9671	14.3168	9.2925	13.7719	18.7984	5.18158	16.7267	8.66418	19.8855	14.6024	16.3624	5.9872	12.5766	3.28005	17.6598	23.3075		57.8761	13.9391	8.2953	31.9618	5.35953	3.99942	6.34836	22.1404	1.9753	29.4471	8.78729	30.3265	15.3513	16.6348	14.1389
20.1962	8.8544	10.68	13.8436	20.5369	6.15802	10.657	17.1801	16.5792	7.94148	14.6725	9.78781	19.1459	3.48129	19.0734	14.9219		52.4413	10.8567	7.2502	17.6742	8.06336	2.73356	2.72059	23.4176	5.49116	24.1781	4.24642	29.6831	4.7654	17.5913	26.1988
20.4651	12.5429	8.8187	12.9665	20.262	8.60338	13.0562	14.5091	16.9123	5.50621	16.1084	6.65478	17.0187	4.06037	14.4998	9.04296		45.3982	8.8111	6.8747	21.9536	7.78469	2.18089	4.49746	25.2975	7.83243	12.7749	4.10137	39.7637	6.39135	23.7337	26.1856
20.2176	11.3703	13.1801	11.2748	28.8943	8.55649	5.14177	17.1455	28.4444	3.90895	18.9362	7.02455	28.3277	3.25462	14.3782	9.12486		59.3362	7.4102	8.2218	29.9744	6.2335	0.69975	10.6639	18.6841	8.45082	8.57752	19.1293	29.601	5.94699	33.017	32.7641
13.4492	14.6973	11.896	12.9056	29.9293	9.51463	14.2658	19.7808	11.4426	4.10651	6.61437	4.08071	9.46425	3.06569	10.3983	11.7131		32.1108	7.9805	5.1543	22.8076	7.83414	3.241	15.8737	9.31973	10.6488	7.82177	17.5287	14.474	8.72014	23.5128	29.1924
2.6402	13.4233	6.0443	12.4073	30.4444	6.9466	15.1309	6.72644	5.84719	3.27546	5.683	7.89395	14.2931	2.7814	10.0763	10.3912		24.718	6.1032	7.682	23.3836	5.20601	4.90344	15.7719	1.5991	17.6867	5.50124	15.871	22.93	10.1841	28.931	33.9902
3.3864	19.724	7.8061	12.8438	29.5018	10.9988	8.34851	16.4522	6.03742	2.17786	0.36784	4.6085	5.85873	2.87972	9.74787	14.225		28.5315	7.2307	10.0524	26.2862	9.07163	2.68213	12.1853	2.13587	18.595	6.6504	12.961	33.2524	7.55361	20.4414	34.5857
7.7197	18.0841	4.9772	15.6642	27.0834	9.20305	24.6591	18.4659	8.72081	3.06062	13.719	4.70533	8.14227	2.16893	13.2104	11.6782		13.1331	7.7182	7.5355	24.7986	13.206	6.68963	14.9167	1.25157	20.2685	6.48699	9.39664	25.1551	7.00071	20.3778	27.9474
2.3835	21.7823	4.1202	13.1526	32.1808	8.96167	10.8664	29.3714	7.05407	5.07178	12.7375	7.67623	8.77558	2.79144	17.2965	11.0611		31.2946	9.2435	6.4222	26.7956	4.37376	10.9615	15.487	0.61447	16.4156	4.36406	12.0833	12.7072	7.67219	21.8625	26.4292
1.4607	20.8338	6.0847	11.1758	29.5692	8.4126	23.4925	3.98143	0.67035	4.80066	12.4177	3.34506	13.5059	2.02773	8.97674	8.12345		10.1688	8.6771	4.8988	20.4294	5.65299	15.0322	14.0528	0.4162	3.40882	6.35326	12.9663	46.3882	5.56813	18.5954	34.7221
2.2183	26.3231	9.0959	10.7076	27.6835	9.17672	17.5982	1.08473	2.83415	3.51777	10.1077	8.31651	12.3213	1.67384	1.62159	19.0653		11.0325	9.2722	5.0927	21.9158	5.61202	16.0936	15.1682	4.29253	5.58815	5.37549	10.2445	34.3985	4.65384	12.5557	31.5084
7.7925	25.7067	7.815	10.5062	15.012	6.83944	10.8207	8.68245	2.82274	5.61272	10.6544	3.76765	13.4116	1.92073	2.95204	16.7932		14.024	12.2694	6.7943	23.778	6.1507	5.64875	19.9964	5.50163	7.4271	4.29265	9.77036	27.3772	13.0394	13.8424	27.1885
8.2662	14.1509	10.1192	9.71915	16.7605	8.75829	11.6308	7.96902	4.0607	12.3702	5.33289	3.75142	12.4551	2.63213	1.86161	23.072		6.7603	9.493	9.281	29.0632	9.75587	9.03234	47.0332	10.5574	8.56311	4.47229	14.8933	34.5788	28.0332	13.5673	27.0593
5.798	17.7571	6.0663	13.0358	15.2108	8.32027	12.5423	7.41703	3.86447	5.60399	13.9857	2.11491	9.74322	1.49828	1.51234	43.4909		15.6866	10.4946	6.9826	33.1408	4.97786	21.2401	40.2397	13.9218	8.64457	3.84444	21.3509	46.5415	28.291	12.8193	20.8741
4.8674	14.6115	11.3126	12.0398	9.17051	9.77624	7.56031	11.5905	3.77937	10.3348	12.9985	3.69955	6.1132	1.60985	3.75969	5.70866		13.5766	7.6086	12.639	33.8662	6.53435	17.7627	31.7455	13.479	10.9576	6.69478	25.3732	44.9453	27.0991	13.1879	16.9297
5.5691	11.7477	8.6285	15.9326	10.9854	7.66395	6.16512	8.87135	16.2689	6.49988	12.0432	5.47807	11.7515	2.23272	5.01289	14.5955		16.2328	6.2003	12.621	27.0248	8.51644	19.8448	28.6941	12.0229	15.2467	14.1472	18.2748	30.5652	15.925	11.8175	11.8955
5.6195	8.4626	3.5804	27.5741	16.087	9.92273	9.875	7.32556	1.66215	1.09789	11.9291	4.55438	7.29411	2.8801	6.73317	18.9694		14.7515	3.976	7.3227	32.4146	11.2979	19.6973	35.8804	8.43587	17.1145	22.4926	21.4207	28.7849	21.9348	9.63663	21.5812
6.3723	12.5679	4.6042	24.8703	17.4223	9.5231	15.0935	6.96593	1.34587	32.4246	7.20188	3.89974	14.8613	3.23164	9.14412	11.1869		14.9037	3.2957	16.324	31.1608	14.895	40.3554	29.6344	8.96263	7.67625	19.7578	32.1709	21.6406	16.6556	13.8381	18.7827
8.2166	12.916	2.9808	35.831	16.0669	11.4716	9.331	7.84452	3.81946	8.82389	6.37556	2.63611	14.0952	3.39762	8.47709	11.5972		22.7646	5.2407	43.833	37.0188	22.618	36.6071	31.5242	39.0818	12.2154	13.8575	19.5472	20.7917	9.11034	15.075	22.1554
7.8073	8.7849	5.9484	31.5168	14.2449	13.3442	10.2509	1.8635	4.99122	9.52461	6.26494	2.45049	19.5735	2.11679	6.78335	9.51743		10.481	7.0438	47.3637	35.5152	20.7833	17.6999	29.4748	37.8745	6.62825	20.156	20.202	18.5814	7.98728	11.5398	17.581
4.341	6.9365	11.6252	29.7225	5.92844	14.3509	8.03168	7.02516	5.9885	3.76413	4.94345	2.60083	14.5825	1.72724	0.97301	14.3239		31.739	1.9094	18.1766	39.0958	14.9692	0.16959	2.91475	7.8539	9.24478	27.2436	13.198	16.2949	6.54553	8.69076	35.3425
11.6466	10.2041	5.4821	23.468	6.55996	13.5421	22.8782	7.7454	3.51904	1.99964	6.03505	2.11916	14.6115	1.07205	28.6504	12.3788		22.5127	3.3009	7.9155	24.6076	14.6734	21.6925	1.87999	9.5568	10.6356	18.8377	28.529	18.854	0.350505	12.0826	19.3858
13.9089	17.5388	6.2546	21.389	5.4712	20.2598	25.6872	15.4194	5.04083	2.78055	5.24481	2.72912	15.174	1.46974	26.7522	15.4847		16.787	3.7605	13.0087	19.6986	18.1168	23.3166	1.88698	12.6547	12.7967	20.4141	14.6264	36.3081	21.5414	9.45876	29.5216
13.8819	14.6715	6.3669	14.6756	5.52989	18.1109	27.2674	7.66926	0.965362	4.41166	5.38838	4.36918	16.8815	0.92666	30.9104	37.5178		34.4625	0.8941	10.894	18.346	20.7073	16.501	2.01573	12.6379	21.2337	22.8509	11.1107	0.169901	7.74985	11.7402	12.3031
16.0129	20.7496	6.0106	12.3655	5.13335	19.335	15.0153	13.7564	3.62516	2.82086	2.36555	14.4853	15.8982	1.19972	25.5797	36.7465		22.9645	1.3351	21.2657	18.2312	21.5371	19.8421	13.728	12.3741	30.1595	16.5132	4.35109	45.7218	7.96095	10.5748	10.2617
16.0592	40.6578	8.059	13.3923	4.37099	16.9326	11.3511	28.8469	11.1558	6.75626	4.97941	6.27157	7.9465	1.95405	12.7153	33.579		32.8178	1.3279	18.323	19.203	33.5955	27.0386	13.3537	11.8564	31.5282	17.4462	2.8326	30.7853	15.6636	18.9797	9.62351
7.2728	36.452	23.9723	10.7492	5.3741	20.1911	15.942	29.5626	11.6699	4.00389	3.18799	15.446	11.3673	3.01269	13.8497	17.622		32.0327	2.1743	18.1606	13.0636	28.9889	26.2877	5.43122	2.33493	34.0728	16.2228	7.26508	33.7559	9.47648	26.3758	11.8075
25.3697	53.2506	6.5332	10.2082	10.0884	17.9686	6.03855	19.1014	20.3174	2.90097	4.28567	10.555	10.8594	3.85235	15.7638	31.0459		17.0363	2.034	10.8737	18.6402	41.5546	30.3319	7.89016	0.6569	26.1198	27.7597	3.86918	29.3331	8.05725	23.6509	13.8732
29.9491	38.8463	13.951	7.1909	11.4333	19.2005	6.15617	4.09009	0.131239	4.05668	4.10478	8.46972	14.3662	6.56369	21.9316	3.29304		11.6902	0.974	9.374	13.8776	35.2439	24.8472	7.08786	1.36033	33.2015	36.8031	6.2313	38.4865	6.38072	25.7782	24.5784
31.2071	8.9543	12.3927	4.74749	14.5842	16.2844	15.1312	1.84151	0.320387	3.13716	3.52825	6.1707	14.0853	2.22277	21.9588	34.1346		8.6895	1.8299	13.6334	10.0778	37.4207	23.352	2.51111	1.25713	35.7283	29.696	6.18331	29.5462	5.77726	31.1344	14.2933
34.3059	1.6847	10.6153	3.01354	14.1146	13.557	26.791	1.14477	0.152517	3.59153	7.19277	7.71311	6.36139	6.60612	19.7251	35.4013		24.2484	1.0009	7.5723	17.2082	37.7963	25.3817	11.8745	0.9915	29.5571	38.4316	6.89568	39.0756	5.07646	23.1376	13.5082
21.1037	29.7614	8.7193	6.92809	11.3353	13.662	17.2346	26.9896	0.714204	2.77934	6.45576	7.73304	6.70449	3.31994	21.0912	9.25787		19.0506	0.5548	8.1291	22.3166	49.1959	27.6927	12.7998	3.16447	33.6456	31.5775	4.06117	33.3055	4.50189	33.6384	15.7279
30.9081	18.6738	8.8153	14.8879	6.13047	17.4435	21.2102	33.1952	0.54312	17.6568	10.113	4.64905	6.46642	9.95399	19.2913	18.9023		21.3479	0.7436	9.7191	18.4112	46.2981	23.6092	44.427	19.3541	24.2596	28.4606	10.3444	36.8806	4.5163	28.3632	18.0439
26.4501	20.7048	6.767	18.6866	9.35581	17.8274	25.1784	27.5168	0.408648	5.30977	13.7419	7.7271	4.1313	7.54593	26.4351	14.2267		21.2814	0.5787	10.6313	20.1488	43.3539	26.1659	22.7921	19.9987	20.9053	35.0273	17.7741	35.2957	4.01075	27.9875	10.625
32.8194	14.8011	8.7724	10.9104	8.68975	20.3156	15.6331	8.14959	0.429857	9.3228	15.5829	4.76023	18.6094	11.5747	31.1419	21.7193		14.1921	0.644	11.4607	6.6038	56.0377	32.9582	12.9108	22.8023	12.1603	23.6067	40.3327	39.8801	3.17921	26.7078	7.0952
21.135	10.3994	5.2718	17.4723	10.1065	14.9183	18.4661	4.07411	1.25558	4.481	16.3115	5.68253	6.72761	12.0177	22.8224	18.9896		42.7058	0.443	11.2542	14.1468	53.0955	25.8555	22.0201	8.83733	7.10543	17.3331	16.788	46.7402	4.50845	20.6648	6.76348
19.1611	10.1331	5.9384	13.6083	8.58039	16.1688	13.7505	5.88636	1.28605	2.97414	11.7016	4.2206	12.7089	2.63089	24.9935	12.0049		32.076	0.6092	16.2318	24.9556	44.8699	33.1023	25.493	4.85947	8.94089	22.5441	11.7606	44.0214	4.05985	29.8265	6.85991
11.7516	7.7461	7.4564	9.50903	9.77908	16.2748	13.64	5.38794	21.7209	2.92334	27.2942	5.95984	27.9413	3.99895	25.3917	15.2189		26.0018	0.2339	14.0511	10.4508	21.7988	25.5061	37.2862	7.35897	10.7646	34.0972	13.163	0.627844	2.90978	22.1582	6.07296
9.5778	7.3359	6.998	11.5751	7.84895	15.3226	7.32096	5.21424	15.3834	2.06727	23.3549	5.01627	21.0821	18.0089	12.6571	13.7656		37.9033	3.3762	17.4664	22.2832	11.4289	24.9444	35.1032	6.4352	13.8962	22.1671	20.841	8.65266	2.56711	15.4914	5.88763
9.7585	6.9975	8.1668	5.49561	5.88091	14.4435	12.9907	28.6921	3.84407	2.18882	26.3749	6.50343	12.7857	6.81092	13.2201	8.56181		50.7218	9.4004	7.3191	21.508	13.0701	25.9795	35.6727	7.96437	13.6138	22.6063	28.1207	10.7239	3.2263	15.5578	5.24936
8.7867	14.9153	9.9294	11.8849	2.21644	19.1477	20.1143	34.9547	3.97632	3.67483	24.1037	7.38667	4.03246	19.8315	19.6662	15.9602		35.9241	16.5945	6.9555	12.273	13.6043	21.6775	40.3675	11.5368	19.3144	21.5484	30.8828	16.7477	5.40279	10.7648	7.61762
6.0059	15.7639	8.2939	7.06052	6.12329	19.1227	19.4857	17.6498	7.06321	4.33627	11.0408	3.76643	4.35612	28.6843	19.1637	11.6599		36.2943	14.8942	6.7447	23.5138	19.732	23.0304	36.4815	14.4785	15.3046	20.885	20.4414	32.1754	6.38236	12.8653	8.20255
12.0386	19.836	13.0149	7.40584	6.47495	18.4221	24.0501	32.4348	22.1834	8.30679	7.33444	8.83615	9.56034	15.2291	17.3713	11.1427		35.8009	15.6976	10.3403	17.1668	24.3973	23.8601	32.7939	10.5613	10.9445	21.4813	21.6158	28.0844	7.6196	8.90681	8.53253
2.9214	27.6904	5.062	10.8446	10.0225	18.9211	21.8464	13.4653	23.9696	5.81711	5.07151	3.60881	6.14164	10.7716	22.7781	6.59358		52.2622	13.8148	5.0241	14.0088	12.5305	24.1245	13.0261	7.8999	12.3507	15.4535	17.917	26.5761	11.1703	8.26392	6.49165
3.4917	28.1823	11.9284	13.6195	18.3237	21.9297	21.2607	8.45654	22.785	4.68021	6.00558	6.04115	7.14623	14.8953	24.7069	20.6686		50.9705	11.4885	15.3926	16.87	18.5651	22.3354	12.9426	2.64603	14.212	16.1091	10.5273	38.0437	12.1376	16.4508	8.07148
4.8659	26.3117	8.3958	12.1202	17.4563	16.9362	19.4209	8.2785	24.1505	3.54697	5.30086	4.85476	4.18674	4.00022	28.5684	7.61129		45.6059	9.5251	10.1988	15.626	15.5984	15.9659	15.3733	5.1985	11.1891	10.9757	9.64958	33.5125	15.5459	16.6145	5.21387
9.2812	26.0736	9.4822	9.21125	18.6646	17.6131	13.7427	32.7259	24.3457	3.99405	3.68213	5.08791	1.76176	6.28316	22.6225	3.81672		32.5714	12.1101	6.1689	16.202	27.0345	12.0185	16.2328	5.2584	11.1922	4.77728	4.45165	36.0891	13.8035	18.027	5.70621
1.9316	30.9471	9.1162	11.5261	19.2935	13.6716	11.9435	16.6812	17.9753	4.49459	4.25667	6.63866	2.91926	4.01835	21.6967	2.9067		29.6764	11.0228	4.4747	23.7168	20.9368	8.52962	12.3044	5.62513	11.642	5.86232	10.3845	27.5226	12.7871	19.1033	8.78545
7.4784	29.7719	11.7954	11.9067	20.4005	13.8694	11.8413	19.878	25.8703	6.34588	14.504	5.23513	8.35841	3.62294	31.8229	1.35165		27.7308	12.937	8.0892	26.8122	18.4474	12.1167	4.48764	15.5299	13.6927	3.323	12.0446	31.4085	11.4734	17.9284	10.6767
21.684	28.0979	9.0618	11.8258	16.8254	11.9377	13.3683	4.48176	24.6531	19.2592	6.35595	5.68375	16.2506	8.52993	38.1695	1.48383		28.4533	12.7547	7.5324	24.3808	12.2775	6.29493	4.14744	11.7748	11.3755	6.666	8.46603	10.0303	8.82356	20.0513	10.0093
27.6946	13.8362	19.0035	12.49	18.4373	12.6185	24.3113	4.63405	6.49513	5.78745	5.87024	3.46128	24.1303	18.4004	26.9168	12.7663		45.2675	11.408	9.5115	11.2072	5.44069	11.8999	5.76741	13.161	8.4648	3.45499	17.8359	14.5468	9.24276	7.46254	9.98266
24.2062	10.1779	12.1737	11.3447	23.7475	11.2617	31.3994	5.49337	5.73333	19.7112	0.88994	1.67631	18.9298	13.2395	17.5346	10.576		43.9406	11.1133	10.9607	12.0558	3.68259	37.4082	3.15452	16.7029	4.97848	5.3651	17.5445	45.6284	26.1481	6.83882	12.2031
18.3262	12.3541	15.7836	7.4337	22.2119	9.41637	28.2972	17.1881	4.48423	30.9427	3.90346	1.86262	18.6582	13.9556	19.3754	11.6193		39.8391	10.1826	9.2686	14.6472	7.07281	41.7219	8.01938	8.55837	9.72556	7.7418	19.7664	34.2335	21.6473	13.2656	9.29423
13.1944	6.9983	13.6414	12.6814	24.8314	8.58643	16.2934	11.5241	7.05904	8.786	11.7959	10.3813	13.1131	6.01579	30.3804	9.89585		42.8478	10.9397	10.1519	23.8226	3.34117	24.5995	12.7328	9.59787	9.24797	7.43799	13.1637	39.9522	16.5924	19.2374	11.5523
8.0201	16.4088	17.1647	10.3853	26.3019	9.22047	11.848	3.70339	6.12142	22.8161	4.75698	11.266	16.3965	3.39043	23.11	12.0446		40.189	6.5801	6.4694	22.772	2.83433	24.9477	14.555	13.024	10.2888	7.84098	1.97746	18.1333	11.102	22.2055	10.5525
1.9384	15.2058	8.662	12.1558	26.5024	7.56058	11.9175	34.8047	0.122438	6.59335	8.08718	11.4568	17.8878	2.29857	17.2302	10.4288		22.9427	6.9256	5.0469	30.4248	3.63518	21.1771	16.5321	4.46173	13.2293	6.36572	8.90484	19.0895	0.685126	19.8491	14.5964
7.8765	18.872	8.1858	12.8183	29.8688	7.66256	16.5696	8.27144	32.025	4.32161	8.67617	6.67222	16.8672	4.36435	14.2141	10.6181		20.8909	7.08	5.3686	25.5276	8.28206	23.0319	15.8377	5.33303	18.382	6.90342	3.6418	33.5704	20.106	21.5106	21.4412
9.4306	21.4981	7.0803	9.41614	26.5681	8.76087	8.51839	16.1886	1.90065	3.1581	11.6246	5.04699	12.6257	3.44972	11.9408	8.87971		22.3132	7.7435	6.5164	27.9138	6.37587	24.9645	13.8035	0.6316	15.4989	8.48447	8.89754	44.6422	22.7458	20.7726	27.1134
4.5005	12.2104	5.7602	13.0706	28.6285	8.89465	9.82476	13.6765	0.403852	7.19686	11.5474	7.76758	5.43091	4.33397	12.776	10.6625		23.1222	5.6246	5.5608	18.5538	11.041	14.5266	9.19502	0.39207	12.5811	7.60428	14.9678	13.8846	12.2921	25.6629	30.6516
3.2206	20.1705	7.2791	12.3908	26.8816	7.62826	11.2674	16.9627	0.487145	3.49056	8.0584	6.5275	12.7434	4.5362	6.41846	9.9391		21.8842	6.0038	6.7846	21.7454	6.70537	13.0842	11.3185	0.66517	3.96975	11.4042	11.1294	1.03842	18.5579	26.0264	33.6728
2.768	21.2893	10.1889	15.59	25.3302	7.93247	7.78564	30.4739	0.191275	3.75189	9.12523	5.5969	7.8462	3.29999	10.0474	14.0135		8.3282	9.4022	5.4586	22.5906	6.99428	15.9834	17.2507	2.42083	9.98052	29.017	18.9242	38.9584	23.697	28.0405	14.5789
9.3221	20.4812	8.6998	15.7772	17.843	7.26636	28.74	29.5355	1.77531	4.36396	5.19076	6.40669	9.85669	3.54953	7.21199	11.3345		1.3742	10.3253	5.697	10.34	6.98649	12.6401	20.5785	3.8777	10.8413	34.0181	8.74881	19.0312	27.1614	18.6836	14.9128
4.9567	17.265	9.3349	12.2785	20.681	7.81318	20.2625	9.99042	0.144697	2.42411	7.27383	7.68967	6.46579	2.53042	9.15911	8.13412		3.6263	11.9878	10.9397	13.3156	8.28778	14.5853	23.854	5.9892	9.24605	34.6384	2.12371	4.14466	14.8984	20.0478	16.4178
6.4367	24.2036	8.2473	11.4723	12.2382	8.19407	31.3366	7.60917	0.542275	2.47721	7.30168	5.03748	10.6881	2.39376	1.08674	10.1412		5.5622	5.2542	7.0735	20.9566	3.34779	10.2628	30.9571	10.4238	7.48039	22.6508	21.121	10.7575	20.6993	6.57849	26.9144
5.462	18.5448	8.1044	12.6401	12.8586	7.75653	31.3004	5.31815	0.375339	3.07385	4.59214	6.55245	4.61777	2.28005	4.13173	13.6338		10.7198	5.5691	7.4447	24.8876	5.65722	8.91579	25.6513	6.23427	6.62657	34.5702	6.27245	13.1461	13.9688	5.8325	32.5482
5.3507	14.2627	4.6289	14.0544	15.3747	8.35327	30.2208	5.8941	0.441545	4.57907	5.22794	7.93496	7.52291	1.86463	3.95985	12.4054		13.6979	3.0652	7.4874	25.4454	4.05992	5.5915	13.1215	11.6249	11.046	0.793858	4.57013	3.48189	18.8017	7.44186	25.2612
5.195	9.9291	4.0085	15.9487	17.8596	11.499	18.6151	5.23702	0.901893	7.0925	4.73238	7.95412	8.31332	1.9133	1.95139	15.1099		10.157	2.3101	8.5514	27.8202	13.0228	5.78636	15.0259	12.9967	11.7409	19.1122	14.0877	1.05532	13.2459	17.1246	16.3341
3.0593	12.8684	5.9685	23.3719	14.9123	11.2433	20.4958	3.70554	1.3993	7.58625	4.17592	3.1786	17.0313	1.3621	2.31468	11.44		14.4844	5.2822	17.3386	32.5728	20.173	4.84447	11.4825	12.3312	12.5678	10.778	12.9341	1.65407	25.1064	19.9468	14.1954
3.5596	8.6653	3.4396	25.2417	15.6779	10.1292	11.7441	11.6827	3.05805	5.6235	3.02319	3.83711	14.0189	2.67931	5.00874	10.9882		20.089	8.8574	56.0247	20.7036	15.7096	3.08407	11.5403	5.6728	12.215	7.79684	23.0726	26.2208	19.5083	10.29	24.915
5.7367	7.3379	5.0165	27.888	14.4034	11.3272	11.0326	0.732722	1.38358	13.2837	7.72842	4.44333	22.382	1.4912	7.72154	12.7936		20.6053	7.7333	83.0605	24.747	17.0731	3.77514	16.3858	14.8779	12.4165	6.44789	2.62763	40.8228	9.16061	14.8414	27.1459
2.9864	1.4053	7.1471	13.36	6.20756	18.0594	20.2097	0.376477	7.0196	11.346	8.85519	4.39171	17.0246	1.70516	5.40415	19.3201		24.6897	2.4393	4.5331	42.9368	17.4553	1.51168	7.81492	19.2522	17.8177	5.58453	3.122	15.6617	6.07964	12.9611	21.4825
8.2758	3.4229	7.0139	12.3746	5.26149	17.8984	21.1655	4.03396	8.8733	5.5743	10.1687	5.20596	22.8622	1.62151	20.4955	12.3875		22.0204	2.811	6.3789	21.2306	14.3074	2.42438	3.54234	19.7531	31.7009	5.68604	8.02811	12.9773	7.09575	9.09358	27.2099
10.9097	6.142	5.0501	13.0807	2.95694	18.7395	25.5304	18.7862	3.4576	2.70184	6.6171	5.16558	17.8812	2.27044	2.11081	3.99717		25.8649	3.2982	10.6891	23.9908	20.2483	3.50312	5.98605	21.6109	36.0527	8.56751	10.75	8.47608	7.53955	8.46424	25.6113
11.9386	10.4958	5.8666	12.2988	3.5227	21.4743	29.7408	6.84739	4.91113	3.62149	6.09043	7.09926	20.9148	3.35443	3.03093	32.9891		24.3472	1.7073	12.7809	23.1178	22.9153	1.75151	8.84115	2.59187	36.2261	7.54089	4.24428	7.51521	9.93846	9.59597	23.3056
13.2559	24.4431	8.0857	13.2734	4.94691	24.2857	22.2849	5.55765	6.50567	2.15947	3.67044	6.73254	15.1058	4.07791	8.12802	9.41705		31.736	2.1645	14.5698	28.158	32.1579	5.16317	4.50425	1.56677	35.3035	10.5653	3.84247	10.5503	9.78389	9.7304	22.8162
15.6849	27.8495	10.1845	9.49063	5.24099	19.9328	20.9042	22.9885	4.81799	2.68136	4.16596	8.58324	11.585	3.82079	6.90951	6.92005		26.0709	1.7976	15.8456	24.3782	28.3734	5.98206	3.94708	2.02807	36.6682	30.449	11.6638	0.441196	11.6249	12.7863	27.9548
18.6188	21.9978	17.143	9.29943	5.15753	21.7032	23.1278	1.29493	1.17948	2.72515	5.02573	9.43728	5.8636	2.69295	15.294	2.59693		23.338	2.615	17.1463	26.3886	34.2894	4.62232	7.07392	2.3532	35.2063	20.6059	12.5073	31.5049	8.05443	16.079	35.839
24.677	23.6448	12.5238	7.13238	5.74602	18.842	23.3574	6.17238	3.84942	5.3519	4.88773	5.59611	8.20866	1.98412	5.72845	12.4924		20.882	1.5514	14.0318	9.8678	27.3653	16.0704	5.27807	0.70043	36.4164	10.3307	16.6663	35.3078	8.03895	13.0116	36.4898
28.4954	25.6037	16.5852	3.13089	7.13288	20.3969	20.8497	2.66677	1.91003	1.74634	18.0521	3.18481	12.781	3.56518	12.2111	24.7181		24.2311	1.5281	8.2271	11.1962	33.7109	13.9837	5.9365	2.00137	34.1817	7.39377	11.2435	45.0468	5.46135	21.8269	30.4651
23.5178	6.7085	15.06	2.21759	8.11678	11.6072	28.9843	5.79814	1.48765	2.40078	16.005	3.03788	15.1431	3.69756	19.2648	9.83679		18.8514	1.1726	2.7936	7.7162	34.3398	13.7898	7.99662	0.46977	34.6928	6.80235	8.52147	42.814	5.02755	25.0204	29.3786
19.6827	4.3439	7.9159	3.25186	7.96625	12.2061	16.6227	2.23448	3.47625	1.98361	16.318	14.1613	8.10467	1.6529	12.5072	23.6274		18.8438	0.6737	7.8884	19.408	32.7615	17.189	11.8718	3.1137	29.7701	6.98263	15.1746	42.7546	3.82468	19.6533	24.3166
27.2273	20.219	5.3536	3.48976	10.7271	11.6029	27.766	2.29095	3.82201	3.11381	20.7993	16.0546	5.86491	1.0989	16.1709	12.4302		14.7421	0.7014	5.632	38.9424	33.7441	14.4966	14.0022	5.509	10.2621	6.59972	9.89781	32.7712	8.58106	34.1362	26.0518
27.6232	15.1559	6.445	5.91884	11.6175	12.2172	27.1281	1.23886	11.7555	18.2523	22.7156	11.8909	5.17591	0.62937	16.8133	26.4024		39.7301	0.8111	10.3988	13.404	39.6021	16.5423	14.983	6.2432	10.9886	8.36785	5.90469	36.2032	10.1903	39.3333	23.2766
30.6563	14.416	8.9147	13.1327	11.6692	16.3243	16.6599	2.1897	18.9027	2.95318	25.9526	8.06367	9.71084	0.9724	14.4258	18.57		40.7891	0.5318	5.5575	16.4768	38.7606	16.1823	17.8688	1.4553	10.6608	9.52195	15.3742	37.8324	5.85026	29.7446	15.5882
30.7137	18.3921	5.4931	14.4818	13.1427	17.6808	10.3684	13.0765	23.8924	8.43389	8.56296	5.53026	10.8869	1.16114	18.3608	10.0057		11.6683	0.8498	11.2386	11.1188	29.713	11.7646	24.1412	6.39617	13.4509	18.2443	19.0414	29.1876	8.23756	35.5363	6.34128
19.2926	10.0353	5.1994	18.235	13.0678	13.7956	18.4416	14.3785	6.86782	3.73153	4.10303	6.9552	12.6676	1.88122	19.4531	42.6251		49.8829	0.5428	7.3476	22.535	24.8957	15.4932	25.4697	8.6997	12.2424	18.5871	13.1595	29.363	9.61363	32.2401	20.3457
15.0072	10.8856	5.0059	11.0249	11.2031	19.6842	16.6692	13.1136	4.81094	2.67682	7.11203	5.94744	13.3106	0.76323	18.1758	7.36728		32.0342	0.68	7.4364	32.4108	16.6504	21.5753	19.8085	10.6345	13.099	21.0654	10.9037	22.077	16.3754	35.2058	26.8485
9.8286	5.2736	5.8887	8.48937	12.3105	14.841	15.39	5.85462	4.03821	3.73464	6.93596	7.95548	28.0203	1.7283	19.8928	10.24		26.8774	0.2537	13.8156	24.288	9.63111	1.88131	29.7932	0.1807	13.5129	26.2766	7.97702	23.1369	25.8049	35.3974	27.4491
9.71	6.5976	7.4707	7.27991	17.4202	15.0681	19.1029	7.59446	4.25591	2.09948	17.0895	3.95374	20.65	1.80808	18.2644	3.02996		43.2115	0.3638	8.3137	19.3424	23.9962	52.3169	34.709	0.23707	18.3605	24.2614	11.7662	33.2103	25.3401	19.258	18.335
7.7878	9.9976	6.8139	8.89994	12.9692	12.4779	31.0028	14.252	7.95972	2.15716	12.1867	7.8944	6.52673	2.26745	12.3666	23.3394		48.1594	6.0503	10.8997	9.8568	14.3566	19.2914	35.5951	12.2038	22.5391	24.5856	13.2209	28.3638	15.5103	18.8226	15.9991
7.0099	18.0228	6.7793	9.42815	3.95125	13.0657	16.5563	6.3348	1.78285	3.37089	6.62541	5.02589	6.05584	7.54662	17.9089	9.388		48.7945	10.3276	6.837	15.454	19.5981	18.8388	35.3375	7.94517	16.3105	27.8005	16.6832	43.8795	16.0318	16.224	24.8801
7.5856	21.6199	8.8909	10.491	8.68511	17.5339	16.858	31.9106	1.39108	6.14315	3.42294	7.11526	4.67655	28.493	16.8973	23.5886		54.0937	11.7407	7.8939	22.1268	21.6921	17.5499	33.7843	8.23993	14.9103	7.90197	16.7049	39.7609	15.4397	12.829	16.7947
12.6327	23.3977	9.2273	12.5748	7.03483	19.9331	23.5108	8.93608	1.70492	5.81165	8.17422	5.94528	4.09354	12.37	20.5852	18.5208		51.5413	13.962	11.0561	18.949	27.8962	20.5044	30.3632	13.0318	16.1672	30.6432	19.1433	21.2168	15.8241	10.1376	11.788
3.6252	21.5573	10.2907	11.6644	8.82718	17.7467	14.6018	16.0237	1.23137	8.2203	1.42699	4.16176	4.28768	8.42555	9.79973	14.0216		38.0598	13.9722	6.6936	20.8518	15.838	21.9635	33.8663	14.7947	17.5099	2.21317	26.6152	5.15811	15.748	9.77244	12.866
2.0963	17.9456	9.999	11.3973	15.0109	17.2667	22.1654	33.0977	1.92385	29.226	3.73368	6.35692	1.09917	11.8794	7.76449	15.438		32.6196	14.0421	7.0765	19.3016	14.8165	28.3608	30.9315	10.3956	13.5978	16.4028	28.984	4.66397	15.8967	12.2853	12.8113
11.11	25.6475	15.1646	11.0554	15.3801	15.0425	27.0295	33.8721	1.79444	18.6847	8.16833	4.864	1.3674	17.5638	7.40747	14.1483		32.3296	14.5893	3.5967	8.4624	16.921	24.9439	19.2373	8.92263	12.0358	15.2561	19.2465	4.4346	20.6672	13.0076	16.4752
1.3014	27.6364	9.9213	6.88741	20.2392	14.9649	28.1677	27.627	0.137634	8.50469	6.90347	10.3067	2.50707	17.7348	9.68407	27.982		41.3554	14.7434	4.817	19.38	28.9844	25.6924	25.4718	0.51973	14.9935	6.14594	36.5351	14.8707	5.28197	15.1893	11.1852
9.6453	25.0519	8.6608	9.38269	19.9721	13.467	26.7999	11.0285	0.40397	7.2383	13.3105	13.586	4.56736	32.5422	11.5601	23.0558		37.4104	14.3022	2.9147	33.7314	18.7171	30.0223	16.6394	0.76863	17.8757	32.6101	42.8861	19.6721	13.8296	21.1094	7.91738
8.4809	16.8606	11.1578	11.9144	18.0214	13.8893	25.388	10.6939	0.207375	5.02169	11.796	11.0191	7.63201	21.4987	22.7331	15.0099		27.243	17.7637	4.2006	6.6854	20.764	25.9837	5.00237	0.99653	29.4784	20.4426	19.2606	27.4413	9.47231	23.5315	7.98818
21.8983	20.3152	17.7124	9.9612	17.8564	12.0025	23.2295	11.9134	0.116815	4.03139	10.4369	9.77955	13.6699	17.0715	26.7728	11.4919		28.541	16.4593	4.5176	13.4956	17.8968	25.128	4.23892	0.92543	18.7624	25.6099	12.4134	25.7168	21.0642	19.3255	9.30072
23.6652	14.3667	19.149	11.0166	24.1673	12.2923	6.22022	12.8258	1.81335	3.93874	18.3957	11.5663	15.9684	14.8398	29.1796	9.70794		41.1094	17.7597	16.5527	11.6796	10.682	27.5797	7.72636	1.55947	12.6266	0.977327	17.4408	1.89556	14.7932	13.6772	10.399
16.4235	10.8218	20.2068	12.0676	22.5087	11.4081	6.94863	9.97291	0.516114	4.23388	11.3048	4.48168	18.1537	19.8219	36.1718	10.8872		45.0424	16.1625	11.1313	14.3566	9.17133	24.2264	9.42777	3.1375	21.8502	16.2196	18.2685	4.2567	14.8549	13.9781	10.1312
11.0733	9.0924	19.3835	5.77533	21.4856	11.8299	13.773	7.1577	1.94219	5.66979	11.8239	3.12074	11.5424	30.6512	36.3011	4.19279		47.1914	16.5014	10.051	14.8264	5.88403	24.714	15.4391	9.83913	17.0142	10.311	13.4365	9.45593	12.447	9.51331	10.1557
10.2746	13.6284	17.3463	8.8106	23.0818	11.2645	11.2976	30.8397	0.243597	35.9406	5.18196	3.49204	13.1109	26.4359	32.267	6.71085		55.3453	18.3074	7.8561	22.3904	1.92533	29.2281	14.5796	12.6886	31.2558	6.92843	13.2173	10.092	14.1463	13.4719	14.0503
1.8785	17.9337	14.8798	12.139	24.4193	11.5384	15.3506	17.187	0.443329	10.3602	4.66666	3.1704	8.59528	19.3324	37.7877	20.104		20.4049	14.6925	10.7895	25.6798	2.20399	30.7794	19.9257	11.897	34.3978	6.78525	2.18918	30.9087	11.4394	12.0674	13.997
7.9392	14.3762	13.1446	12.8824	20.002	10.6563	26.1658	10.3174	0.998759	4.88358	2.83868	5.97945	14.3495	4.47897	33.2818	6.78685		17.5888	13.4078	6.8706	47.7142	2.50175	32.9286	21.3178	10.1747	32.7957	10.2184	6.718	35.8496	11.4772	17.0311	17.7022
8.4032	12.1411	11.4698	10.6266	23.0724	11.9744	26.8931	10.1738	0.977557	1.93851	5.82874	8.11381	13.6379	7.14382	2.58104	7.58802		18.3228	9.8965	3.38	46.405	3.54378	25.8583	30.8607	13.6131	18.1381	12.4744	5.1285	11.9642	8.21981	18.7754	12.3697
7.1071	13.4698	7.5709	10.5224	26.8374	10.129	13.5958	6.79634	0.609932	3.09448	5.80051	12.8902	4.86968	4.51579	1.48299	9.27483		19.4877	9.3036	5.1662	40.5738	2.69473	23.3781	29.7787	19.7504	16.0425	18.2581	3.69899	45.6045	11.8226	18.4626	12.7662
1.9432	14.9027	5.8669	12.2752	25.5274	8.90453	14.8404	1.79477	32.2638	2.63918	4.80675	11.5019	16.7341	9.22866	5.62482	2.87193		22.3015	9.8057	6.1793	13.6076	8.35293	21.2087	23.8319	13.3779	14.4395	8.22017	7.947	37.4846	12.5214	27.7044	17.5446
8.0739	22.05	3.3229	8.64067	23.7693	7.39396	21.4146	0.772197	3.63936	3.15231	5.27766	7.63945	16.8786	11.2653	9.36144	2.35521		7.1856	10.068	6.0523	53.0254	5.04033	19.3163	11.9132	11.2225	15.8808	7.98106	9.96347	46.7641	9.43361	25.7059	23.3005
4.45	27.1929	10.4737	8.7076	20.5521	8.89641	13.4383	6.29311	5.09797	3.32345	4.59635	6.9082	5.91264	14.1438	13.7877	1.5004		1.7034	13.0255	7.2288	44.2692	5.9831	23.01	14.0432	15.22	25.7348	9.18929	6.8096	4.03308	11.668	32.8851	15.6919
2.3732	22.0968	9.2349	9.82595	20.401	8.92857	16.7998	3.72959	2.89659	5.64937	6.9617	5.91974	6.93083	15.5696	13.4548	10.5702		2.1409	6.8697	3.764	22.3448	6.8005	24.3781	18.7899	19.5921	13.1449	8.54592	8.37954	1.74592	12.5612	25.2524	16.1563
7.744	21.6482	10.0865	5.21409	23.87	9.6046	13.794	4.64634	4.83922	32.5636	13.9111	5.96587	8.57862	12.9957	12.3683	12.2742		0.9548	12.6442	6.4138	22.7626	5.74458	22.8631	27.7639	26.1899	10.8065	6.26348	11.6681	3.60909	6.45276	30.3331	15.4368
6.8776	20.7	16.1644	2.85454	19.3779	9.61105	19.0667	3.32569	11.9878	2.96181	9.21518	8.05079	5.20778	6.70027	14.4671	9.97984		1.5947	8.6514	8.7702	29.3168	5.9106	23.7839	28.5378	18.231	6.58969	11.1335	11.157	1.56506	5.49013	34.7073	24.8496
7.3992	8.9305	11.8497	21.6187	17.8082	10.8318	23.2287	2.65097	11.1632	5.90874	8.68944	7.83493	4.45346	1.22417	15.7951	12.5406		17.8894	3.6202	11.2625	30.256	5.06122	23.8605	30.3588	16.4812	9.85817	14.0513	14.6595	1.1272	10.3446	25.4589	23.6166
6.1761	14.161	7.4321	19.7671	15.516	10.6208	31.5697	5.34168	22.1279	9.07773	6.64505	7.4655	9.20918	3.55499	4.15429	11.0137		11.4876	3.6172	8.3103	35.0848	4.81791	14.7349	18.4573	4.7202	11.5153	38.6179	12.1891	5.93742	8.25375	10.9761	16.2023
4.76	11.2649	7.076	31.6255	15.6845	12.076	17.2687	1.31782	22.4013	6.92497	2.85164	6.98779	15.2208	3.34228	19.0468	10.8326		14.8796	2.8796	3.625	27.3008	12.3859	11.4596	10.0671	6.93353	7.88272	30.1034	12.8411	26.2878	18.0638	22.2403	16.7924
4.4712	11.4813	5.6874	33.301	14.657	10.4419	23.1629	5.25934	0.812252	3.18013	4.77124	5.61593	11.573	4.23138	4.38611	8.28221		15.9526	6.2765	6.6703	31.7098	19.2997	13.2	7.49747	7.9028	9.84884	27.7702	16.9189	38.7439	20.8866	31.9071	17.8268
2.4417	12.2835	4.4738	29.4205	15.1233	10.393	17.2126	2.92649	5.00147	4.49222	6.4643	6.05493	11.0425	3.72817	2.64937	9.14825		17.2395	8.2679	45.8533	25.9148	19.5047	5.55657	10.5494	9.7072	9.91764	33.3054	30.9537	14.8758	16.0865	19.5689	21.2882
4.7098	6.511	3.9506	27.7765	15.8072	13.1888	8.15155	0.675922	6.91599	4.16475	6.71965	5.6608	12.0223	4.8858	2.05715	4.39574		24.5815	8.7312	82.2477	21.9552	27.6657	9.2269	10.389	13.7384	6.54925	38.4376	23.2639	33.8127	20.0872	19.9482	23.8856
3.2969	2.5665	10.1861	23.2024	1.95312	17.0547	5.31406	3.21641	24.3659	6.2793	11.964	5.53833	10.9675	3.83327	2.23779	10.3353		19.6094	3.5285	2.8436	32.2188	26.253	13.5016	9.64533	9.00447	21.4314	14.2309	35.4232	40.3702	19.3601	15.2058	30.9141
10.8436	5.2849	9.3558	13.6738	2.51089	14.6578	14.0382	0.923467	22.1571	4.25873	14.5904	5.34583	14.8943	2.73312	2.03827	3.67364		25.5278	3.6922	3.1945	30.546	23.9549	11.1648	7.18749	9.57453	20.7577	38.0838	19.8932	41.2349	19.8753	15.9168	36.997
24.1488	4.1945	7.0581	11.4147	3.20862	17.0415	11.7234	0.696193	25.1246	6.52155	13.323	6.97385	16.3007	2.7221	1.25821	6.68478		16.1073	3.5334	5.3816	21.2122	38.1041	67.4552	10.5326	11.5131	22.9759	14.8866	22.7415	0.600757	15.5016	10.0917	25.308
9.505	3.7193	7.6161	10.0355	3.20168	17.2043	11.487	1.13023	3.53926	3.88074	15.4986	5.46927	19.9793	1.86657	0.91049	10.325		19.0863	2.4699	8.3352	18.1606	33.2452	45.1782	11.1467	16.587	23.3503	13.2354	19.0037	5.79245	14.2787	8.33914	16.4097
9.9885	15.0708	8.7907	8.41237	5.45239	17.3908	19.1095	1.51108	5.91633	4.07268	10.948	3.021	18.5154	1.05782	2.96162	12.6048		20.2194	2.7173	10.2139	21.8062	29.3982	35.2469	7.61117	13.5399	33.4944	8.10931	20.7581	5.82329	13.5245	3.70646	19.3771
15.323	17.3647	10.019	8.73943	4.7319	17.9071	17.4911	4.05588	4.58303	6.87365	19.2688	5.36275	9.19621	1.1497	6.96756	11.7402		28.2513	3.0636	14.0445	18.4614	29.0405	19.8694	5.7631	11.6916	38.6957	10.7957	16.4872	20.7562	14.0131	16.2171	17.6104
10.2285	36.354	18.7641	9.12761	4.93157	21.1974	20.2865	25.951	7.6855	5.43464	23.8047	8.4376	12.8776	2.85294	10.9769	10.8692		8.4025	2.3131	13.9305	15.2746	44.2139	29.9604	10.4561	4.80097	39.7689	9.51984	20.2465	6.76169	15.3239	20.7974	21.3936
13.057	29.1943	20.4278	3.96277	3.81522	20.3	26.2139	15.9684	4.0452	6.11215	21.7841	14.2374	13.6473	1.62699	18.3754	11.867		11.2517	1.1538	7.9913	15.6792	30.549	30.37	10.6777	0.57393	34.4803	8.37513	16.0896	1.76491	15.5712	20.723	31.8551
12.5589	31.2815	14.491	1.28122	5.29462	18.5302	17.3236	15.1341	0.101001	9.60825	9.64827	12.7338	15.8967	1.77635	22.2899	13.0352		14.4919	1.2841	10.8277	6.6038	33.4116	12.9818	11.7913	3.47913	34.5273	8.72569	12.6279	4.75549	25.2766	26.5527	32.2528
19.5239	6.4016	14.3923	2.10278	2.11319	8.85736	14.0454	5.28144	0.591193	9.73625	14.8344	14.1728	11.2131	1.37492	26.5503	13.9595		20.1259	0.7004	8.0199	7.7798	31.663	5.06653	11.1782	7.78237	33.8152	19.7214	15.7772	12.2329	20.6587	8.03676	11.6558
24.1888	19.5222	9.9821	4.74795	7.76972	9.43781	18.1225	3.15833	0.81088	7.72792	7.55728	7.88141	4.45564	1.86242	10.8695	12.6184		25.3795	1.387	2.6016	15.425	43.9477	4.22719	11.0606	6.23537	26.2413	7.13893	12.2838	22.7682	26.7581	7.86492	13.8757
29.1708	25.1601	5.1834	5.4759	11.3454	10.6818	9.78001	24.9152	24.0649	6.639	5.69727	3.35876	7.65329	1.64964	12.1873	13.2141		22.2466	0.7311	4.8609	14.406	36.2046	8.0293	7.79164	6.17377	19.4585	6.25959	20.5013	19.7585	5.06152	3.72449	26.7801
30.1594	13.9097	4.0566	6.96962	11.3566	12.0125	5.52902	15.7164	1.89153	6.98761	5.44004	7.42914	8.70865	3.10416	2.10395	36.1512		41.0532	0.6873	15.5488	17.8138	31.3995	9.03282	22.2318	10.8654	6.28393	5.46046	17.6734	31.1981	28.2842	5.91251	22.4691
31.3743	11.79	2.9761	9.9451	10.5787	12.8222	12.7531	7.61773	1.72165	6.73268	5.05382	11.6194	15.8732	4.55405	8.81323	20.5469		35.8612	0.5489	5.9321	10.251	20.1428	8.16838	24.2091	21.4156	6.69995	11.8068	4.85703	6.18456	17.9593	13.1519	17.6173
25.3904	13.2389	5.8117	17.5338	14.5775	15.5744	9.38417	3.89286	2.21115	4.99571	3.92119	10.5518	18.2743	7.97594	8.2455	31.8224		27.6362	0.6513	8.8446	11.067	17.3595	5.93025	12.5755	24.8618	6.80112	13.1484	1.67575	8.9202	10.2258	26.6303	20.4964
15.2321	8.5154	6.1135	19.3458	13.5812	14.4483	5.09191	11.9855	1.50649	4.68756	5.70796	6.80675	12.238	3.58876	9.32459	9.69096		52.4954	0.586	9.6675	11.4572	4.77689	6.55252	11.181	30.8319	6.89749	15.5893	16.2347	3.11488	20.7344	32.3269	29.1398
7.2808	9.7014	4.6713	15.8978	12.624	15.7069	14.3183	21.6798	0.206686	2.09814	11.0309	6.54985	21.6051	3.29116	11.5917	10.786		34.2545	0.5202	9.9482	11.835	20.1226	4.89055	14.3016	19.2522	9.20106	20.6202	20.4827	1.55466	28.6541	36.0671	26.5703
8.7197	8.5779	5.7692	14.8642	19.7587	14.5794	26.232	34.3738	0.244033	6.09447	11.5653	5.17276	24.4724	3.80301	14.479	13.0769		18.1535	0.3542	9.1613	23.7202	14.2359	5.86658	19.5939	12.8613	13.4912	33.9827	20.1593	23.8307	13.9956	29.8555	17.1652
9.789	6.9937	11.6355	6.84905	19.2325	15.039	23.365	24.8704	0.338753	5.94682	5.08693	7.17783	16.7978	2.83335	11.8667	11.6639		41.3999	0.4062	7.9869	29.9058	24.4939	5.03348	22.855	13.3136	16.1165	34.7687	15.9925	23.5486	19.9731	25.4092	17.853
2.3329	9.7722	10.9879	9.92257	7.12721	14.9693	25.784	5.28909	1.27381	8.01136	3.888	8.79188	12.9869	4.63791	5.00418	14.97		29.7117	18.2841	9.9882	13.8598	22.5816	4.6211	25.0476	18.7269	9.94006	5.52548	13.7532	14.5631	14.4259	25.9316	26.1411
7.986	14.557	10.1128	9.98456	4.20311	17.2256	24.8464	15.6595	3.95164	4.90753	2.60831	11.5106	7.79343	3.29253	9.35188	27.4994		41.6912	16.7558	7.7598	20.2798	23.7965	2.35661	44.3915	18.4849	11.9902	20.9927	17.9043	7.51247	17.8378	24.8839	23.5879
8.6839	18.4648	10.8704	9.30785	8.44986	16.9835	25.7235	15.9972	3.96574	6.45538	8.83703	7.25815	6.74543	1.94463	10.8011	19.1604		45.2656	16.515	8.9682	33.009	16.158	2.14495	36.8571	23.6991	21.8966	4.91279	8.26209	2.62324	6.04794	16.8582	34.4622
11.9694	17.8322	10.6282	11.6585	5.09781	18.2229	23.6135	12.7478	3.25942	11.5948	5.43491	8.45049	3.66875	1.53519	10.6848	30.6682		43.7772	15.4272	8.5695	14.5078	22.3071	7.96831	36.6618	23.1667	22.5705	16.4189	18.2422	3.77338	5.0652	8.00631	27.4737
6.5056	21.0057	11.6471	9.87155	6.23432	16.4679	20.6824	25.5708	3.39838	7.59301	13.7526	6.56406	4.50174	0.46422	15.5648	14.6233		32.6592	15.5883	5.4272	19.3196	10.5411	12.1488	33.9095	1.69063	10.2943	20.1468	23.1826	7.56648	3.86506	3.59905	21.7464
3.5813	22.1045	7.2271	9.90438	11.9509	15.4415	14.558	3.48047	6.88582	7.6578	9.58994	6.01561	0.69097	1.75467	21.6267	8.70527		27.6037	15.9539	4.7507	29.4816	11.2281	13.9534	23.8534	2.67363	7.13313	36.1534	3.03971	45.433	3.99033	6.69675	18.0227
1.3524	27.5908	5.1713	9.47675	12.1664	16.9216	18.5515	9.68651	7.05216	4.45667	19.9087	6.76448	0.95738	0.66912	8.22492	5.41609		27.8588	14.6281	8.1802	18.5432	17.7463	15.2826	22.1914	4.55813	14.5709	35.6439	4.7864	44.5927	3.63876	4.43542	17.1942
1.053	33.1637	10.4771	11.4718	16.5498	16.3613	25.374	8.71371	3.05741	4.28542	9.8258	5.76176	6.95195	1.05424	10.1318	30.9787		38.3939	14.9524	5.3614	21.4338	31.0902	15.7475	15.4202	1.84263	30.5621	38.4941	4.54592	35.8342	6.29542	8.41953	15.9886
13.3262	23.7604	11.0746	11.0782	14.3616	15.954	8.41162	15.0858	8.37759	4.92634	10.4939	7.19147	4.53817	0.61671	3.22369	7.40954		42.0432	11.4648	3.4836	21.103	35.6165	18.3633	18.1064	4.66633	31.9398	28.0108	16.6092	35.4549	8.88882	22.2308	21.3703
1.1529	17.0009	20.9103	11.5381	16.5674	14.2196	9.00101	6.14598	8.19201	2.55615	4.6709	6.57585	6.9881	1.5011	2.32665	17.0122		42.616	15.0814	4.2957	19.4098	34.362	20.6558	15.1238	5.4695	31.3748	25.5227	7.64571	26.8843	5.32106	27.4657	15.0112
17.0164	29.4714	22.0141	12.5991	19.7164	13.4592	3.75379	7.56124	3.84141	5.11417	5.88541	6.59475	10.4292	1.09217	2.5926	7.98603		48.1389	15.4007	6.5096	12.7998	19.8826	11.4938	10.6782	3.48767	29.3422	33.1717	12.1942	30.0373	5.33087	24.4471	18.9095
17.3324	10.9476	24.2621	8.92853	21.4483	13.5691	5.00936	1.68837	8.31281	5.70585	5.58789	6.19005	10.829	24.9128	7.58713	5.37178		44.3176	18.1174	9.2474	9.006	17.097	28.7982	7.77559	6.95423	12.0297	7.30775	7.67265	30.0657	7.08504	15.0849	22.5548
14.1976	9.3764	15.8024	9.63076	18.6781	11.8536	8.36389	5.31124	10.1292	5.22024	6.39718	10.0469	12.0764	22.0799	9.05457	11.8494		41.542	22.5131	11.8691	10.2464	7.15289	25.7494	10.5887	0.8634	14.8652	8.30615	13.7258	30.7379	12.9831	7.16648	20.8083
7.3717	9.0809	15.3315	15.4768	20.1701	12.7265	6.9098	24.2039	5.38552	4.86842	5.8094	12.0329	9.59648	21.4107	10.0897	10.7596		36.2879	21.6649	12.2414	17.295	5.94782	26.0055	13.9361	4.06903	29.1576	11.2997	3.94871	22.3077	9.49357	8.64153	19.4566
8.5845	7.0264	12.3323	6.59184	21.8601	12.9346	12.2359	31.0485	7.94715	11.0374	4.24548	12.3308	10.518	21.1047	11.5302	13.2804		29.9553	24.764	10.4155	21.4984	3.51775	23.23	16.2122	3.65047	16.7415	5.98354	15.0355	28.7694	10.3346	11.4666	13.9925
4.8256	18.2342	13.9639	8.70317	23.5964	12.4241	13.1876	10.5898	7.81023	22.328	3.09886	14.5886	8.31256	24.803	16.7454	15.6326		21.5336	22.1641	7.3086	36.4054	3.23953	20.8577	18.282	7.90837	17.2507	30.3079	19.3508	32.7157	8.47299	18.635	14.4897
6.9236	7.6814	12.5137	10.1879	21.7092	11.0339	10.309	16.6963	14.0134	6.64876	3.75929	10.7793	11.1805	25.9502	32.1098	18.295		8.7749	15.0426	5.3779	35.6026	4.07061	22.102	25.6743	7.44057	22.455	30.9795	16.9945	32.2793	9.3786	24.5988	12.872
6.3131	10.921	9.9873	12.7029	25.2098	10.7048	17.1858	3.67575	10.0251	10.4336	5.32926	5.08835	18.8391	32.2053	33.474	16.6932		13.1432	10.9015	8.517	47.6358	5.02047	29.7975	32.1187	0.13647	23.1657	22.0057	14.5691	25.9458	8.56056	38.857	13.4187
6.714	21.0359	11.8249	12.6625	26.2553	9.48369	14.0076	7.58191	2.64163	10.8995	11.4098	6.98204	21.1187	29.3211	36.6947	27.2988		11.8934	12.1804	3.0259	36.0252	4.46354	33.4795	32.2978	0.1421	9.8979	22.0953	12.8731	0.506052	7.42147	35.8378	15.9192
3.9478	14.289	9.1328	12.2379	22.8312	9.98785	11.4362	3.00454	6.74004	6.02672	11.4317	8.00438	27.4498	31.726	33.9637	13.7694		17.9386	13.6752	5.6298	33.6686	5.64592	36.502	38.2397	1.5327	7.3143	11.6474	17.2122	24.2014	3.52903	6.58544	9.38927
4.6318	23.5253	11.2714	9.81565	20.6942	8.161	12.4974	1.73114	3.27837	5.83786	10.1886	9.2836	20.579	26.9795	35.2274	15.05		7.0972	8.7418	5.9776	52.2508	4.86762	15.7759	22.885	16.4945	5.84193	7.45562	26.4865	23.2463	4.91513	10.6711	9.84285
9.1064	23.6934	14.7297	25.2645	19.5319	8.4859	9.13109	4.73019	1.03	6.96476	8.12919	8.53918	9.32515	19.1639	38.8365	16.6203		1.6187	11.8274	4.2085	46.0152	5.18267	14.6582	18.5505	17.1943	20.2546	5.55925	40.8366	0.420469	4.31718	13.3072	9.14701
9.8949	15.478	11.908	21.624	18.4818	7.36955	8.7763	0.478334	3.11523	22.8823	5.34924	10.2911	9.44219	8.63505	9.16308	27.9385		2.4953	9.5637	5.1974	43.9794	4.77611	16.6518	16.9778	17.8167	18.6759	10.3736	13.5247	29.469	5.99765	21.5219	11.0753
7.7991	9.328	12.2538	18.5263	15.7153	8.20148	6.30027	12.1587	1.59272	6.14797	4.37386	4.36927	4.80181	10.4374	2.718	10.4367		2.7852	9.4691	4.9341	44.1608	7.3071	18.6393	22.6554	26.6247	15.2927	6.60206	17.1401	29.8127	9.09916	24.9063	11.383
8.7999	10.8049	11.7778	16.5619	13.5178	8.9896	13.2557	5.02401	2.44847	8.0986	10.8541	6.72762	8.27748	4.66139	9.29173	7.06919		1.4248	4.8564	6.1914	46.851	3.4482	21.6491	16.5982	22.3659	13.9838	30.8872	17.2255	38.8287	6.61007	4.83824	17.2032
9.6444	8.5566	16.3089	10.8862	14.1271	9.35729	26.615	6.22241	5.43331	27.8013	4.81208	5.90456	8.82421	9.2785	10.2438	21.3799		13.8306	2.8998	6.2212	38.4288	5.4256	24.182	17.1427	19.2416	14.7861	10.473	17.9302	33.6573	20.5958	16.5035	25.1419
9.4746	12.1305	6.134	20.1642	15.5318	9.75638	18.6248	4.54581	0.673726	8.28857	5.85378	4.79477	11.9814	6.79058	8.11422	9.62818		11.7688	2.1141	10.5579	30.0344	2.70618	22.0666	13.0986	18.6241	11.2661	8.06087	19.2268	7.74251	24.7309	23.9491	31.6133
6.8273	10.9587	4.0771	13.526	13.6474	10.0535	22.8377	3.3506	1.91844	5.50633	4.78247	8.21396	14.4353	12.7514	25.8276	9.70023		11.546	3.0475	6.2022	32.7038	11.0048	22.827	6.88319	0.20353	10.6675	7.79159	1.0042	4.59184	12.4328	19.8446	17.3782
4.4222	11.8148	5.9438	16.5755	12.4394	9.16834	31.6771	3.34916	6.58405	6.05458	7.65753	7.81271	11.4563	7.16936	19.8256	12.8306		12.4714	5.372	18.0433	33.4958	22.8305	22.5729	4.04267	0.71473	19.107	8.06843	16.2465	6.87405	23.8373	25.9918	8.32462
6.4705	12.7988	7.032	21.0277	17.0091	9.65546	15.5863	2.1047	5.39387	8.28183	6.21953	7.54069	10.9004	10.6104	18.3166	9.49923		19.0015	8.4167	28.1905	25.9344	20.8967	25.2856	6.77366	0.98597	11.72	8.14571	10.7366	15.0537	11.6291	17.9637	4.29053
6.3309	3.412	5.7631	24.6415	12.4633	11.8831	10.8025	8.10759	7.05298	7.47356	12.2656	6.63376	19.8943	3.42701	13.2837	7.22877		19.4983	6.4685	40.1485	21.2394	21.7564	26.4593	11.495	1.1096	7.04677	7.37462	15.7392	30.1081	9.80449	14.7832	14.9612
6.6645	2.4249	13.4405	11.3498	2.01389	14.9116	23.9723	7.66099	10.3507	3.64789	15.3073	9.2972	15.382	3.50812	15.5	2.8435		16.8119	5.9152	0.9312	25.9746	25.573	35.0648	13.439	1.12867	10.8334	9.31893	13.8603	16.9259	12.7476	12.0919	19.6422
17.8072	3.8906	12.3343	13.8301	2.94765	18.6859	22.1087	3.97702	19.5292	8.50412	9.69338	6.81004	10.6284	3.78418	4.15881	1.52733		32.3434	3.3056	1.2101	23.766	28.1237	32.4909	16.2385	5.87537	13.7092	36.6697	14.9286	1.82343	4.12963	13.4462	20.2731
27.782	1.8394	14.4449	13.4443	4.63983	21.4646	12.9304	2.36282	28.019	13.4143	20.2411	4.77583	13.2739	3.15704	4.44534	1.44882		23.1454	2.1219	1.7266	13.5928	27.4108	31.426	15.9919	8.28387	12.3986	18.5923	12.7852	6.47888	20.602	10.128	29.2871
9.0738	9.0656	8.9217	9.50225	5.08551	22.6211	10.9863	8.52098	5.63388	13.4799	13.3582	7.04266	14.5663	2.86825	3.5177	9.97659		16.5947	2.1216	3.6105	23.4998	36.0118	33.3055	17.416	7.98373	20.2116	30.8608	18.3438	10.4067	20.4002	11.3362	34.16
12.4295	13.5408	15.4051	6.33523	5.84262	22.3395	10.8237	9.115	14.9989	34.5541	13.6094	6.81716	15.1343	2.92623	3.67468	13.3142		25.1463	2.0774	4.3591	16.362	35.3916	24.9446	12.7781	11.1092	23.5633	36.5058	14.6324	9.59402	23.6992	19.1363	19.5984
14.1158	19.0215	10.6063	5.42552	3.87846	20.1112	6.33443	15.2948	31.0193	36.6462	12.8027	12.009	19.1553	3.41875	0.98553	10.1924		17.5553	3.1403	8.0858	22.7876	27.3478	29.6694	3.18474	21.34	24.5558	25.8954	23.7019	5.35525	26.7317	29.9514	19.0607
10.3534	40.4512	12.0543	9.63985	10.2332	21.7222	6.41677	19.6266	16.0261	29.3865	3.68572	6.02146	15.2276	2.77452	2.7255	12.2918		19.5271	2.8418	8.7674	13.572	32.4449	24.2938	13.5825	23.1576	26.5573	36.4927	21.0873	13.4578	20.3809	21.6751	21.868
8.1618	34.6372	11.9994	6.22865	2.90483	21.1154	11.247	13.6838	12.4219	20.0396	4.00997	5.43148	19.621	2.11682	0.95279	8.77963		20.0351	1.7428	5.0242	7.8152	27.3726	18.9562	16.6708	25.7814	23.9435	31.1777	12.9307	10.4038	23.3171	20.5442	25.7182
11.1227	12.1875	11.4629	6.58199	7.06334	20.1312	31.3427	13.0051	4.24312	20.6523	3.99371	7.3491	21.5615	1.40362	0.06002	7.40043		17.7154	1.5787	17.1512	6.818	30.5633	19.6837	28.3261	25.1276	20.4881	14.1423	12.3317	9.12746	14.3429	21.4276	17.5679
15.6547	4.5071	8.4791	7.44651	6.28301	5.78926	19.7598	5.50375	3.83735	8.50895	2.04048	10.6286	24.33	1.22189	2.1069	4.27498		17.6885	1.0192	7.8627	13.3604	35.5811	20.9252	16.365	23.5639	19.5397	10.6256	13.7007	0.833285	15.2071	18.8638	35.9344
18.5267	11.5858	9.239	6.18087	10.2092	8.55721	14.3131	5.37131	6.55531	10.7961	2.57197	13.6845	8.88381	1.67231	4.56024	8.40399		20.7523	1.1065	4.6551	18.018	38.6597	25.42	15.009	17.3114	17.7986	16.3133	11.5817	13.33	22.2149	9.95553	29.0084
32.9059	24.4674	5.6502	8.84469	3.68515	6.8976	21.4927	4.5818	8.52272	18.5316	3.28673	12.8762	4.99852	2.1307	3.81355	2.79241		25.7698	0.6944	3.3511	10.445	35.5572	23.8919	10.9047	7.12547	9.42593	10.3025	11.3985	1.57479	18.1115	15.1127	35.0401
32.2374	8.5032	3.6254	6.38722	6.08847	9.32598	11.0677	5.24461	7.61395	10.6376	2.22019	14.9208	12.9758	1.30273	20.2192	1.93341		25.8198	0.6271	4.9464	10.48	40.1263	26.1405	12.958	16.243	7.11635	9.83345	12.0369	1.81283	20.8842	10.324	34.3598
32.3721	12.2797	3.3654	7.7851	11.28	10.2226	7.90537	5.68849	1.36832	8.56648	4.72795	13.234	17.025	1.54973	21.7229	10.1074		23.2729	0.5569	4.3949	12.5814	24.5646	26.3067	6.88074	10.7242	7.88665	8.98918	8.49264	20.6857	23.101	11.1237	22.215
19.5238	12.0918	4.6614	7.14806	12.9741	11.0182	5.02187	34.1549	1.38922	7.97524	2.72306	11.4623	22.9399	1.68089	23.2366	12.0788		4.6288	0.6822	9.3109	13.4424	24.3991	22.5141	7.55328	12.3768	9.27408	8.71214	11.5919	4.53223	24.9533	14.3022	17.7281
10.9996	8.0257	5.3048	8.04478	8.00512	15.6159	6.44978	13.0591	4.87427	7.93669	2.08478	11.3099	22.71	3.16796	24.3519	10.6013		48.2242	0.5086	10.1826	18.0108	14.2036	14.7882	14.6553	2.69587	8.23702	12.2793	13.1496	15.825	20.1323	14.0723	30.113
3.9965	9.1745	4.2385	7.77503	8.50987	18.6752	13.5338	18.1793	8.35336	5.30109	4.99283	4.97756	21.5276	2.1555	19.345	10.8886		35.234	0.5974	10.5599	16.0776	13.3759	10.3705	28.8081	5.28263	18.609	17.8836	14.451	31.3171	28.6653	18.2613	22.6397
2.2808	9.2564	6.1281	3.73724	10.6801	11.2978	8.8589	10.997	5.43618	19.5825	7.11992	9.33954	24.9805	3.88789	2.04223	11.4645		20.8164	0.4161	5.5803	16.502	10.4347	10.3428	28.0011	6.94813	18.0728	7.14796	4.38729	19.6786	6.53464	14.4567	19.8408
4.5134	6.9259	17.2783	14.7941	16.3377	12.4758	12.46	33.0637	4.7404	6.73907	8.6015	8.47365	24.8193	8.78936	13.3725	12.874		24.2247	0.408	7.5948	13.9216	13.711	11.0037	31.5495	12.95	9.01539	8.15383	4.59121	0.9012	23.0767	9.99452	16.6952
5.8379	6.7151	22.2667	8.24487	6.99944	9.96294	14.9498	31.8561	13.2274	10.6891	8.01319	11.2124	14.5952	15.04	13.9199	12.0368		24.6899	0.9282	5.1105	21.6342	17.9365	11.0618	32.4135	13.4119	2.6506	5.60457	13.8985	8.60284	18.289	6.95478	35.9944
8.4912	16.6255	15.8828	13.1431	7.92529	13.0039	30.2783	2.53936	9.55006	9.9763	9.41043	9.74275	18.6162	5.66591	10.9486	12.1699		25.9861	10.8225	8.5186	18.817	20.8978	5.54997	32.919	8.24217	12.005	10.7519	5.26052	11.4488	19.0362	6.84139	24.0241
8.3288	22.539	14.8351	11.4759	7.64169	13.4015	21.5797	1.98449	14.3878	11.7598	9.13007	12.2553	5.54617	8.9744	13.6571	11.0086		35.1302	12.8499	6.5666	20.578	16.5904	13.9903	31.7085	8.1609	14.4117	18.2884	7.28272	25.2963	16.6488	32.9919	17.7798
6.3556	24.0504	9.6485	12.0429	2.76749	18.3948	19.5864	8.88867	5.01494	8.82425	7.38207	8.99569	4.16325	5.9859	12.8879	13.5151		43.2969	13.8613	9.7052	8.2316	17.4002	23.5051	30.7336	6.04023	32.2059	38.1454	7.99164	10.0099	17.3406	20.2632	21.0609
6.33	16.1539	9.4283	12.4744	3.92301	15.0408	23.7255	7.1322	3.86231	9.24799	2.05089	5.21511	3.39518	6.09848	4.29664	16.0509		33.3029	14.8301	6.3321	11.0216	20.617	33.0809	17.3324	10.1999	34.2426	33.8416	10.1055	5.08554	16.7661	19.0855	15.3599
1.8231	21.5468	12.6415	12.9692	5.5511	15.4597	13.594	1.45827	6.85953	9.82421	4.75768	6.41318	2.58041	5.70058	9.2639	29.8543		34.966	15.5798	2.9902	14.914	15.1276	41.1685	19.1282	12.1604	25.408	20.8596	11.7708	3.75545	14.1132	15.0289	10.7211
1.1462	19.0615	6.7608	11.7659	5.38449	15.0703	12.3332	5.07968	6.88631	6.33477	3.08745	9.82452	3.65454	5.07507	12.705	33.7709		32.0339	14.7964	3.582	13.7526	19.7884	32.3398	16.1578	15.7645	24.7769	24.0247	10.6577	1.74847	19.5419	14.9091	6.96831
3.9988	22.2244	13.2798	10.5952	11.4032	17.3102	15.4396	5.369	2.4524	5.92051	4.3522	5.8284	2.46389	5.11102	15.8378	22.2392		30.8104	16.2357	3.479	17.2692	22.6141	35.4976	14.4988	14.1715	28.0252	7.49387	11.6368	4.00357	20.4687	25.0982	14.2478
16.5822	21.9218	18.4308	10.6085	13.4854	15.5767	10.6567	4.96189	30.583	6.52539	5.01303	11.2703	3.25582	2.80107	14.7443	11.1196		28.1435	20.7445	4.3928	13.5954	27.976	27.895	10.1344	10.5791	32.8103	25.2888	11.6367	8.48937	8.90402	25.341	30.775
1.7961	17.1599	21.301	11.4014	14.7212	19.4485	20.045	8.17964	14.581	4.47155	2.80923	4.76814	5.28823	1.31103	6.41174	5.56925		34.9902	21.5528	5.603	7.8012	30.4553	2.05417	9.64993	12.5542	33.7921	32.1773	15.0194	16.3007	25.8778	19.2452	18.8158
14.3547	17.1095	25.5938	11.1616	15.5883	19.0404	28.433	26.153	11.6486	8.29999	4.84278	7.69352	6.32684	1.09428	7.83906	14.313		34.0685	19.6949	6.2728	9.6862	19.8251	4.10664	10.0975	17.5943	31.8347	24.973	18.5728	15.8173	13.0852	17.6595	9.62023
10.2535	9.1478	19.9994	12.8474	12.4564	16.2278	26.8304	20.3842	0.96071	4.01971	5.71251	7.45352	5.77413	0.64956	0.71662	28.5488		35.5008	21.0709	5.8324	6.2268	10.2654	4.14135	12.2208	12.6199	34.5759	32.911	8.21452	5.9206	15.5244	18.6609	7.43855
7.6411	7.5609	21.1748	10.6865	14.1727	14.0214	24.0786	9.95291	0.665623	4.04391	7.87414	11.7665	4.15809	1.19745	0.70446	23.2462		34.4345	34.5594	9.8671	8.486	3.12967	2.84977	12.1327	10.8479	31.7674	26.4671	15.3766	4.04398	11.0648	24.3928	7.41259
9.6097	10.5241	10.6802	11.7686	15.5635	13.1242	19.9326	7.40032	1.43947	5.10247	9.83463	8.059	6.1469	0.24054	1.17331	36.8355		36.1916	28.3401	18.1379	8.6952	2.79797	1.69462	17.8152	13.2436	36.0661	32.1344	12.1499	3.68612	11.6549	23.6769	6.21341
8.0033	10.8955	12.8624	9.45759	16.4859	12.9544	11.5617	10.9336	13.0182	5.38859	10.3349	10.0321	7.12637	0.70262	1.73771	10.188		32.7914	25.2925	14.9033	22.4212	1.61858	1.07153	18.1738	14.4651	36.3988	25.8214	13.8188	3.09005	15.214	25.4967	8.168
5.3316	12.8929	14.5497	12.7481	19.007	14.0775	7.71786	11.4065	6.92812	16.8692	3.44686	8.763	6.81955	1.54859	4.10846	9.72449		14.1203	21.2941	9.2624	28.3098	2.07468	5.75902	24.0142	19.7122	35.1213	35.0345	15.1034	42.0065	12.9288	26.1673	8.06887
6.8408	11.9867	15.7995	6.54085	14.7056	10.2584	13.3911	26.6521	17.9891	8.76524	7.81461	15.3766	5.81974	27.7041	4.50304	6.24966		10.7917	8.7415	5.3438	47.653	3.67097	6.93756	23.428	25.6821	23.8155	20.1854	15.3603	31.0698	28.5905	15.2177	7.64696
4.8705	13.9479	13.7363	11.0546	20.7504	11.1515	6.0805	12.9044	13.5447	5.85196	11.4201	17.3084	15.625	23.8914	4.60329	10.3716		12.2226	12.8843	5.7231	58.7842	6.80647	8.0436	25.1739	7.66693	26.3118	37.0493	12.453	22.9051	14.351	6.14826	10.1668
8.3181	18.8562	11.5552	15.4138	21.333	9.40953	4.09748	32.7284	18.0639	4.33823	12.8026	11.9144	9.47716	19.1482	5.13552	9.91404		14.9436	20.7382	6.0148	69.0752	5.19398	7.64969	30.6229	6.47447	24.9379	29.9164	13.0015	9.83947	3.63027	3.13164	7.15902
4.6537	12.5773	7.5266	14.6004	22.6019	9.51662	5.37719	8.11311	0.497587	4.75233	12.58	14.7308	21.7876	24.8806	16.8905	2.49169		16.3944	12.5152	4.4684	48.0944	6.1262	8.9083	28.5368	9.71697	22.7851	31.214	18.949	10.6293	2.66866	4.41251	7.25118
5.9196	14.5978	8.7356	15.9387	19.0517	8.18207	9.06525	22.6509	0.935895	6.44493	10.7993	12.5407	15.3773	29.0837	19.3016	4.74279		9.7259	11.7076	3.0168	88.3074	4.24632	8.24866	35.0472	14.039	17.5555	28.9762	21.4187	8.59625	5.29714	3.60443	8.26557
10.0569	19.7818	9.7889	24.6009	17.8539	7.65451	6.66516	8.55581	1.04502	7.60937	5.12458	9.00173	5.53559	18.1435	26.1014	6.17606		14.1758	7.9275	2.1708	45.5406	4.62993	12.1326	28.4839	16.5666	21.7003	27.5741	16.305	5.94477	11.429	10.0379	13.5772
10.6256	9.8276	9.894	15.7786	9.92238	6.19462	12.9108	26.0287	0.577684	6.83244	8.20283	7.47027	7.65589	11.6087	39.1829	7.97126		1.7284	7.4898	2.6239	53.5896	3.84606	15.7722	24.9312	22.95	23.6338	34.3352	12.9321	1.86768	16.2428	12.1209	13.9451
13.3221	10.9867	10.58	18.5171	17.6331	8.14737	10.6055	25.4342	0.669609	6.71411	6.05719	9.21231	5.13702	11.3352	33.3901	11.4254		4.053	6.9861	3.7055	48.0328	3.58417	29.1268	22.511	17.5732	19.4585	33.6682	23.0821	12.0514	15.4118	15.407	28.8707
11.9398	12.0553	8.5338	14.698	15.2895	8.67696	13.9081	34.1705	1.55796	9.80506	19.1648	15.1542	13.4801	6.51172	34.0021	10.841		3.0492	3.5656	6.0826	46.319	1.59589	36.6385	22.6709	3.43817	15.1221	28.8931	21.6957	27.7157	14.7609	14.2844	33.372
16.1878	11.2763	10.3434	19.8434	15.3532	8.77415	13.8647	27.9003	2.84642	14.2924	7.00107	9.32766	22.8738	6.57721	38.4586	13.8724		24.7608	2.8406	6.9401	39.7456	3.3263	33.1511	19.0163	3.58883	14.8235	7.68568	21.4218	26.9039	15.1895	18.3625	14.5167
13.782	10.7174	7.8083	23.053	7.35852	9.32083	25.1123	26.9	1.41533	9.09429	14.8701	7.92887	25.542	4.5086	8.77412	22.5602		21.1233	2.6834	7.8352	29.0484	4.8388	27.7686	19.293	5.14067	12.4844	5.7901	10.9809	23.4091	17.8545	12.37	5.7447
7.1067	7.4418	5.2403	23.4682	15.1367	10.934	14.0118	6.24936	5.43917	13.8819	20.4624	5.41795	20.556	5.98862	20.3859	17.6016		14.002	4.7342	7.3664	28.5398	14.5705	18.501	17.5998	1.79963	14.0755	8.46765	20.8835	2.80291	16.7803	12.3668	5.29468
9.1568	7.8517	3.3495	25.8784	15.8062	10.9174	5.53484	7.96174	0.829579	8.52389	20.4195	6.74292	12.6712	15.0421	26.2443	25.6519		14.1878	6.714	8.9196	28.5772	27.6083	5.74086	14.6889	4.57667	12.4537	7.47777	20.8663	4.46253	15.9516	10.7352	7.55888
5.6793	7.7542	6.0274	15.846	18.2396	9.56776	12.0102	3.93738	4.34536	8.75155	6.02289	6.52525	13.4265	12.5814	4.46237	16.894		14.6129	7.1585	21.8252	24.1438	22.4275	12.985	10.5588	5.56663	10.5696	17.2531	16.4024	6.43794	11.1039	11.6027	12.8043
9.6153	4.7811	3.6533	17.1609	17.6402	15.5075	8.51041	16.8226	6.11638	9.94497	9.71552	9.9254	11.5407	8.26923	2.19445	22.0508		22.7352	6.1534	21.2285	33.2058	19.9926	10.7258	17.296	6.30773	10.9939	8.54831	16.9753	20.6269	11.5473	8.05142	12.6011
17.8852	2.1926	10.3253	12.2232	1.62598	20.204	11.7997	18.0869	13.6882	5.60101	9.3987	6.54787	11.538	8.61136	1.57197	29.3456		23.1266	5.8206	0.9069	23.0158	26.7574	28.7195	16.1985	4.8022	19.841	13.7619	12.4769	43.0225	4.42497	4.11752	15.4385
21.2786	5.3516	12.9565	11.2679	1.4097	20.3897	18.7973	13.7138	16.6256	7.36875	6.0648	9.87194	11.3891	1.36847	7.44978	2.57738		29.7584	4.3905	1.0827	15.7692	21.3875	11.1882	19.5865	4.18947	20.0295	8.87316	16.2312	40.8727	5.16229	3.5031	15.9969
21.1888	3.1818	12.9471	10.1574	2.9517	25.4369	16.9754	12.019	27.8311	19.1706	2.33732	8.99836	16.4409	4.81333	7.0501	19.2801		22.95	3.1965	1.2004	17.6756	22.3967	25.9603	20.5954	4.51207	21.7869	9.21385	15.4572	29.0297	18.0607	9.20355	25.0292
10.1699	6.9659	14.3522	12.1536	4.98006	23.242	12.6139	17.2197	11.0644	12.3774	2.40501	7.91258	13.8815	7.53285	11.9961	5.03063		19.3468	2.3887	2.1007	16.64	24.2121	24.4854	20.329	5.4593	29.2188	8.16982	20.3277	0.36215	29.3821	11.9324	30.657
7.0616	3.8244	24.2551	11.3343	4.14446	24.9769	15.1128	9.76203	9.37398	9.77303	1.42941	10.3051	17.0876	2.74024	20.3622	19.121		26.8442	2.3025	1.4978	14.1444	25.4268	25.0633	22.5191	16.4311	28.6155	13.7431	17.0641	16.4813	24.6417	17.7346	34.5012
11.4719	16.4007	20.1139	8.56232	3.00869	24.1411	9.08384	8.92872	8.34429	9.37718	4.37741	5.51647	15.974	3.18987	23.4733	16.2074		20.6699	2.0004	4.0282	9.754	29.5871	21.8158	20.2782	15.3506	30.0021	10.8117	12.9454	11.405	21.3376	17.838	18.0013
6.8592	23.0843	13.4224	1.42099	8.78287	24.7832	15.2874	12.9227	11.9128	15.8478	3.81376	7.72951	16.4177	3.96515	8.17428	9.439		19.8681	2.6016	8.4696	8.7204	30.6585	24.2152	30.0043	22.5496	33.5957	11.3659	12.3142	19.9066	7.39725	15.0095	26.5075
8.4861	24.516	13.9788	3.38838	9.28226	24.7393	16.9459	8.24047	5.20549	26.8698	3.18676	7.42578	19.3854	2.9554	7.06908	11.9271		23.9515	1.3854	10.2281	6.5288	27.1472	23.6256	30.1667	9.1765	37.8219	24.7035	10.7636	28.1836	6.32478	23.4528	21.0151
6.7362	3.783	12.137	7.33911	10.689	23.2976	14.2654	11.7365	22.1769	20.864	5.32865	8.98354	21.321	1.46	4.50407	13.0546		26.7891	0.8231	10.9284	6.637	27.6671	18.1981	25.4948	6.12163	20.2132	19.95	12.8744	37.5245	20.2781	20.6256	32.6511
12.7182	8.4549	15.4825	10.0567	8.48338	9.06965	14.8765	1.86537	1.11886	17.3992	2.75612	18.5262	21.5129	1.35779	4.42433	12.1921		14.2597	1.358	8.844	19.34	37.2456	17.7968	19.2008	20.2844	13.607	0.740235	13.9106	30.2449	16.2851	21.2851	35.2357
13.6328	1.3474	6.3467	10.191	9.86638	6.53397	15.0373	4.43566	1.05776	11.7064	4.73405	11.7589	17.9816	1.27309	4.92077	8.07344		30.2652	1.0253	5.3987	11.9786	51.2594	0.19808	15.769	22.132	9.84454	17.8465	29.5334	28.2101	15.8193	23.3501	35.3346
10.4104	15.1704	7.9128	11.498	7.53271	11.6493	5.90361	3.16187	1.59298	16.753	7.25933	12.6591	6.08514	1.0502	4.47192	2.9524		22.0307	0.8935	10.6518	12.2516	50.6183	20.6606	17.1955	5.9936	10.2335	29.2074	17.4594	22.8883	11.9918	40.6731	28.2561
13.0706	11.9794	5.2217	10.832	2.89609	15.2655	15.2039	5.84717	1.58647	7.77619	8.99277	15.3135	7.7437	1.12131	2.39793	1.16003		21.0992	0.766	5.5182	8.2102	39.0568	23.3407	15.6928	11.8014	6.07917	35.771	7.76056	22.5869	4.28718	15.8416	34.6338
9.7694	10.5199	3.4089	10.5291	8.35993	8.12087	6.51649	15.932	0.365284	16.4365	8.35727	16.1774	13.7126	1.07773	2.15441	1.05107		14.26	0.6266	4.1408	13.6164	23.0064	20.3914	7.85756	14.5681	6.95697	12.9365	3.52569	16.9498	19.6082	7.73494	36.8218
6.384	12.0555	4.1203	20.0668	11.4808	8.81156	12.8699	33.2672	0.41811	28.8368	6.67601	9.93096	18.9386	1.14706	0.6709	1.62512		41.7244	0.7132	12.5257	26.3684	18.3114	23.5981	15.8791	22.903	9.42417	9.03336	11.5904	15.4641	18.9265	12.5047	34.3745
6.0043	4.4766	3.3625	5.36459	3.7654	8.89256	13.4558	30.8995	1.22032	28.2974	8.98057	17.3086	21.0212	1.84213	0.11058	9.68501		37.9634	0.7042	10.2526	16.0874	18.802	25.6563	15.067	7.16987	10.2162	25.4513	20.4243	18.089	22.3407	7.01557	31.0409
2.6513	12.4251	5.3533	13.0944	5.0233	12.6888	12.9383	12.3423	0.594296	24.5024	9.21517	11.7858	20.9766	2.35899	1.4381	13.8605		44.0594	0.5351	14.242	23.2776	14.2312	26.5282	18.2924	0.8339	11.666	12.845	13.9517	25.3143	25.356	18.4971	26.1271
3.3995	9.5611	5.8997	1.71976	7.19711	8.96421	13.1659	5.81772	2.04041	22.4127	10.577	9.35682	23.5316	1.71735	2.46364	12.0289		24.2143	0.6937	10.2024	17.5842	20.7189	22.2036	19.213	1.49777	13.2678	11.5316	13.2434	31.9588	25.5421	13.1605	23.6118
0.8515	4.1837	8.3222	9.14099	5.59682	8.4566	5.35294	8.73106	2.91961	22.2908	16.9358	6.13765	24.6428	2.80582	8.29238	9.59301		23.1514	0.6002	4.4368	22.4308	16.2518	27.6792	13.2069	2.79973	6.84898	10.9167	16.4368	37.1851	16.7481	9.89348	30.6416
5.6916	6.8437	9.4314	11.0474	8.72403	5.50725	4.84993	14.8137	18.7431	20.1968	21.4326	8.98215	23.8211	6.81783	12.3782	4.73863		25.3897	0.8317	4.1705	20.6264	17.3473	25.3036	26.3779	6.45663	3.12978	11.3776	17.6026	38.3488	13.0279	6.09455	25.3156
5.4357	15.3324	6.8067	10.1936	7.50016	9.89436	3.60621	23.7731	6.36198	25.3062	6.11653	11.9578	23.2249	8.68827	7.84609	7.14389		26.5764	18.5955	23.5311	15.0224	19.1348	29.4087	49.9224	26.2288	7.96886	11.8126	3.5664	17.5358	13.611	9.01658	26.7141
9.6841	15.8869	8.4896	12.8691	4.41414	12.1975	4.21627	28.0538	26.0218	29.1472	5.42637	7.35271	16.24	10.8131	32.3948	3.38383		36.3093	20.7307	7.4948	15.7034	15.2875	29.4621	56.7025	34.2444	11.9938	12.6135	12.3048	1.94137	16.4279	14.9372	22.3427
10.1897	27.6284	10.6993	12.6675	4.40293	14.6706	4.62224	33.0472	31.9281	22.2453	4.67592	13.7713	4.56452	13.1266	7.97433	3.75172		41.7507	20.9349	9.6973	13.225	9.73234	28.5863	31.347	36.6397	27.2193	4.87156	21.7959	5.57241	18.8448	12.702	18.1558
7.0821	27.3994	9.2837	12.1461	2.38231	15.5433	2.73564	8.70654	17.8142	26.5585	5.68597	8.29522	4.58196	14.3716	5.51002	8.23839		37.4029	22.6127	7.4633	23.3786	8.93238	28.8671	24.6974	37.8586	26.1229	5.29091	18.169	10.5741	26.2967	12.8573	19.0232
4.3083	24.0355	5.0726	10.1729	3.57372	16.6222	14.2924	11.1624	3.7601	26.1548	7.25449	6.49552	3.75924	11.9766	2.05234	12.1913		31.5917	14.2172	3.3636	18.619	2.52967	30.4643	23.8849	42.9498	22.6409	7.26768	20.8909	2.59498	9.78228	10.1913	12.0055
2.3542	21.2769	7.7782	10.7885	4.11544	13.643	3.62595	6.6869	3.52646	16.52	6.36941	4.33519	1.99623	11.0137	13.6592	10.3931		26.8048	18.3734	1.8119	23.1618	5.32444	22.8635	21.6847	69.37	19.2805	7.82505	18.2	24.9248	19.4783	12.3191	30.81
13.7231	25.1659	16.6855	11.4466	10.2587	15.37	3.25478	6.12712	7.33794	21.3766	4.9689	7.8077	3.31099	20.1243	15.2758	9.92945		33.2957	19.8736	2.0883	19.195	16.9217	24.7585	11.3663	64.5835	23.822	14.4368	19.7063	18.8562	14.9389	10.551	30.5745
17.6451	32.8794	14.1668	11.6895	10.9335	13.4998	3.45577	7.89971	4.92899	13.1984	7.21343	9.46403	2.94887	5.83474	12.0718	10.1947		30.0372	18.1795	2.2964	5.1796	16.8298	19.0048	7.62082	64.3885	26.6575	14.101	16.7721	1.299	27.4603	9.66682	33.0702
6.6222	18.0787	11.4492	13.1567	12.8762	14.1267	3.52846	7.44279	3.58993	12.4015	9.04333	5.78755	3.81747	7.92537	12.3157	8.88216		34.9128	23.1845	4.4165	4.4446	13.7609	18.6703	5.69132	45.4088	33.626	17.6271	14.309	2.18347	17.4459	15.1652	25.1624
5.2445	14.2823	26.5323	12.1236	10.5916	15.2863	4.78724	22.2795	0.341435	11.4387	7.26358	6.82769	5.8956	2.86426	10.6134	9.54844		30.2003	16.8079	7.6736	4.0816	14.8505	26.1325	4.28915	43.2454	27.3123	30.7744	15.1737	3.55102	12.8508	10.3064	19.5346
8.3568	7.1821	22.4556	12.3778	11.2805	14.2461	13.378	10.4706	5.81658	7.33817	8.83777	4.64869	5.9158	1.21297	11.6186	11.4746		31.9803	18.5922	4.3381	5.3232	6.99092	28.0426	10.4862	32.5414	25.0909	32.384	10.7613	5.1154	8.69308	22.4935	12.7907
8.1053	7.176	15.9597	13.2034	10.2195	12.4966	20.2462	3.47621	5.92773	8.08981	11.5175	6.74037	3.97603	1.07333	12.1241	10.0021		29.5055	18.1924	27.2049	10.0212	3.42778	24.211	14.5841	9.93003	29.9442	37.5041	12.7801	15.2491	11.2952	21.3666	7.15899
8.8891	5.924	16.9557	11.2403	11.932	13.3213	20.3227	3.74902	8.06095	13.9994	15.4011	14.7576	5.02541	0.8604	16.2462	17.2803		32.3345	23.7908	19.7801	11.8094	2.50859	25.2243	18.385	13.194	35.0549	32.8698	16.6301	9.56211	17.2069	17.3699	13.475
5.9961	10.7262	16.6249	9.15663	12.2499	12.3565	22.2774	15.0091	4.99475	12.6121	16.6384	5.89681	4.83429	0.5995	11.8582	17.7561		31.2308	25.1152	12.7213	27.4748	4.1477	29.4544	22.7115	11.5805	38.3428	23.9056	20.1923	6.21474	17.4271	10.6862	19.1343
8.2684	10.5452	16.4283	7.11835	16.5639	14.5815	21.3107	3.40391	2.82558	18.9548	15.7601	5.99854	5.67072	0.49609	6.52726	28.0149		22.0769	6.5976	13.764	40.3896	3.8981	26.5107	24.6225	8.14313	28.9872	32.0084	16.7314	10.9599	22.3006	9.84034	9.46488
5.2627	9.8996	11.2117	6.21867	15.7836	12.8446	13.3063	4.90173	7.22188	14.3339	9.77364	8.94775	8.46375	0.97445	6.53026	26.2618		19.9278	6.9148	15.8523	49.8992	3.72312	12.6498	25.7802	5.87243	23.9586	25.6309	4.36413	1.60221	8.70008	10.9781	9.47032
6.8534	11.9726	12.3032	2.59189	17.0779	11.8163	12.6484	10.1815	6.42708	20.2138	22.5839	24.4965	10.7343	0.82508	0.7999	18.5058		22.3949	8.1209	11.3702	53.3908	9.15281	11.8379	23.8211	4.92473	30.6783	18.3086	4.23172	3.03572	13.3402	9.3166	6.69454
7.1713	10.3842	10.5781	3.67566	19.2831	7.52236	17.2672	2.70052	1.79851	23.9711	7.61387	9.54661	22.2846	31.1834	1.0123	23.2992		23.5194	9.4968	13.2131	66.5656	7.60778	11.6375	28.1037	6.83827	19.3394	25.2969	17.7419	4.05511	12.8561	9.89894	5.4574
10.2432	7.8409	10.6378	10.1472	26.1903	7.30792	15.806	30.3592	2.99104	24.4738	4.72652	15.471	24.2695	34.5266	1.17499	13.0401		21.2952	21.8514	1.8541	67.4606	8.46846	14.1304	21.4871	7.481	19.0156	23.7827	16.8752	7.22977	13.0161	7.41141	11.1857
9.7758	14.9491	8.3106	13.6016	22.9436	7.25098	15.0883	29.3122	3.32531	10.1022	2.02603	18.3167	9.32291	22.6822	1.23157	14.9519		13.7101	12.7357	2.7801	69.0038	7.58958	15.5555	29.0736	3.4421	22.5715	33.126	12.3333	10.4823	14.4536	9.17507	10.34
8.8389	12.7328	9.3648	22.9205	17.6903	7.18346	19.4607	15.0288	6.82907	16.3551	16.1229	15.8082	5.93824	8.4812	2.52447	28.2678		14.0703	8.9647	3.2881	60.2266	4.54784	21.4952	33.0741	3.5666	26.6679	32.9193	12.0308	9.54618	13.3287	12.2215	22.5073
11.7344	9.6797	16.1967	21.0724	16.2158	6.6502	26.2422	22.7751	5.46231	6.63572	27.4421	19.2466	6.50522	13.4162	7.03132	15.1387		8.251	4.5917	2.0499	63.0742	6.38449	20.0446	28.6329	2.9917	27.9124	21.9364	11.2572	3.72604	23.1678	15.1563	27.0563
12.4513	13.1902	14.703	7.98	14.8259	6.63852	10.1868	12.4455	8.24429	5.47864	27.485	16.7599	11.6769	9.59139	6.58014	2.93526		3.7581	6.4729	3.0734	64.7264	4.24776	21.0694	20.0724	6.0004	22.1797	22.8461	12.9651	15.8825	29.0575	12.4722	15.8308
7.2339	12.2723	9.7328	10.936	17.9673	6.71825	10.6822	9.62117	3.66126	6.38412	19.2323	15.16	16.1303	10.0502	2.84288	8.6378		10.1416	3.5309	6.2945	58.7888	2.3616	38.5032	12.5764	12.5817	17.0341	18.4972	11.4333	19.8638	29.3772	14.6278	16.9376
10.7308	11.7533	10.215	22.5518	14.7984	9.23581	6.36764	4.7803	2.74022	5.98714	3.22078	11.075	18.4915	9.53983	1.2301	8.19465		15.3645	6.2285	6.1538	47.637	5.10791	43.784	9.11008	13.5252	12.5044	25.7799	9.89921	5.45652	18.9589	22.2759	10.0097
8.8259	9.4674	11.5901	24.7658	13.6022	10.0677	7.07804	2.24883	1.81713	13.4578	6.43261	7.91013	12.9831	10.3548	3.6947	11.0464		12.2889	6.9901	10.2435	31.1484	6.27688	42.0131	10.4036	14.8696	13.4275	20.5349	6.54469	26.7504	13.8162	15.8605	9.70869
9.2838	6.1829	4.2144	26.425	15.9998	10.2414	4.13828	7.03768	0.663477	9.71376	2.74986	8.78024	10.5282	6.14589	21.1543	10.0102		17.6346	5.8863	8.8933	32.3426	16.9105	39.8903	15.3339	17.1779	14.564	36.7619	9.60961	2.96624	4.55375	16.5626	11.7063
9.8466	5.9597	4.1297	25.3824	19.0433	9.94984	4.98742	7.81848	9.19976	5.90098	5.28351	24.4643	11.5297	7.69291	16.0116	46.0661		10.1108	10.3767	8.7445	27.6678	19.6147	18.0474	18.571	17.0258	11.7961	36.993	5.85878	10.0136	5.45139	17.5526	8.01334
6.3749	10.9446	3.1132	25.2253	19.1753	12.3083	2.83966	6.80136	0.851193	7.93956	2.05948	16.369	16.9425	12.5183	19.9911	3.50031		28.6023	6.2185	2.5434	20.915	27.647	3.43697	16.8751	20.0141	9.44974	19.6356	6.23991	3.13587	7.60384	15.9327	9.65087
6.5861	3.6154	5.3778	28.262	12.9244	13.869	4.14029	3.53227	3.24683	6.72349	6.64784	17.2798	13.6656	16.0491	28.7828	7.07795		21.2213	5.5926	13.4131	39.4276	20.9097	3.5369	15.2886	8.46497	15.2005	19.2339	4.22222	1.6237	10.1659	8.29559	13.0474
13.2551	12.5029	19.0566	25.8782	4.34909	17.3185	4.58839	11.2334	8.00961	4.15883	3.3325	8.582	17.9589	14.8961	30.2607	5.97218		24.3393	4.2547	1.06	16.133	47.6592	5.17328	21.2971	22.1322	15.2291	30.9404	9.14409	8.09955	11.9832	14.7157	19.9019
20.6856	4.8844	18.4763	22.547	1.21276	16.5111	8.94795	15.4402	1.93496	5.96796	2.17726	8.98556	16.5442	14.5756	19.4882	10.0371		23.5238	4.4505	1.1463	10.2838	23.6426	5.30188	26.6761	16.9744	16.1195	23.67	8.09082	12.76	16.6436	17.3393	10.7145
11.1559	8.1094	23.116	16.2672	1.53463	18.8279	9.86314	18.0096	0.373678	8.3618	3.99165	4.67663	14.1137	8.43894	29.7662	6.82883		16.9726	3.3268	2.0546	14.9072	34.6168	4.91059	27.2008	16.7634	19.5862	17.4152	11.1649	10.8114	12.3086	38.5532	9.11195
14.7651	10.4567	20.408	14.8101	2.38069	21.8336	2.3007	5.29717	8.47423	9.32002	2.96056	3.98462	16.9141	7.52473	36.4933	15.3549		17.6931	3.604	2.9171	18.5712	37.4718	1.88068	24.7721	20.5972	21.6875	15.8713	11.5892	10.4188	12.832	38.1276	9.90383
15.8533	9.359	17.3911	11.2189	1.95846	21.7188	1.52663	2.95145	2.14212	8.9567	2.61552	8.18351	14.2867	4.24132	39.4326	24.9011		19.184	2.9084	1.2886	19.1956	42.4083	7.65977	19.6702	19.4199	31.8844	8.18372	8.39274	15.205	7.23631	32.9447	9.15524
12.5403	15.6468	17.609	3.32828	2.24888	20.9673	14.945	2.61847	6.51941	30.1144	1.9403	7.72695	14.7471	3.30967	36.9492	12.1002		15.4441	2.7361	2.6242	12.2422	38.308	9.7288	17.1755	23.1607	36.786	5.56199	8.55571	11.9844	7.43338	20.4043	9.83075
12.362	24.317	20.3947	10.5455	3.74475	24.4338	23.0932	4.1802	3.66241	22.0677	5.57625	7.46883	21.1381	2.6045	37.5732	35.7284		16.9957	1.8381	1.8823	5.3874	32.4874	10.5088	27.211	31.9145	30.7232	9.17317	8.22794	4.71496	5.63296	17.8521	12.3427
8.9237	3.3532	23.2114	9.72026	4.33183	22.3042	20.7853	20.311	11.419	29.0816	8.27099	7.59693	22.4414	2.52386	30.742	31.9875		16.1015	1.3804	3.6178	6.6666	44.5015	10.5593	27.6213	29.3389	29.0469	6.66623	12.5442	2.04205	21.0401	16.5152	14.12
4.072	22.0126	17.0261	14.7724	7.88448	21.9423	11.4171	17.9012	22.2281	5.41549	5.90661	9.21582	13.7081	2.86614	11.1241	17.2046		14.2593	1.6393	9.3104	9.4242	49.7941	11.2497	36.9419	28.8226	19.2002	6.4859	10.4305	7.64098	15.1504	15.9722	15.6627
5.2116	20.4622	19.0344	12.1588	7.37122	20.1225	11.4976	14.4022	12.5468	7.17948	8.45957	8.25249	4.91969	2.21461	8.59283	31.9314		18.3746	0.6891	8.8463	21.0498	29.5232	13.1361	29.1243	28.5006	12.1148	4.23193	13.7353	6.86299	8.22402	13.4382	12.8891
5.5231	9.172	6.0334	10.8073	14.1425	5.93387	23.2794	23.5911	15.135	27.44	9.49272	9.28435	4.87833	1.98669	0.61103	2.29958		66.4298	1.3058	19.9436	10.522	67.7747	14.9187	31.3436	27.9883	9.0548	13.0016	11.2985	6.16857	24.94	15.8566	10.6598
6.0968	3.6824	1.415	11.9071	9.36123	9.36194	8.33883	9.19757	14.5184	13.6941	10.9032	18.3029	12.5287	1.34963	2.68655	49.3838		31.412	0.5832	12.5555	7.5216	46.838	24.0054	33.2443	30.1424	10.1688	19.4087	3.33803	6.41823	3.01068	16.7885	5.67435
10.5015	9.7489	7.7858	8.97652	10.4505	8.13585	16.876	9.5727	12.5862	12.7795	11.1966	44.3436	12.9318	1.54078	2.65638	45.5009		28.6527	1.1648	12.6604	8.333	36.5223	24.3335	27.3816	29.0676	12.8532	18.1403	16.5967	3.39554	5.6228	15.7184	5.94536
8.0985	12.1941	3.3736	14.6968	5.23044	8.78108	25.1817	9.3566	3.65479	23.3652	17.0925	12.0349	23.0786	1.58404	3.26322	24.3468		10.0045	0.5837	12.8957	14.3982	18.9336	23.046	19.9529	24.2704	10.737	9.51509	15.2359	22.9678	6.27321	14.7112	4.14283
6.6941	11.9311	3.827	21.812	4.21491	10.1488	16.4216	8.72572	19.3048	31.9111	6.52597	17.3684	21.039	1.51523	8.52266	19.8709		35.3514	0.5744	11.8227	14.8752	25.5828	37.7313	17.693	9.0262	13.0071	9.83182	14.6327	6.9786	11.495	11.2051	4.28603
5.6134	11.5736	1.9218	21.6844	4.82158	11.5794	12.9635	19.1546	23.6048	28.2924	3.64501	20.8264	17.4693	2.36483	12.2994	15.9896		23.5523	0.6111	14.9126	27.0854	16.034	56.2101	17.9287	6.3389	18.1784	12.545	13.1699	9.60657	19.164	16.7649	6.38931
6.2089	13.0789	8.105	17.4271	1.51939	13.3587	13.6379	6.45821	19.8804	35.7447	2.94572	22.3453	13.5212	1.6874	28.478	23.1413		32.4633	0.585	11.2136	9.4906	22.4681	49.5012	15.1889	4.60473	15.2492	10.9111	16.353	2.09166	6.56027	9.84651	6.92018
9.0687	7.402	7.4912	4.69623	2.4987	11.8061	14.386	5.09635	22.7409	35.8031	2.95383	18.1245	13.8009	1.5488	16.6023	9.73036		29.3351	0.628	10.0641	24.5844	23.0885	37.1486	16.6932	2.66757	11.4146	12.181	14.5227	2.35855	15.8858	11.3561	6.50623
8.0284	7.0884	14.1001	8.91411	3.16127	9.18549	24.3936	5.09834	3.69446	27.8591	5.94443	18.4619	13.8499	3.74469	13.9584	13.5432		29.5268	0.6836	9.8148	19.3464	21.3338	28.2389	14.4454	4.47147	13.0613	35.7829	9.68411	2.92188	25.5839	10.3768	8.05925
8.2318	8.7031	16.6637	8.52927	9.80414	6.96811	12.1817	30.1895	2.98277	20.6953	5.66666	13.8389	11.8575	9.14002	10.2901	12.0377		31.6959	0.7016	8.0324	22.893	22.027	27.7973	19.0504	5.48613	19.5707	8.86267	15.1012	19.4044	17.4038	11.2747	10.3099
10.3787	5.4346	12.7284	7.34723	3.96075	7.56146	10.1731	24.451	1.6475	11.9758	6.28279	7.51328	8.29307	11.6304	3.70313	8.89751		32.0466	17.6108	4.1216	14.0856	13.4655	40.1127	18.3377	3.40257	25.2825	36.9801	21.9343	6.40264	19.5267	9.57	13.3792
12.7076	9.8121	7.1286	9.79045	2.0735	9.04766	8.1671	13.3469	7.61897	20.5794	6.8243	11.2335	6.43599	13.1723	4.61079	5.03348		39.1605	20.039	5.4413	8.6342	12.8769	18.0464	16.0511	7.39933	13.6858	27.199	23.4543	22.6195	9.53766	9.96393	11.7521
10.5415	14.045	6.2955	9.82979	4.94471	12.802	9.3048	17.928	5.59467	10.2594	7.87711	7.70646	6.2424	14.891	4.68958	1.36877		31.5034	18.3049	13.6431	10.5914	18.4772	50.1122	16.6708	8.38957	16.9902	25.3706	19.0488	22.7957	12.8213	10.6358	11.6038
9.1223	16.6923	7.4913	13.2581	1.88609	14.7787	11.6552	3.03783	4.39363	24.8887	10.4398	7.94467	3.09288	13.0625	4.10042	1.20254		30.0271	20.7213	6.3312	16.6248	7.60559	45.4102	20.344	12.6147	23.8059	11.6449	18.5738	16.3945	8.54671	12.0888	10.0996
3.7858	20.5528	7.3133	13.5447	1.9255	19.2047	12.2072	5.88593	22.8684	27.7637	10.0344	21.138	4.41678	12.5322	3.62987	1.50743		31.6174	19.5117	5.3513	16.4324	7.06675	45.4376	17.0972	21.9613	22.0496	19.2061	15.8662	5.20306	7.66226	10.1851	11.3159
6.418	21.9896	9.4833	12.819	3.16655	16.7336	13.0577	3.55185	22.3452	23.4844	18.7928	21.8703	3.56894	12.6737	4.60387	1.25241		23.113	18.9439	2.9604	4.148	5.11424	20.8851	20.4483	21.6251	23.8191	27.5195	16.0928	5.47905	10.1842	10.291	26.8088
14.8205	19.9651	13.6164	13.6403	6.07668	21.2575	12.0986	18.3028	23.7259	26.9992	13.4351	9.37781	3.24413	13.8655	4.76857	2.16927		25.1101	16.4433	3.0408	2.9714	17.5475	24.9324	10.9279	25.0457	28.5288	31.9571	19.9095	8.62329	12.0783	10.0719	26.7026
9.6522	12.0063	16.0931	14.5377	10.9164	15.9669	3.7535	15.6283	13.1781	24.3825	10.5182	5.4983	3.6691	11.7437	3.66002	11.2373		31.1581	16.5539	2.8951	3.536	8.66006	23.9092	8.24031	12.689	31.692	10.0226	22.8409	32.9661	15.3089	6.96242	13.2526
5.6174	12.8658	12.7425	8.15961	11.9898	19.1004	3.51892	20.1423	4.35116	19.3781	10.0398	6.90749	7.49259	9.02397	5.54931	11.9846		36.8065	15.7491	3.5769	4.1742	12.4468	31.0493	5.99462	11.8746	27.8024	12.7081	21.9964	28.2884	25.1194	5.50038	14.2263
5.3105	14.0557	12.8805	9.50486	15.1506	16.6516	5.50604	25.3912	30.5996	23.3162	21.7874	7.36379	5.0092	4.09924	4.07684	4.73539		37.123	14.5366	3.6802	4.5926	8.17684	23.6039	2.94087	12.3311	25.5939	23.6167	13.6675	23.6175	22.7958	4.33218	12.8884
6.9704	4.8057	20.7208	9.34785	16.985	15.3031	17.0246	7.46751	19.9052	14.4767	11.2902	4.61458	6.05448	1.46564	13.0327	7.05404		44.6828	13.0974	3.6447	6.84	7.46642	20.2547	6.08462	29.5401	36.0933	11.0223	6.09652	27.5231	26.9982	17.1916	12.7049
10.2771	4.1764	13.787	9.95634	12.9774	16.3206	1.91385	6.69243	24.6321	18.6673	5.45661	6.5208	6.78657	0.85738	14.1817	5.07025		23.8797	14.1837	6.1474	16.67	5.061	19.031	8.59525	6.8942	21.0349	10.6985	10.8209	17.2769	23.3381	12.2443	26.5202
6.7615	5.4158	17.0423	7.39295	9.84505	14.1475	19.8995	15.9077	26.1742	17.1856	29.718	5.91877	5.7016	0.45498	22.8773	6.70974		26.6139	12.947	25.4861	19.5722	2.38762	21.2456	9.12574	9.11103	19.4539	8.15556	11.9897	24.7723	24.486	14.6622	25.7463
7.9304	10.2382	14.1644	6.62847	7.50651	13.1169	29.3165	29.4542	20.3077	15.7979	25.7667	7.53195	6.07878	0.2643	7.76552	8.21718		7.005	7.9613	22.9304	26.2422	3.35838	20.8202	27.0816	18.1755	27.4055	12.8045	6.65562	33.6923	19.6097	14.6983	26.6108
7.8876	9.6514	14.3701	7.87532	10.7067	13.6988	12.3908	17.8743	21.7908	11.7967	3.16216	4.4676	6.53115	0.48321	31.0231	11.69		18.9159	11.4228	19.7203	22.5776	7.29313	20.8071	29.9331	21.3908	23.569	7.47289	5.81066	45.9345	18.6224	14.028	24.9336
6.8248	10.4465	10.4009	5.04066	12.8411	12.5197	8.10451	3.36429	7.73405	17.9362	7.74085	6.06839	7.97787	0.75689	6.55673	7.55735		21.2963	10.359	16.5408	43.1454	8.94519	19.9844	33.3187	20.781	25.3648	4.17611	11.8547	26.7957	21.3076	15.225	19.1418
6.0562	11.3977	13.966	5.96741	14.8575	11.8937	2.96187	3.63662	4.34042	22.1335	7.88331	4.34636	9.43356	0.81341	4.76472	6.08594		21.4278	9.0486	27.7333	51.2714	9.62903	25.3163	32.9051	17.5613	14.2964	5.60302	14.6397	28.7886	21.5212	16.9853	34.7413
7.9207	8.0097	10.1838	6.00062	18.328	9.56664	5.1337	9.58679	21.6748	11.6558	4.58989	23.5464	13.3515	13.4648	9.43298	3.53848		20.1677	6.667	23.4512	61.113	9.82291	21.9569	33.1775	17.8427	15.0047	4.70481	10.4042	32.0318	19.0081	19.8089	35.7183
9.8436	8.1345	10.5096	13.3386	19.2917	10.2487	1.94837	23.4257	0.102363	36.2773	2.42038	34.3177	9.73928	30.8312	9.29273	4.37295		20.1365	14.9023	2.4879	69.5436	7.861	22.6645	36.4567	21.9929	23.5522	5.63264	4.90395	24.614	17.1046	22.2514	29.4195
11.1969	17.3489	5.7071	14.2301	16.9507	7.96377	1.65715	19.7382	25.5363	23.4894	2.05982	12.1578	5.69289	18.3789	9.85583	5.02644		16.8326	10.3201	1.9864	81.2322	5.22489	23.0001	43.1785	24.1467	19.8965	5.28913	20.1628	25.2284	9.89886	18.2936	36.3144
13.318	9.3625	16.6986	21.9805	16.7733	7.88182	4.02739	28.3716	1.1242	8.69351	3.65202	13.0233	9.0278	31.0607	9.76637	9.78479		17.6044	11.971	3.5005	61.5374	6.7593	28.4178	38.3376	27.2319	28.6205	9.21518	15.3991	29.4862	7.23731	22.6558	34.2208
11.9974	9.5659	11.5669	3.67388	15.4734	7.16506	2.1862	24.761	3.05242	18.4932	4.56998	14.1657	9.34854	27.9003	16.1838	9.22578		22.0089	6.3482	2.9991	90.9944	2.8106	28.3146	26.693	40.1978	26.7913	10.9874	20.8626	21.1516	13.2756	41.2219	29.7763
11.0839	7.6008	13.8571	13.4396	15.8378	5.4884	3.78569	24.2499	2.05978	13.6915	5.23342	15.0999	9.29929	24.8862	16.3409	15.3617		16.5051	4.9786	3.6061	85.8734	2.58435	34.014	28.8145	37.2351	0.80609	19.5875	18.4523	21.7139	10.675	37.1991	17.9003
12.9312	13.4293	12.0845	15.7788	16.0536	5.30672	11.7934	28.6321	10.5926	21.2468	4.23691	12.7196	8.01065	18.4706	15.2775	16.5942		16.2373	2.0728	5.9683	41.58	1.54737	28.6118	23.6939	51.4082	11.6281	30.1097	18.9852	22.3108	13.9766	21.8092	16.0777
9.4745	9.5287	10.9014	16.3639	12.4156	8.87493	10.276	18.1241	5.77326	8.01664	5.35968	24.0979	7.28607	14.6064	5.36659	17.4566		18.3187	5.8951	7.4939	45.9538	2.4469	27.9369	17.0366	52.3551	12.2532	16.9275	6.08818	29.1117	15.6823	19.7147	17.8845
13.6171	8.2052	12.1509	22.364	15.2522	9.83867	14.1796	25.986	5.85828	5.80102	2.21548	20.2202	12.6326	9.59633	2.39368	20.3433		12.5501	6.3033	7.4465	46.2716	3.17398	27.5876	18.1746	61.4215	14.6699	17.1228	3.19075	37.0921	15.6185	13.3688	13.6309
4.7185	5.989	12.8176	24.5579	16.347	9.43167	9.57078	2.08806	3.82356	7.51852	1.88223	20.0919	14.1935	10.1092	3.82561	16.2501		16.5892	9.8954	9.7151	35.2784	16.3321	26.5295	18.1874	73.4408	17.9068	22.4093	7.47117	34.8296	16.9893	12.1865	4.25609
6.0408	7.8961	4.0369	21.8858	15.887	9.04472	16.315	3.10657	2.33412	20.7234	4.41036	18.7871	13.8059	7.7915	1.72051	6.96333		9.9534	7.8771	7.7333	26.0286	11.5493	19.7409	23.9398	68.2566	16.8682	28.0146	19.5659	25.1373	30.0435	16.0007	11.223
7.7536	8.0015	2.2547	20.0564	16.7629	9.69931	10.0673	19.5819	2.25624	21.7887	8.6414	9.85224	13.7824	15.087	2.07012	14.871		16.6517	9.6163	8.4141	29.2206	14.7971	21.7506	25.997	64.913	19.4223	28.2014	35.1256	9.74968	8.76024	26.1492	11.7573
12.3255	1.1447	3.8635	24.4682	14.4757	9.84904	11.8521	2.89553	8.03614	8.31119	6.95328	9.28609	16.0222	14.6707	2.83646	13.2779		17.5984	9.7023	2.5777	37.2124	20.3118	21.6467	27.0704	54.6344	18.826	12.8225	17.5093	5.94736	10.7019	15.4865	11.7761
17.2482	3.067	18.0267	19.7571	2.26816	18.5328	9.0631	7.11271	1.45297	5.94712	9.13795	3.90131	18.3654	15.4372	3.07776	24.8207		24.4616	3.9722	1.2565	11.0788	43.8673	23.997	25.8241	37.9344	18.3589	16.7828	12.9638	5.03728	5.53172	18.4324	9.81454
12.9095	12.2884	19.1157	9.56022	3.21579	18.2987	7.97191	5.61347	0.839875	6.02053	11.13	12.0528	12.6633	11.9297	5.27008	14.1623		18.8084	3.1695	1.4489	12.0506	24.8179	17.9684	27.5631	3.6704	11.3892	18.5315	13.4817	8.60433	9.36211	13.148	19.5999
10.7336	8.2526	18.6629	7.34408	2.03523	16.0353	12.0552	10.1526	3.23817	8.50389	10.1085	13.9124	17.6523	8.55431	6.40962	2.30547		25.9841	3.4947	1.3779	17.6512	22.8172	21.067	36.5794	8.7429	19.4481	19.9173	28.584	11.849	6.97597	11.3048	35.0742
13.1745	10.0749	23.6969	3.37481	1.98606	21.1881	14.041	12.9846	2.41362	17.7245	8.06487	19.6871	18.3837	8.97638	8.07142	2.52132		21.7265	3.9834	0.9776	18.9988	26.5928	31.7669	33.6705	11.8135	14.6641	25.732	21.9115	9.67887	8.00477	9.80339	32.6094
15.2337	9.0944	17.8674	7.08774	2.14677	21.3879	9.64142	18.8999	1.99044	11.8816	15.8274	14.966	24.2332	13.7546	7.65466	2.56035		17.1264	3.1578	1.5447	14.588	30.491	26.2025	35.26	6.3252	21.9846	31.235	22.6279	7.91776	7.51358	10.0099	21.4767
19.6367	11.8262	22.1308	2.90343	2.68154	19.4418	9.20217	18.5282	3.34774	14.67	8.79338	16.5321	20.6317	9.12214	3.42387	2.80862		11.7384	2.7251	1.8842	10.763	30.4259	18.348	29.2525	8.44063	23.1097	21.596	18.7317	10.6957	5.2878	8.65624	22.9907
19.0859	20.5383	28.1539	4.67882	3.89107	24.6776	6.07177	13.6595	1.76611	8.59701	3.78755	10.0326	24.3243	3.76492	1.05748	3.01732		14.8539	2.2775	2.1731	7.4842	45.6613	13.6237	29.0371	12.2876	21.163	26.2591	13.7756	2.73319	5.31856	10.355	22.9923
5.7537	17.7778	27.6874	4.38384	5.38865	21.1685	24.6504	19.7246	1.66021	30.8918	3.16856	9.08883	17.0301	3.48693	1.62018	39.2807		7.9456	0.6238	1.6704	8.7724	44.8963	16.5035	33.2633	11.3449	19.8744	17.9674	13.4379	3.17693	6.71836	11.7427	7.82894
4.7476	22.9555	11.7999	6.01425	9.09413	22.1475	6.96293	17.2039	13.1662	11.9398	1.95214	6.24841	6.70988	1.86563	6.82672	3.4254		16.3554	1.0006	8.2894	16.4724	31.1454	19.2901	49.204	1.70987	18.3071	20.8059	16.0469	15.8294	7.00626	11.8476	6.70991
8.6015	13.8444	9.9676	7.37252	5.91181	22.4064	3.99484	32.2816	3.28905	10.7333	4.58846	6.90811	4.48005	4.11948	15.4656	4.05087		13.7145	0.7565	10.0613	12.2998	15.3528	15.7776	58.8072	2.9268	17.0864	19.7434	23.7457	10.5746	18.8109	10.1953	6.43797
14.8534	5.8206	5.1372	8.58849	6.9676	5.74777	5.03586	18.9482	26.9804	17.1477	3.13298	10.155	9.6715	3.09458	31.9218	5.07646		22.3484	0.8049	14.8196	8.2616	22.1067	18.8681	64.2983	2.85857	17.1932	23.893	15.1948	10.8474	22.0454	10.3286	4.58126
13.156	0.7569	6.4551	14.8667	10.6552	7.1791	4.56726	29.7054	5.21336	12.7962	6.0459	3.90749	11.2982	2.53799	24.4551	7.07338		36.2811	1.1043	13.0105	11.3368	21.9449	17.1083	63.3708	3.13923	15.235	20.8524	17.0641	4.6452	21.0162	12.5517	5.22619
12.1586	7.8914	4.0668	12.3526	9.54511	9.07023	3.56501	27.7269	0.619268	28.1336	6.04594	8.85223	15.8804	2.45335	39.1367	16.0519		38.1149	0.9696	13.375	7.2694	29.5099	15.7403	58.7824	3.1841	25.3239	20.8699	14.9796	1.91817	22.0735	10.2764	6.25648
19.6664	10.3659	3.7108	11.6395	9.99326	8.33834	6.84518	16.8772	9.80907	16.5933	9.4973	4.96471	10.9835	2.45126	38.9962	6.98621		14.9605	0.5146	11.9953	32.9346	30.9344	21.9392	55.2445	9.40657	25.35	31.9861	17.104	4.01371	25.571	10.0774	6.33256
15.6656	12.1861	1.1595	13.8434	11.5515	9.87055	6.48935	7.11096	21.5204	18.2757	16.9653	2.5482	12.5344	1.43455	38.7851	10.3525		40.4877	0.7315	10.5491	12.6024	25.0244	28.4145	23.877	13.9894	13.0716	22.168	11.6703	4.40453	7.2124	8.98518	8.1595
13.1426	10.8518	6.8762	20.7906	8.98554	10.551	6.66675	6.68866	23.6686	14.9809	20.9969	12.7229	9.74409	1.53483	37.3603	9.8645		28.9077	0.8141	13.095	16.4766	23.6277	38.5012	26.9187	17.1125	15.3962	15.4005	16.3863	3.94123	5.5181	9.14977	10.7578
11.9898	19.1124	6.8178	17.8193	0.7947	11.3727	7.79464	11.8432	17.8492	29.3454	18.1009	27.0983	13.6849	3.24117	6.47713	33.6475		30.4437	1.0301	8.1589	15.8872	32.1421	29.6855	24.3619	10.0984	15.8809	14.2316	15.1004	4.17016	9.57181	10.7561	17.6773
8.2282	10.2273	6.6044	9.03079	2.46356	10.2123	4.95687	13.812	18.3327	35.3139	11.7092	31.3282	11.8699	2.09997	6.05384	35.9868		28.7668	0.5962	10.3922	13.6376	18.3595	9.15222	18.6244	10.3147	5.11052	10.1109	11.6282	1.16775	10.9623	9.02406	14.8629
8.043	5.4934	10.3133	1.89278	3.33326	10.1628	9.90816	26.4481	4.18953	27.0869	9.0654	7.15065	14.5714	1.88009	5.46587	14.803		26.2615	0.5456	13.3466	18.9914	21.0629	4.51422	18.6161	12.0652	9.599	13.8511	1.96452	2.54988	11.7179	15.0754	13.9767
6.5259	7.4884	8.7382	6.04332	2.47683	7.81878	15.3299	6.35311	0.958636	12.4263	18.2199	15.2546	15.3611	2.20639	6.94878	22.8115		27.9916	0.4481	5.7947	12.6482	22.8897	2.83032	28.9334	10.4679	11.3351	9.03698	10.5348	2.43844	12.9473	20.4119	10.2322
8.958	14.8889	8.0005	6.50242	2.35991	8.96323	17.756	6.11871	2.8209	20.2356	10.622	14.8576	9.39283	5.45222	6.30923	24.149		40.276	3.2319	8.9099	23.004	23.2181	3.99158	31.2111	12.5157	8.28233	5.16351	12.1983	9.98315	8.72956	20.6879	6.94828
9.6056	9.3506	5.8921	5.49967	1.13665	9.34382	9.72338	0.892776	22.3458	36.816	7.09691	18.3947	5.37359	9.81136	4.73715	2.38249		24.5246	15.1732	6.65	7.2768	17.486	5.05982	23.7783	15.8971	10.664	3.98611	9.71641	12.8426	14.9124	16.3046	7.79125
9.9729	16.3737	9.8559	10.3669	1.15094	11.6081	14.8691	2.04128	5.18485	28.9736	21.3955	18.507	8.28967	13.1443	4.982	42.4117		20.1432	14.6993	10.1866	4.4926	21.5514	4.2186	21.2886	16.5787	12.4143	4.4187	9.69574	11.9635	10.5409	14.9521	8.10476
10.2077	15.3858	9.1065	10.2072	1.60284	13.3497	18.0371	5.86551	4.41972	9.43485	3.51135	22.6684	7.21069	13.7142	6.18503	2.38812		14.2494	13.7268	6.1029	19.472	17.1098	9.06061	17.7003	21.8351	9.1418	3.33811	9.96535	1.18396	8.96579	15.6616	8.53112
3.7576	16.7028	9.1139	12.8225	2.52368	14.4459	12.3934	31.4489	6.94549	22.748	3.14321	19.1627	4.68427	11.9697	5.68834	24.0086		8.9179	20.5013	6.06	16.5422	12.9182	13.6511	11.1401	30.1496	15.3676	3.69789	7.80404	23.2029	20.7633	17.8999	15.3816
9.9355	15.6557	8.5167	12.2533	4.55482	14.2693	15.4941	3.71239	24.124	35.5451	6.31455	20.7697	3.44941	13.6383	1.45693	9.21976		1.7049	19.8092	3.849	4.5016	8.76604	14.6249	13.4012	21.6842	19.9814	4.34832	9.23034	13.9675	26.3116	21.2682	15.8611
8.8312	14.1293	21.1902	12.268	3.21557	21.2049	22.0965	23.5055	22.7526	36.7264	7.90592	11.6691	3.41085	15.3811	3.16501	21.1479		23.5309	26.3914	3.2527	2.5748	4.28944	15.9912	12.6644	18.2898	23.4527	6.64375	7.27632	2.36034	20.9408	20.642	13.9936
10.4571	10.6579	17.848	11.09	4.12998	18.5966	15.2217	15.1874	2.06843	32.5569	6.12482	10.8028	8.4965	16.8516	7.8236	13.1181		31.2185	28.7248	4.0037	4.8024	3.13735	14.8829	9.16117	21.2433	35.6424	9.89903	5.74836	1.28056	27.4813	18.3755	15.4893
5.8755	10.2994	15.8831	11.9242	5.09535	15.5562	13.8224	33.9976	2.65462	18.3077	3.16831	3.51067	5.11821	23.6044	9.55119	10.9195		30.2216	26.9569	4.8366	3.8774	3.2327	15.997	7.25547	18.1877	33.8705	11.3693	6.38803	2.45128	8.07202	27.7106	11.7846
3.6329	5.9121	16.721	10.3033	7.78748	16.1706	26.6427	24.4076	16.5109	30.3012	2.98662	2.9815	6.54132	17.9862	7.12239	9.49088		30.2707	14.0701	7.4268	6.8094	5.925	16.6816	11.9163	19.7379	28.3886	8.0766	8.69148	8.83751	8.19463	16.5797	7.80998
6.6229	6.4983	17.4437	8.4403	10.2769	16.1004	31.1179	7.64806	9.58674	20.8635	6.92652	17.2488	7.33612	10.8557	7.21794	10.0315		34.618	4.6274	4.8761	9.3422	1.43577	30.0386	12.9403	21.3612	30.5952	9.81273	9.18064	5.63937	8.25795	11.8187	8.35846
7.6277	4.0997	14.9564	8.50425	8.36208	12.0042	29.5954	8.53865	29.3069	19.2884	4.74663	18.8323	3.95691	5.42664	5.74856	5.05852		27.8015	6.6507	5.5638	15.1926	1.87812	26.4683	15.7244	21.2174	24.0868	11.4868	10.5311	5.28305	7.42386	10.5456	7.00128
8.6789	5.7483	13.5958	7.97164	4.31715	12.7857	25.0801	8.23187	12.7105	24.2391	5.48324	29.2575	5.45837	1.5889	4.96412	2.77687		25.7423	10.5224	8.0255	18.6476	5.04434	31.2183	18.8344	24.5758	33.5566	15.3737	9.87645	3.09256	8.08343	13.9745	16.7356
6.5293	7.8579	17.1688	6.44323	4.26276	11.969	14.8774	20.3753	17.403	18.0727	6.52847	14.6607	10.1881	0.63402	4.88767	1.6621		20.0395	9.15	33.9657	23.6876	3.10632	28.1702	17.7378	13.5763	23.3138	16.8433	8.41588	1.14845	4.16003	15.8953	14.4767
4.8398	6.1057	10.6379	12.3474	7.52716	13.4728	16.38	9.81517	12.4696	15.3012	8.89751	21.3146	11.2389	0.55057	4.3685	1.18727		20.8402	8.4768	29.1594	22.4668	6.12627	36.869	16.8632	7.60463	24.0006	16.1048	8.26762	5.50173	6.98048	14.4106	16.6971
7.9042	9.713	10.034	16.3353	13.4039	9.23432	23.1704	14.0612	4.04447	26.5545	6.73284	17.0803	20.1551	2.0172	4.47125	1.29058		20.7664	7.5801	11.4875	57.0232	7.62572	38.6742	25.1532	4.82083	25.4763	30.1427	8.62142	2.69955	8.32325	13.5911	17.5748
7.3193	5.7738	13.8534	13.4078	17.1507	9.56831	20.0635	8.48598	4.16057	7.76844	6.34153	4.78142	17.5776	0.50066	4.07422	1.38472		19.3167	9.532	9.3332	59.0868	10.1736	43.9831	28.3873	14.4211	30.0238	27.6788	6.90092	2.09152	5.55261	12.5057	14.5054
8.0806	5.0851	14.027	24.0774	14.7148	8.29489	21.0716	13.8	5.92649	5.78355	6.16538	7.29516	23.1175	0.89233	2.90565	11.5121		20.0268	4.6438	11.4551	58.8414	9.54768	43.3556	30.7818	15.5102	4.0336	37.9914	6.99585	2.09529	24.2863	12.7668	8.21406
9.6227	7.4416	7.9104	14.5181	17.9553	10.4825	25.5267	8.36066	19.0148	29.0667	8.4898	3.8048	7.84273	0.8277	6.28783	12.6012		29.9995	10.4084	1.195	53.418	5.46051	26.1945	43.5402	3.5615	9.50053	38.1038	16.1517	1.30499	14.2043	10.7552	6.04529
10.1203	18.7791	11.8388	8.86743	11.196	8.79769	21.4635	28.847	19.5204	27.7989	7.21898	4.04374	10.6081	14.723	6.17386	5.51659		21.7513	8.5961	3.4943	62.0404	2.75877	24.611	46.9411	3.1425	14.6183	38.0406	11.0562	1.44672	14.7769	9.63889	4.49458
11.0869	7.255	11.3879	12.2665	12.7206	7.9964	28.3321	27.6446	14.9758	11.6752	9.67987	7.047	10.8871	17.2217	8.08084	7.49528		26.2749	4.3724	2.5013	65.76	3.67915	24.1823	54.7104	6.30147	16.1705	28.9445	7.97817	0.181847	11.555	14.6446	5.72773
8.3767	7.9626	10.1536	11.9298	12.6364	6.83077	9.30605	11.652	6.59401	10.2505	10.5287	2.81228	12.8082	25.9106	16.2264	4.48782		23.8742	6.3738	2.4185	100.791	2.59646	24.8796	51.8682	5.02327	12.2495	26.3446	10.6856	0.134849	12.4971	11.0989	3.75466
8.9172	10.9205	14.0264	16.727	12.7025	6.51749	15.4221	28.7302	20.8926	12.0765	9.85943	1.60727	19.1683	30.6922	11.1246	8.18421		25.4338	6.9717	4.4834	92.815	2.39386	29.5949	47.6253	12.7625	11.4151	18.5746	17.3344	0.137385	15.5353	8.07	6.05666
5.8591	8.638	13.6867	22.2914	12.5156	5.8502	0.916109	3.19238	23.9249	13.6614	5.3365	4.91791	8.75235	33.5716	5.72492	9.02131		12.5934	4.8082	4.1398	66.3232	1.44606	31.1421	41.6262	18.3637	14.1146	19.3413	17.0134	0.150396	19.4611	8.94758	4.58495
9.7795	8.9964	15.4049	22.3593	11.8032	5.56545	6.23108	3.54802	23.0612	10.9005	12.5594	18.7261	5.42065	31.039	17.1725	11.0545		16.0996	7.0674	4.2828	46.3562	2.70241	37.7959	16.4555	39.1092	16.6568	10.6718	11.8043	15.745	14.0713	8.82984	5.69892
4.5238	6.4448	14.2915	28.0145	12.3113	8.17224	5.51135	6.34092	22.522	7.06151	14.1927	20.0847	10.5514	21.6225	11.128	6.06596		17.5604	12.2947	9.1347	38.993	2.01954	25.6544	17.802	40.7757	12.9313	16.634	14.5113	14.2649	12.0579	6.23162	6.19786
4.1722	6.8372	12.5759	23.1062	13.578	11.1	5.79327	2.50419	26.5024	15.5694	10.5693	24.5609	16.8695	21.7745	12.8826	4.73599		19.5909	5.7751	7.4208	33.7808	6.64102	27.4413	17.5247	40.6735	11.3398	10.627	18.6717	13.4669	10.0504	9.76395	15.6022
5.1147	7.7482	5.2131	24.0866	16.3009	9.14036	5.96707	2.31443	12.5786	21.0542	4.73899	15.2256	17.9839	29.334	7.67453	3.57459		20.7748	5.2561	11.3546	28.076	8.83929	7.23352	21.025	39.3355	13.4775	7.85397	25.4854	8.42299	9.70243	8.22095	31.8461
8.0204	3.9524	4.0304	22.8778	17.8117	12.7739	10.3929	4.86888	18.1408	25.4368	2.99452	21.7248	25.1515	34.4456	7.03496	4.30833		18.0871	5.8077	9.6857	26.9376	9.25884	20.7819	23.865	33.9243	18.3365	7.02185	22.5162	13.7397	9.11992	9.21731	25.6318
10.3622	5.5693	4.949	30.8998	19.7167	14.1526	12.7688	19.4424	4.45064	26.3519	3.23085	16.2417	25.3794	25.1508	7.57235	3.96521		15.9924	6.226	11.6217	22.1164	9.9783	21.8399	23.7793	4.85143	4.43607	6.88288	21.561	8.51841	12.499	9.95229	23.4933
17.635	9.6384	18.417	4.80878	0.80997	20.688	16.0055	11.2374	24.8397	32.7845	3.81473	14.5826	17.4834	20.1843	12.3762	7.65438		21.8246	5.9344	1.7322	8.9616	21.2246	0.68405	27.2468	9.9579	11.0356	7.13301	23.2867	6.71191	15.0299	8.47802	7.9517
12.4045	12.7994	19.9078	4.99612	2.47913	21.2878	12.1164	6.79449	32.0316	18.2546	3.02538	13.7595	25.646	17.2444	8.94445	7.9776		16.7726	3.3137	1.9329	18.2462	38.8842	11.3823	21.1682	15.2082	14.1145	5.32802	26.1996	8.59414	15.539	6.63465	6.93365
15.5213	25.9743	23.9068	6.7782	1.76979	21.3391	8.91437	6.67661	9.66244	14.9734	8.86936	9.68442	0.65698	13.6717	13.0226	7.29819		19.9784	4.5411	1.2865	18.676	37.426	21.2884	20.2392	18.1712	17.0308	3.28693	27.7309	14.5824	11.2009	9.40878	8.28764
17.1017	15.6777	25.7452	7.63753	1.18082	18.9095	10.9749	22.7947	31.3013	19.4739	15.6243	6.35304	22.415	14.9087	5.63105	11.1056		17.9897	4.8909	1.0727	23.0808	41.0317	19.2699	23.6865	28.1199	16.6711	6.02934	23.571	31.6648	13.8547	6.13023	7.9344
9.7648	14.6757	22.794	9.76423	2.42558	23.2788	8.82134	28.3636	2.14964	33.3403	16.7403	5.91327	21.7116	10.1232	8.19382	10.1265		12.5863	3.6425	1.7349	10.365	38.4823	22.4829	22.641	23.5979	15.0171	4.69534	26.4866	36.8161	13.5698	5.58485	9.19695
12.4765	2.8236	26.384	11.81	1.50721	18.5039	10.0812	21.1905	11.2679	22.4453	16.5966	4.67355	20	2.85809	3.11782	13.6674		12.4012	3.1519	1.3543	10.218	41.4909	23.3927	24.6122	14.9325	13.3115	5.28494	18.0932	21.4254	11.6428	5.92942	9.49606
15.0289	21.2775	27.3705	8.63968	5.44463	22.9607	10.7025	20.303	7.83422	34.9306	18.2061	7.46973	22.0176	17.5465	1.27107	25.2078		13.5714	1.1913	1.965	7.6954	34.8827	20.6596	33.9363	14.5502	8.86274	4.86311	20.62	25.6826	11.1818	8.89839	17.4009
13.6588	20.9194	21.8011	2.39905	8.91213	19.8222	9.12829	31.0686	28.6701	20.8317	16.5858	7.24611	19.8387	5.17633	1.52089	6.52642		12.3562	1.1237	1.2482	18.2834	33.1043	17.2484	53.8429	17.9826	11.6962	3.91629	24.3328	17.2102	12.2177	12.461	17.4352
15.2922	23.6682	30.3279	2.34573	4.53534	20.7055	11.5819	12.5863	18.0793	5.13798	4.38682	10.7245	6.36566	11.7566	2.89859	10.9948		28.7962	0.7399	3.0762	11.881	30.7175	19.9889	65.1354	28.5992	13.1136	4.39442	9.96185	26.7115	9.8706	13.6033	21.1817
16.4862	25.901	7.5396	4.37613	3.8308	21.6395	10.9923	31.2164	17.8959	26.742	6.85559	18.4854	6.64561	3.54664	3.31348	9.50673		17.2285	0.699	8.7041	9.9382	30.2299	21.2602	62.2819	51.8337	14.7596	5.90733	2.33086	25.9809	12.9173	10.584	33.771
24.4371	22.8152	4.2361	1.9949	10.7363	12.419	8.60181	12.0153	1.49324	4.32152	14.4257	14.987	10.1616	10.5444	5.50174	19.4049		35.2496	2.5828	8.531	10.5302	28.9389	25.3922	73.9298	52.8927	16.0571	7.32488	3.89018	21.9874	8.11566	10.9503	23.7816
24.9754	11.4346	3.9417	23.5957	8.33401	8.1396	8.69984	8.20522	9.28503	4.1101	17.4085	17.1898	12.7977	10.188	6.64302	21.164		34.5688	1.3346	9.197	8.8102	30.4124	27.3954	77.8437	44.5913	14.4688	10.4894	7.15156	19.135	9.90875	10.3991	17.6679
37.9289	1.415	17.0807	16.1332	12.1723	15.3762	10.1863	6.64814	29.8462	7.25389	10.7558	12.3272	26.3338	4.53672	9.55565	49.3872		25.3923	0.9487	16.6799	11.4814	28.3024	28.8858	63.617	45.8834	9.50825	12.6029	11.4511	32.5676	8.44298	11.4215	16.5333
28.4062	14.5838	4.152	18.5885	8.26922	13.798	12.7075	8.47514	11.5795	18.5575	26.8354	10.6019	17.8959	2.8541	9.40015	13.2612		13.912	0.6472	12.5085	10.388	25.9595	23.1838	45.7697	42.2373	14.7332	15.3009	15.8775	34.7165	10.3377	13.499	10.7495
21.8121	19.4761	7.3583	17.0302	5.7091	12.2896	8.89394	15.8345	10.3358	2.84782	3.21414	6.15041	12.2947	3.59819	10.2627	13.5611		24.925	1.0601	15.1053	11.8808	34.5278	31.1683	28.9241	61.3131	17.4596	27.9258	12.0056	21.594	13.4918	11.5202	6.06641
19.7788	15.4754	6.5325	26.2033	13.3009	13.3895	11.4136	17.9918	12.9974	30.6483	7.90916	7.92091	22.7393	3.8999	3.85863	6.00578		17.9593	0.8846	7.2059	16.843	23.9485	24.2731	11.178	89.6914	19.7048	23.2779	18.7012	26.9144	15.3347	11.9294	9.58425
9.9335	16.6465	24.7961	19.2081	7.97882	13.6424	9.16372	16.3491	16.7486	10.0057	7.85509	4.88585	9.06919	3.7824	1.97835	6.40088		40.8211	0.7319	9.8651	23.8566	17.185	24.4954	12.7152	87.7861	17.6428	32.7561	29.6154	24.0467	14.2878	11.091	4.64897
5.9494	14.2736	24.6011	20.4181	9.95872	12.4842	8.00146	13.3206	26.3387	26.9667	6.81054	7.19752	9.4045	2.68763	1.20824	0.39984		26.541	0.4841	12.688	15.0114	21.3062	25.5031	13.9052	92.9618	10.3552	14.2459	8.98997	29.2072	15.4829	11.5589	8.26273
7.6133	5.865	6.1169	10.7892	4.09627	6.75958	7.84241	3.38157	10.8458	21.5308	7.7579	4.14128	11.3259	2.52403	3.29264	2.57121		27.0631	0.5022	12.1037	14.3958	16.0085	22.7099	12.8582	105.234	12.4768	21.6332	9.9663	19.5093	15.5404	9.72757	8.37787
6.6384	6.1789	7.258	5.94919	3.71039	8.89931	11.2519	3.26971	20.7074	25.1696	7.57757	6.56961	15.8607	2.61287	5.68494	2.70863		30.9669	0.3052	19.788	12.515	18.1355	25.037	21.5324	101.86	9.55743	18.342	25.6842	19.3165	15.3518	11.3158	8.711
9.0774	8.5635	8.0117	9.25261	1.08285	6.75972	9.96607	2.98979	16.0491	29.4487	9.03112	6.67219	15.999	1.81594	7.04159	4.20945		31.2412	1.5823	16.0858	4.7484	30.3149	28.9623	25.7836	24.3685	6.50371	26.1344	18.5191	28.4419	13.1931	17.5629	24.673
8.2074	11.7957	8.3399	8.60576	0.79894	7.25262	18.27	3.18116	16.0539	26.3256	4.00895	8.8673	8.1731	4.18344	10.6325	9.05406		30.0256	25.2933	5.7037	6.7582	12.8804	6.31449	29.8868	4.11317	12.3909	19.8441	21.5145	40.7622	22.3717	15.9465	21.3914
8.5843	4.3315	5.879	9.00538	1.3106	9.32674	2.09027	21.0076	11.5399	26.4831	2.23206	16.0867	7.78588	2.21768	21.1046	8.31538		24.7047	22.9411	7.2426	5.4126	11.498	21.8601	10.4763	8.7003	15.9444	15.1258	22.4492	30.8906	11.8036	18.1943	14.4351
5.7336	7.872	8.1384	8.53613	4.80004	10.1455	6.20236	30.4798	1.16247	19.6676	2.85767	13.51	8.95123	2.64367	35.1165	7.49298		17.8903	20.5304	8.6659	9.1106	11.8295	38.5645	13.8403	6.5294	5.72266	21.4574	12.2941	11.9068	13.7499	20.6941	32.632
4.2735	11.1646	10.4238	8.40716	4.30684	17.3618	5.80174	13.5005	4.56229	28.8121	2.39836	17.0214	9.63395	2.89196	19.8084	8.12183		18.8229	23.5211	8.9592	3.4628	13.9297	34.8135	14.7487	6.71027	7.10586	18.2323	1.56721	7.60028	11.7904	39.3803	15.8964
24.6156	15.397	10.4182	10.6632	3.68806	15.9952	7.56668	14.9947	2.34427	36.1599	7.45453	17.585	4.66208	2.46204	36.3813	6.5422		9.8466	18.197	8.4723	3.8732	9.97285	29.4154	10.723	5.77227	16.0424	23.3546	5.75812	3.99858	10.5187	34.5245	13.0668
14.8802	8.4821	14.5548	10.2104	8.8069	15.9377	1.95629	29.3017	2.31206	22.3907	4.58833	6.92695	2.91119	5.76775	39.8591	32.8383		32.4056	24.0756	7.6994	4.143	6.35186	24.8524	11.6753	16.2796	31.5621	11.2311	4.20801	1.10514	6.27545	30.4354	9.85119
3.6324	7.3385	14.7991	9.02083	15.5155	14.6294	4.2232	31.7426	1.67624	18.4724	9.33709	16.1754	4.7434	15.7452	20.2536	35.2767		31.1042	24.2544	3.9523	8.4318	6.22419	19.652	7.77614	1.73973	30.828	15.4778	16.7929	8.10088	3.50246	22.0759	5.03121
7.4883	7.9177	13.5151	11.315	13.0118	15.6578	2.61489	21.8921	5.87103	11.5555	7.69242	20.0893	3.94436	11.7353	7.66222	16.3827		30.8344	20.9935	4.0048	4.5896	6.48176	24.1427	12.913	2.58273	39.3978	15.06	1.12733	14.0109	6.41334	13.2883	6.00135
9.7838	5.6859	11.6702	16.6715	6.21585	15.6291	11.4302	4.0513	3.38856	17.1122	5.88988	19.4455	5.95663	12.6933	5.15861	42.2268		26.6498	7.5584	7.3364	8.354	9.3874	25.4687	13.5769	4.512	32.7486	22.6975	15.6944	0.765098	8.44155	14.6175	6.15321
7.5059	8.4207	8.3824	15.3485	6.47922	13.2943	4.22344	9.19029	2.06023	23.3287	8.22978	13.9825	5.93121	10.6047	9.35964	14.3036		23.3681	13.6787	4.3278	10.8628	4.37406	9.40523	17.6926	1.6433	35.7209	32.3689	16.4312	13.2884	4.8434	17.5813	6.8745
12.8684	4.0528	20.4399	14.9308	11.3033	11.5455	8.81726	16.0377	2.08764	33.7913	9.20798	12.6752	5.92545	23.6461	10.5208	31.5297		28.7637	12.2037	1.5175	20.4292	3.38677	9.92475	19.5608	2.89477	37.6027	28.8002	21.789	1.04219	8.05118	16.9725	7.73695
4.8639	9.374	14.8967	30.7984	11.4369	13.9005	6.54131	15.6077	3.18783	28.6687	7.61622	7.28983	5.43171	32.0202	5.24966	40.4892		31.5899	12.7606	2.1695	20.5642	2.60645	18.7079	23.2973	4.2929	38.3779	21.8809	21.1768	3.21569	13.9696	13.0948	6.06832
6.6841	9.3626	10.9372	28.9511	3.97166	11.6621	8.70373	23.2385	3.11649	29.1064	7.84718	3.64688	6.42556	30.8832	6.78891	34.0131		29.0929	7.7373	9.7001	17.4178	3.4265	19.2831	19.4583	12.3449	41.2972	9.83947	21.2262	7.34946	12.269	9.41519	7.89799
4.3811	6.732	12.8568	27.4065	4.78807	10.6236	9.45254	29.5062	3.37128	16.8102	11.9661	5.00575	30.9212	21.5019	6.56378	18.4979		24.0055	6.1607	20.112	22.784	9.65648	18.872	18.4724	22.2483	43.0527	9.60014	24.0753	6.68316	26.3735	7.32974	12.6958
8.7835	8.2927	10.0822	20.2172	9.87189	9.50054	6.67307	9.43711	3.60243	35.9578	12.2589	8.145	13.4558	16.1544	7.71332	8.0213		21.224	9.4146	28.5999	45.1508	10.4926	37.5943	19.4408	19.3447	24.9973	4.83585	21.9368	4.87816	28.6379	11.616	16.396
8.7461	5.7918	13.2847	19.5997	13.2995	10.2665	11.7961	20.2975	2.80016	12.0844	6.41475	9.9081	3.29803	9.97093	8.06627	14.4913		19.1672	11.1262	3.5609	46.2854	8.99912	19.2507	28.4147	22.4603	28.09	5.61572	27.9456	15.4797	16.5115	7.9272	22.5393
11.0711	3.8529	12.8919	10.4793	11.5671	8.71949	21.7766	17.0516	16.956	7.23088	16.6971	14.1673	16.1353	6.66449	8.24923	16.0339		31.2782	8.8983	3.4071	58.3122	8.77785	2.45658	32.2643	22.8022	21.8117	4.3435	28.1261	3.25486	7.20572	7.4354	19.9128
10.5661	10.0604	15.1984	16.5583	16.43	9.59148	12.3029	25.9726	2.07145	9.44135	5.17899	10.7063	19.0125	1.7747	6.70238	9.27073		33.3799	10.8678	3.4169	53.3574	5.48136	4.04596	45.3601	35.5989	6.90214	6.47135	16.2274	7.57032	18.078	8.67303	16.6413
11.6167	15.7119	13.4886	11.7796	8.90706	8.1203	4.08027	12.4478	7.8109	16.7415	4.26353	16.8851	7.93574	1.58297	8.07758	12.0904		27.9766	8.8501	2.6626	56.2082	3.37182	4.24013	42.314	23.1969	9.18135	3.92416	13.4765	10.9	18.8383	8.28367	13.5728
12.9226	4.7386	16.9879	8.6512	7.65848	7.71661	7.81219	13.2213	25.7372	3.26972	6.3876	11.1611	10.2575	1.00723	4.59616	15.0739		16.3609	5.4707	5.4049	78.9284	4.55115	3.5372	45.3862	27.0327	14.2839	3.70516	6.56985	7.5876	24.7254	4.96512	11.7765
9.5968	2.6913	13.1223	8.84025	10.7875	7.88601	8.73336	9.97021	27.2496	35.5316	5.92384	11.9758	5.32187	1.68921	6.44153	10.339		22.4258	7.612	3.1816	71.393	6.08343	2.17307	42.2719	26.4221	15.6919	6.26858	12.3735	8.26713	27.3811	6.04386	10.5037
7.8649	3.8324	16.9715	16.8375	16.2647	6.11441	4.57521	14.0694	24.7424	8.53974	12.9804	9.73796	8.01121	2.52084	9.68126	6.31567		16.1031	4.3959	4.1556	74.6024	3.63322	11.2957	41.4199	11.6336	8.24199	4.90768	23.7519	1.86433	22.897	5.87098	15.5873
6.2513	10.8622	12.586	17.6238	13.2954	6.41418	4.74931	25.0071	28.9481	34.817	18.0887	8.31385	9.86363	1.45939	10.1216	3.15549		19.0444	6.3981	4.3357	46.0584	2.03449	13.0355	48.4185	14.6538	13.5589	3.48714	15.7293	3.05358	18.7681	8.14185	16.7895
10.7146	6.1357	13.2836	37.3228	13.642	6.50817	4.12811	26.086	18.9342	31.5985	17.2623	6.38122	8.47999	0.8097	8.16558	1.48113		15.9767	7.8663	4.8012	46.3036	1.25943	23.8087	45.9579	20.6374	10.7509	5.87364	7.75003	1.08843	11.482	10.4349	15.5978
6.1896	9.9418	13.5663	32.6661	11.3326	7.46612	7.33298	17.1595	19.1607	22.7664	15.1795	9.30231	13.5189	25.6472	7.07138	1.4112		18.6037	8.7839	7.2981	34.8576	2.60406	25.9663	15.1317	13.6184	5.65295	7.85248	7.16126	44.0158	6.85562	6.72441	15.1579
1.4868	8.1799	7.3777	33.3498	13.2592	10.1805	7.6354	16.4727	26.3985	35.3295	14.6262	3.47399	21.1422	24.7486	4.02655	1.22218		18.9804	10.0353	7.7226	28.8024	3.23522	23.5182	12.9969	16.5396	7.60647	9.51026	11.8383	12.8784	22.4512	10.2474	11.243
4.8925	1.658	3.8809	27.2716	12.009	9.939	5.54445	9.78584	21.9559	29.8965	18.0707	8.09798	22.7158	22.1315	4.92798	1.2631		19.2355	9.6583	10.6345	24.2168	4.41994	23.0943	15.8834	11.3771	10.9392	7.11859	12.8849	11.0114	28.6469	11.4619	14.5591
8.4359	2.7732	3.4508	24.9075	14.4583	9.64599	5.62546	3.84671	13.009	28.3957	14.5602	8.99994	16.7121	27.5998	5.21942	1.41046		13.3604	5.3277	8.1853	32.3978	10.506	18.7136	34.5517	7.51373	17.532	7.96369	10.5103	8.82585	12.2295	13.3448	14.6425
6.6604	3.1392	5.5344	24.3669	14.1702	15.7197	8.55575	2.70435	14.9899	28.5602	7.94558	3.20515	17.7664	24.764	3.79571	5.2302		16.7622	6.5005	7.9376	30.2138	10.5111	16.8367	35.1574	12.0266	9.05	8.72187	4.88793	6.55088	6.53797	18.3604	14.1445
9.6588	7.259	11.3848	7.99545	0.57674	20.1988	12.0003	3.48336	21.6136	30.5153	8.15496	10.2159	26.4054	17.8168	2.78196	7.27994		18.4064	5.1776	2.1284	10.7766	20.6701	20.6343	8.07824	14.3261	12.157	15.0982	12.3722	9.12238	7.85612	11.5993	14.4602
18.1407	5.9846	14.2508	6.49101	0.63615	16.3536	6.08381	4.66787	0.373567	23.7045	15.5509	11.5266	31.0984	22.4073	5.9624	4.60893		18.3261	2.8145	2.2812	13.5914	22.1358	28.3506	14.474	18.4945	15.6438	25.0508	11.7117	10.6991	18.9557	22.2334	13.0212
16.3241	13.1356	22.3679	7.52634	1.18463	18.9666	3.3796	12.0734	19.6988	6.56957	8.42225	12.8575	0.72335	8.96704	3.96956	8.1903		18.0159	3.4619	2.1046	15.51	27.7809	41.6385	11.3035	20.5161	15.6257	25.6181	9.75379	6.03229	14.1404	29.1662	12.622
19.0761	17.2266	23.5115	6.49669	0.95518	18.8463	2.67102	22.2576	6.05332	1.87708	27.4061	10.2932	24.3402	7.4686	5.53741	10.3595		17.9042	2.5802	1.4646	20.515	47.6656	34.1249	15.7993	15.8319	15.4604	23.1915	8.59729	2.09862	9.77376	38.0816	18.8857
18.7188	13.6499	30.9007	9.56446	2.14328	22.7575	7.76617	5.38837	5.78656	1.5433	16.0474	8.3469	9.37979	12.6637	8.75011	11.7342		13.4231	2.5135	1.3135	13.5114	48.8195	29.5287	18.1627	13.8188	8.37321	21.3159	10.6493	3.5003	9.28661	23.1075	22.6032
17.378	5.6652	11.7728	9.20642	2.40933	21.5568	3.94326	6.52685	9.26537	3.5387	6.1908	13.8646	4.69731	11.2672	4.41142	4.17453		14.715	2.1776	1.7316	10.7636	46.4898	32.4638	20.4381	14.1427	3.2312	38.2566	8.49964	1.22577	7.17434	14.4093	25.4736
9.6683	4.2921	34.1895	9.30587	2.60777	19.7405	0.104135	7.35857	18.1418	13.0913	6.44424	17.3708	12.0866	11.8678	15.7029	4.96988		17.1053	1.0703	1.6783	10.5528	35.414	42.1143	34.5049	15.0153	8.12253	28.7341	6.52745	1.29475	10.3119	7.50391	19.3248
12.2105	13.7494	31.7705	10.3613	2.78549	19.5407	5.6186	17.4333	11.2499	35.7715	4.62771	14.3067	10.6764	11.6531	10.1073	3.65915		12.1338	0.9897	1.3294	13.9796	40.8791	35.9963	40.1302	15.0079	9.06897	31.3857	4.51293	1.66164	11.5228	9.97254	17.2284
20.6259	3.7048	30.8847	11.0015	4.26089	19.4772	1.11116	11.1185	9.35883	16.3603	12.0886	10.5495	12.5703	13.5616	12.5972	3.49592		15.2353	0.7907	2.3211	9.0968	46.7505	32.2922	60.8732	9.22607	15.2944	28.4142	4.05447	3.6458	10.1769	13.7108	10.5211
25.298	15.9501	32.6719	6.80249	5.45517	22.1239	5.97044	10.4425	3.28344	12.008	10.172	9.79808	10.7886	12.0552	6.01517	3.7461		27.0851	2.0972	4.6051	8.6178	44.0208	24.5212	61.2866	2.64757	7.8916	17.0088	12.4905	13.4555	8.50836	12.2871	7.32674
26.0169	24.911	17.5223	6.61316	7.7086	20.7613	8.52282	13.6684	11.4723	20.1854	12.6786	2.44644	13.6088	10.8741	5.22509	8.74217		33.6439	2.3349	4.7428	8.2626	28.7833	25.1426	60.5883	4.1202	9.25695	0.921031	12.4352	29.7954	6.41983	9.10422	5.90986
26.7593	4.4647	1.5368	8.92725	13.5091	8.81613	1.29383	30.8706	7.16964	14.7409	3.76467	2.45184	14.7254	6.61257	10.0299	7.50478		39.2633	1.4926	9.0514	10.0052	33.3142	16.4359	57.2595	4.20877	8.40989	26.801	13.1012	3.34209	5.46137	10.204	6.22116
26.0677	0.5349	7.4641	10.9653	12.4878	2.79362	1.72182	4.2609	12.0001	17.7668	2.3271	3.54237	14.2635	2.57863	17.4262	6.34851		14.8946	0.5283	17.3816	9.1542	19.4146	20.4696	63.4118	10.3109	7.49011	32.1749	14.9332	23.7841	3.61335	12.2075	6.01622
23.7597	1.7335	10.4896	18.7563	9.35415	4.4753	3.24473	4.00245	28.5575	4.78674	5.19374	4.36998	14.2265	1.88963	16.9651	6.9693		11.1812	0.5235	10.9046	13.8858	27.3856	27.3616	26.8273	14.9445	7.75587	28.056	12.8396	23.5876	9.26896	13.0186	4.9531
35.2419	12.3235	11.0652	20.0732	22.7809	10.841	2.50205	4.03416	22.3526	14.9238	6.47643	9.02836	12.799	4.53052	5.78752	4.92417		14.5926	0.8318	6.5288	10.773	17.7529	10.8222	29.4108	21.9272	25.4276	15.3673	10.025	9.35009	10.0801	9.36195	5.21988
20.3426	5.8332	6.919	19.1434	16.5949	9.44614	2.54718	0.354809	19.4654	28.0588	6.3987	13.2028	12.5413	4.03749	4.52314	8.67053		26.8054	0.8693	6.5457	8.196	13.3609	3.51085	21.9752	30.7099	17.1527	9.45292	15.2894	2.78974	14.081	10.2734	5.47847
10.867	7.6303	34.276	25.5468	3.54585	11.0018	1.78608	0.434251	0.765316	14.0741	7.62345	21.1166	7.71031	2.32136	4.95423	16.1227		28.3484	0.8512	9.1287	10.8448	21.4425	6.74792	21.6723	45.3344	14.3087	9.01674	11.7302	1.05724	15.7585	10.4951	13.4117
8.5868	4.1031	31.6509	10.0319	1.67462	12.4133	3.71564	0.31162	12.2102	23.3056	6.54594	15.4893	11.4107	3.1723	2.43004	9.77627		25.9694	0.5876	14.7926	25.2434	15.8397	16.6735	6.69162	37.3379	9.30863	15.6728	17.4275	0.878012	11.874	12.8105	12.3808
5.954	4.0783	11.5465	8.12962	1.58008	12.3462	2.45059	0.302839	10.1579	15.8804	8.57508	13.093	6.6151	1.84609	2.63741	9.02643		31.6391	0.7318	9.2282	7.6914	14.292	13.9585	8.18514	13.3246	11.4557	22.0468	17.9257	0.356509	5.91883	10.7622	13.6591
8.335	8.1616	8.4324	7.99609	2.32064	14.1733	2.66573	0.308712	18.1452	13.176	7.22951	13.0953	13.4445	3.40134	7.26994	18.4289		33.0859	0.4508	16.1526	8.0216	14.2563	19.5708	16.9199	15.1204	12.7366	21.0945	22.8775	23.934	5.07095	13.1393	17.6637
7.2548	16.027	8.8213	7.66866	1.23968	9.25484	6.58244	0.339154	16.4195	35.1381	7.4608	8.2792	11.1808	2.90172	3.35043	17.4979		23.455	0.631	10.9394	3.4906	23.5533	1.28924	18.4324	16.3969	13.8299	9.72565	20.0216	45.7131	6.20732	6.80089	19.4517
6.9848	12.2765	11.0974	4.92255	3.95652	10.5129	3.08535	0.299634	17.277	34.2227	9.08197	8.80898	4.0784	2.22017	3.52128	15.5621		25.3678	17.7403	4.7803	3.379	25.3321	0.19163	18.135	15.3664	15.5544	10.9456	15.1813	7.20039	10.7783	5.30495	22.6488
6.341	12.0983	5.665	6.65155	7.59519	11.6366	2.51529	0.419905	21.4168	20.8752	10.7249	5.76311	5.56789	3.6623	5.46974	39.5005		38.4692	22.3621	7.9452	2.886	26.0193	14.2703	40.3964	16.6108	27.7193	8.0925	19.0432	2.80208	11.5146	4.3312	10.4001
2.8849	7.7387	7.1001	8.73764	10.0996	14.3992	2.40211	0.337802	2.25983	21.0855	11.6169	7.6437	5.90295	5.77819	6.81953	43.0296		23.513	23.668	6.3802	12.3086	14.9304	17.5599	26.8203	22.1339	25.8329	6.94524	2.47809	1.29981	12.1414	3.76817	8.02068
21.6184	7.9819	6.086	7.85637	10.7825	15.5123	2.6567	0.460891	1.33609	0.388366	8.9276	9.2159	3.57215	2.87966	10.3973	42.0257		15.9845	26.7899	3.9114	3.4342	11.857	20.3296	31.7238	26.1395	29.2907	6.30488	4.43522	8.41592	9.82665	5.35579	7.77345
18.031	6.6631	7.5557	3.47398	10.8805	16.0266	2.47042	0.339632	3.20755	9.6858	11.7282	11.4146	5.40234	5.92114	10.5584	25.8609		12.3965	24.0237	7.9206	3.6858	15.451	20.6624	25.2066	28.2057	33.984	5.67569	3.01874	8.27017	11.8329	7.46157	8.1866
2.6035	6.341	11.3362	8.15656	13.5398	16.0553	3.75589	0.299285	6.97609	10.1343	14.8545	12.3343	6.73691	6.89901	10.6496	13.8602		17.5234	19.3337	5.6234	3.8534	9.11161	20.1273	24.5102	28.1882	35.1832	3.6484	3.54177	5.06832	14.0218	10.8956	7.47347
2.7784	6.5233	15.0077	12.5869	13.3126	13.8753	5.23183	0.366162	1.30377	5.06843	15.3776	6.49612	6.47626	16.1579	12.2859	46.9515		19.9091	25.305	4.8144	6.4104	7.16874	19.7041	20.1684	28.7656	32.1781	4.54163	14.145	5.20839	15.8356	16.6391	8.57796
5.4213	5.6286	11.7231	12.6104	12.7787	12.5747	3.0616	0.812769	1.04017	1.97285	6.32471	8.6137	5.87564	15.4563	7.88862	4.0634		20.5798	21.7706	6.317	5.4848	4.85922	18.7194	25.4182	35.393	25.9784	4.27701	49.6678	10.3393	11.9234	7.9253	12.2026
6.8393	6.6989	18.5233	18.0035	8.69024	11.0617	2.28209	0.384671	1.26734		8.86382	6.56057	8.20986	14.9734	7.22701	3.36249		17.5254	10.2751	3.9966	7.107	1.33934	23.1379	34.6056	38.2896	21.1667	5.42975	42.9299	23.6044	10.7263	5.97971	19.6332
9.0145	6.2501	15.4119	14.697	8.63883	12.8916	10.8489	0.330981	19.1624		6.11924	9.55137	5.52874	14.7183	6.76217	2.84199		10.8412	10.4728	7.0304	10.7076	6.41841	21.2288	39.6189	40.6587	29.4164	4.06048	4.35588	18.6505	20.8355	5.51583	13.9505
5.0034	5.1757	9.3612	15.5162	9.66087	12.8092	3.64924	0.349768	7.17579		16.2534	9.34976	21.8173	16.7146	4.97004	7.4317		13.2342	7.9355	3.495	15.4228	2.57243	24.304	46.0826	46.2071	37.2821	4.13229	21.739	27.9681	30.3405	3.13797	14.522
6.1902	3.97	8.7911	14.9167	12.8948	12.4078	5.02938	0.549417	21.795		13.0085	13.7211	28.5654	9.38422	5.26136	7.29274		24.1967	9.0994	13.8394	15.8822	2.59395	25.6156	48.6435	44.5074	43.5684	5.59754	22.2466	20.2293	30.1817	4.22473	30.2501
6.6698	8.0224	11.7582	7.77755	18.1542	10.7811	9.68234	0.294995	13.218		15.9307	10.1132	9.08239	9.76532	7.06738	6.03588		25.8571	11.4534	7.7234	19.2364	5.66279	29.1759	33.5688	41.7774	42.4439	4.85504	23.3623	21.1622	24.0172	6.98881	33.9497
7.2867	7.4614	11.4294	21.5959	8.56809	11.5223	3.18509	0.327841	3.92463		14.5297	10.4833	13.0537	14.0758	9.01543	5.7203		28.2538	10.7343	1.3995	26.869	12.8494	31.6171	26.6374	39.8558	39.7514	5.67738	25.8565	20.0734	16.8923	7.32279	28.2865
7.7785	7.11	8.9645	23.8985	7.72372	9.81738	1.00782	0.326365	1.27982		11.5513	10.7582	11.2644	5.48966	12.7196	8.36845		19.3721	12.5421	14.5603	37.6358	12.6934	33.6242	31.1957	39.9985	25.0028	5.60139	19.5036	24.595	11.0494	10.2104	16.9768
10.8063	4.3741	10.9812	20.2815	9.71356	10.0105	2.24715	0.326597	12.5917		16.5592	6.46861	6.80715	5.15459	18.4443	19.9764		25.2599	15.6821	16.9976	40.4062	12.3245	27.027	40.5776	45.8234	23.2911	7.56664	21.3399	27.1929	12.9669	9.12775	17.581
11.4288	7.9606	7.2383	9.56895	16.0799	8.44523	4.97041	0.375041	9.46792		19.2403	6.07556	10.8422	2.20453	31.945	6.287		27.0153	8.6582	8.7241	42.6908	8.26907	21.2889	42.5002	61.8754	26.8483	9.9832	22.3211	29.4808	7.53901	11.2384	13.6308
11.3416	9.4535	15.1044	8.98196	17.6392	9.3816	1.81007	0.35481	8.75354		23.8189	3.74968	6.79416	1.85923	29.9727	27.5867		28.7471	10.3021	3.6846	46.5702	5.68403	20.7535	44.4764	46.6483	26.0787	19.3053	18.4523	25.8318	7.05728	9.60547	5.79594
11.067	8.7101	11.674	13.363	2.86321	8.83816	11.6001	0.334805	16.006		6.07949	2.74703	10.3282	1.4389	32.8001	39.0235		30.2406	7.775	3.2246	47.027	5.77253	22.0132	49.4821	10.2118	28.0946	23.1337	20.6395	29.4406	7.41281	9.60939	16.3607
10.3345	0.2478	14.7652	10.0353	5.53912	9.23316	1.76802		17.3014		9.3075	5.66252	12.5551	1.67157	32.8935	44.2659		28.5905	5.1059	2.7864	70.4614	7.31528	21.2504	48.2695	15.3317	31.627	22.6351	16.2129	25.7046	8.26683	10.7494	13.648
12.5556	6.3904	15.6235	8.26458	8.78642	6.44056	2.73694		16.0587		11.2597	8.29962	13.7489	3.005	39.5419	26.4933		12.0892	5.2736	4.5083	49.1452	6.94854	28.1263	52.7074	16.0847	24.3019	14.0291	11.1185	6.35652	16.6497	11.9011	15.2211
8.427	13.0579	16.9888	8.63216	11.108	7.57242	2.64796		27.6736		26.0136	19.4619	15.7054	2.88012	34.7208	17.5407		14.1488	7.4681	5.8981	74.976	3.79393	23.5977	46.3326	17.2368	18.0963	1.45571	15.3841	34.9437	12.3103	13.4294	8.84515
12.1929	5.0886	9.7404	21.2263	11.2646	7.96031	2.60845		4.6635		21.5151	25.0265	17.3226	1.47925	39.9485	15.6192		19.001	6.4382	3.9963	70.8394	2.50167	27.3173	46.0752	12.5337	10.3185	18.1186	13.4445	31.3295	6.26669	12.4634	8.15915
12.4037	7.3797	9.8791	27.3514	8.62087	9.24954	2.50564		2.09329		2.42297	19.5458	16.2564	29.1121	22.3552	14.2159		15.849	6.9911	4.188	34.7922	1.55916	29.4741	51.1208	26.7801	9.90266	23.6965	16.2602	32.7662	4.84731	14.7556	11.7507
4.6545	8.3213	12.6866	20.5603	11.408	8.60905	5.89101		4.51309		5.777	16.4305	26.1386	20.9825	28.0014	8.00757		12.1712	6.7019	6.6828	37.5962	2.66107	27.4908	41.2501	31.1882	8.5241	20.4159	28.1448	27.0737	5.62137	15.3244	11.6155
1.27	3.8319	14.5419	21.4828	7.88694	11.9703	2.76513		2.07388		12.8655	11.8245	31.0982	24.6697	4.18573	7.93411		17.2041	10.3425	7.1689	24.1392	2.92091	29.0327	35.4645	37.0307	8.62	19.6641	7.59789	19.0146	3.98509	9.21224	8.93936
7.0415	5.5231	7.4997	15.0792	11.7351	9.71739	3.77849		7.40889		14.8455	13.5407	26.9378	13.9167	7.54865	5.52879		21.4703	10.6042	9.1314	34.9228	6.2052	20.2373	23.6502	28.9273	10.5475	20.6643	4.30708	20.8892	7.50093	9.42899	21.4135
8.326	20.1455	3.1849	15.8734	12.7258	10.4219	2.69798		3.4345		12.6964	6.08774	22.7094	2.012	7.96348	7.88573		22.1609	9.1429	12.0434	27.5516	11.5342	25.9752	25.4593	3.76173	14.1756	2.35896	11.6375	18.0943	11.2437	12.9487	16.9672
7.5365	12.4168	3.7523	17.163	14.18	13.8387	2.98147		6.90906		12.6469	8.96263	18.2985	3.75601	14.2729	12.0703		16.9958	6.2127	13.7429	30.2154	10.5947	18.5788	31.4206	3.8425	13.9023	15.1018	10.1014	9.05743	11.3009	18.9356	4.58494
9.1772	6.6427	21.6658	11.1629	0.48353	20.535	4.66525		3.47307		4.36766	5.25374	2.12662	7.15131	13.9938	16.8311		19.7526	6.138	2.8424	16.7734	18.8931	10.5119	28.7138	1.96313	26.1931	19.2536	17.8232	5.95016	6.51136	26.1046	6.11236
9.4423	5.0434	19.3642	3.40563	0.5933	16.4518	4.18553		2.45756		6.80212	7.57546	6.13722	5.93342	9.14976	14.5145		15.3324	4.0828	2.0787	19.5896	21.6028	5.86473	25.2731	3.64267	14.6852	18.9793	19.2851	5.6598	7.02759	13.5654	6.54481
14.921	24.8279	22.5568	5.71425	1.51068	19.6471	4.04066		3.50444		11.4184	4.60006	12.0393	23.6249	10.8484	10.3819		21.8471	3.4662	3.4902	15.41	27.9633	12.0875	22.0424	4.46093	14.508	23.0408	18.5739	7.63892	8.70685	14.9234	9.90218
15.343	27.5017	21.5272	5.27453	0.55207	18.3123	3.68019		10.9162		6.17751	6.48788	14.4367	9.95079	10.8841	3.97973		15.6331	2.5886	1.9946	17.647	46.1397	13.8232	21.2451	7.41407	4.78484	24.338	18.4028	12.541	10.6966	8.06475	12.093
8.8069	7.1694	31.9405	8.95096	0.93145	18.6688	5.29198		22.6398		7.09603	16.0024	17.9856	8.80453	7.53767	4.19579		14.3804	3.166	1.5723	20.8524	74.1328	11.066	22.2529	14.4665	3.61324	23.7912	9.26737	16.7169	5.95041	11.0615	7.03377
9.6607	4.9248	22.5837	8.40299	0.94997	18.9706	3.44934		31.6366		7.67521	14.9514	16.525	2.38074	9.05989	2.20684		10.8543	1.6804	2.4486	12.6844	75.718	6.80898	23.5008	18.3674	6.61922	17.0329	20.1432	15.3596	6.21319	10.458	6.20958
8.6224	4.4702	24.5875	8.17882	3.39819	19.9904	4.45474		10.456		9.75652	5.96702	21.3695	3.62418	8.4228	1.47525		18.3434	0.8614	2.309	19.0242	41.1053	21.8042	22.497	16.6384	8.25957	10.3466	27.626	15.0789	4.69054	7.23166	6.88095
10.8437	4.1296	29.0066	6.92227	3.26243	19.3768	3.64604		11.6122		8.91857	4.95666	22.8239	1.60523	9.22597	1.99391		12.773	1.8063	1.3631	11.7224	35.4667	8.9319	24.1498	19.7403	12.8113	14.1631	28.7033	1.99654	9.90456	6.42539	9.05565
16.0814	8.5971	26.9682	5.41735	4.92321	19.1791	3.63292		13.7584		9.00405	3.46233	17.2549	3.1829	10.3287	1.81817		19.2591	5.8224	3.3095	8.2212	37.6915	2.85965	30.943	30.006	14.3414	17.2464	23.6957	1.36353	11.8492	6.41167	12.2881
19.3012	4.6971	31.1339	3.65428	6.28686	20.6937	1.92763		17.1077		7.83378	5.65098	12.9884	2.91136	9.16509	1.2092		24.0099	5.2325	2.752	8.8076	41.4302	5.34781	37.7899	25.0163	12.5747	16.0069	26.4878	0.457493	14.5285	4.14503	15.5509
17.621	16.3549	8.749	8.19117	7.19603	19.726	3.28102		15.6925		9.60047	5.26458	14.1708	4.75438	6.11759	6.53045		42.2913	1.7583	5.3171	6.101	35.9239	10.1975	28.8169	23.6422	14.5981	11.8695	31.3843	1.29172	11.5517	5.21841	18.5162
28.2017	21.2005	10.8311	9.80023	3.92422	20.0406	5.49545		10.1966		10.3805	6.44274	9.71438	2.54223	6.11413	4.61606		40.2483	0.5329	6.8307	5.9654	41.1881	12.0157	67.524	22.8269	13.1068	11.7637	25.1102	2.83712	14.1959	3.7347	27.9767
25.6837	2.789	7.8462	22.6613	5.80769	16.1138	4.68927		24.0307		10.2146	7.2205	16.0419	1.90773	8.40657	6.81843		29.9547	0.5895	15.3051	5.8286	26.1489	20.4817	54.4176	13.3196	11.7469	5.86604	27.8715	6.48859	12.8662	3.94	22.44
32.1216	1.2744	8.1146	21.438	4.28554	11.1324	5.29397		25.5874		10.109	6.03168	9.52188	2.43571	7.8576	10.0491		29.9989	0.7347	9.7837	11.9282	25.764	23.0518	15.8143	15.3755	10.0066	5.9842	21.702	5.55947	8.32023	5.18254	22.132
27.6641	0.845	8.9276	31.563	7.57793	12.8208	3.81555		18.341		9.33117	7.28376	13.5992	4.55823	7.77926	10.5001		23.2095	0.5933	5.9622	8.7332	19.9283	28.2672	11.7864	30.3355	11.9971	6.70269	18.6771	1.7436	13.3116	6.51868	17.9452
25.6416	1.9313	8.5622	31.3762	4.17293	10.4162	4.71523		13.2807		12.3222	9.70319	13.7631	4.76288	6.38724	6.9183		11.4017	0.5309	5.264	4.5954	19.4478	34.7213	10.6559	26.4961	11.5025	4.67575	2.3768	5.10784	13.9272	6.25326	18.8231
12.2413	3.1709	14.6966	34.7599	2.1381	11.3919	3.27994		16.5146		9.1707	5.69594	9.71687	5.00393	9.9621	5.89102		25.8078	0.7307	7.8426	20.0974	20.066	27.9393	9.7538	16.3819	9.007	3.7616	32.785	5.44771	11.6961	8.92671	15.0467
8.7144	1.0003	19.753	28.1519	0.73676	10.7939	4.49108		7.84417		17.679	3.99043	4.86211	3.15643	10.2705	4.20558		28.9058	0.7047	9.4003	19.9092	14.2124	27.3964	7.46318	18.8149	9.34392	4.08916	57.7203	4.92676	15.484	6.56499	13.787
8.0971	5.766	10.4866	17.6209	0.82547	10.7061	5.52939		11.1048		9.99745	4.96176	8.36983	3.38229	7.19587	4.6588		33.7907	1.0561	13.1193	5.3728	18.1826	24.3683	8.20036	15.5745	3.37201	4.12238	16.5085	4.83897	23.4117	9.28866	10.7131
8.3032	7.6035	11.4273	8.8687	1.0023	11.3333	2.93067		8.40648		15.9205	3.34226	3.46034	4.46069	4.1036	4.44709		22.9836	0.7222	12.0747	7.3158	6.78595	21.648	15.0104	12.8164	4.42727	5.50038	2.60234	2.20076	22.2627	6.4365	10.9535
5.7279	10.0534	11.1142	8.11225	4.35278	16.3528	2.38894		21.5322		11.0962	16.968	6.67043	8.93417	1.19531	6.53279		34.2524	0.705	4.4352	3.4762	16.198	20.6584	26.1321	14.5903	11.8748	4.3313	7.46581	2.87035	12.6899	10.5611	11.21
4.8234	12.165	7.7146	7.04346	8.9639	16.5103	6.69181		12.202		14.7052	22.8538	5.92055	8.93034	6.50277	7.07106		26.377	0.8388	6.9684	3.154	26.3601	24.6971	28.1952	13.7382	8.00113	4.68943	9.14779	5.23682	9.93789	20.981	9.26947
9.341	9.3297	3.7461	8.48846	14.1193	20.4396	2.62225		4.65798		11.011	25.2137	9.36915	13.9603	23.7221	8.25946		19.4285	13.5653	6.557	2.679	22.0457	40.462	18.0439	7.2722	12.9336	5.24633	17.8464	20.9933	8.86096	18.5315	10.5286
7.8086	9.6496	4.8888	10.0321	13.4527	15.4262	17.6883		9.01543		5.00933	24.0744	7.60027	15.9277	4.95013	7.25714		14.7294	23.1611	5.8532	3.5632	28.7103	40.6532	9.45444	7.76323	19.3024	6.57157	15.2306	9.43525	6.44183	31.0839	20.4958
12.7369	8.175	4.2178	10.7434	14.5582	18.3572	17.355		16.3758		13.772	25.55	11.0421	22.1879	3.86094	10.8334		8.6064	20.0641	4.2721	3.2806	30.0278	29.8484	47.3255	8.7507	17.7594	4.68908	19.2524	6.50682	6.89944	39.7736	11.9023
4.4561	4.7018	8.4914	8.82345	8.17696	18.0477	2.55866		21.3019		14.2529	20.2108	10.6442	13.7903	9.51146	28.002		5.3657	29.6003	5.73	3.8364	14.5822	29.8549	45.7769	11.1521	18.2084	6.03444	18.7811	10.5257	8.86788	19.9903	14.8924
10.848	5.1165	8.0034	12.205	16.0779	18.1573	1.78045		15.1379		24.2675	12.8385	27.1623	13.1096	6.70795	6.2088		9.3013	12.9298	5.8831	4.4502	14.2804	32.398	50.1563	9.37477	24.9595	9.89045	19.8691	0.879076	10.0104	13.1275	20.8931
3.5816	3.5944	9.4478	13.3953	16.096	14.8017	1.98127		13.5698		23.412	4.43806	9.04577	11.8096	14.7487	8.55856		7.8423	21.0371	7.0638	4.8664	4.53708	29.9455	29.9233	2.71043	29.9685	9.42154	13.0375	11.496	7.49105	8.92994	26.016
3.6519	6.5785	11.6834	15.2658	12.2285	14.4633	4.28741		22.1376		19.7035	6.21863	19.4734	13.7283	13.5221	4.92202		10.6489	17.2258	9.0062	5.503	6.83647	24.2187	18.0796	2.93633	31.9454	10.1125	10.9377	1.13801	6.40767	6.60841	27.9378
4.6692	5.8022	12.9092	19.6188	11.9527	11.7431	10.0535		22.6876		17.3076	4.68096	16.763	4.86815	8.16418	17.4106		13.2642	8.0909	5.2876	7.6986	4.6593	4.28756	16.8968	3.07917	13.1759	9.18494	7.87424	13.0713	6.31978	13.3176	25.5342
6.5865	6.1451	14.568	13.2261	12.1435	14.6203	4.91445		26.0097		23.2224	6.32336	15.6821	2.7757	9.27967	10.4262		13.9003	7.3492	8.8163	10.129	3.66822	7.03313	32.9417	2.44153	20.6246	10.3506	13.6308	5.09628	7.05681	14.5762	27.7815
3.3292	5.8614	9.9342	10.6314	16.4248	13.4542	5.59691		24.3441		22.2612	7.42487	15.6413	0.64042	13.2442	15.174		11.2343	3.1596	6.0403	14.863	5.35385	8.03118	38.3361	3.9624	43.8044	21.533	16.4785	1.46001	8.81236	17.1554	21.6674
6.0842	1.9435	10.2524	8.65565	16.3342	13.6496	3.50805		13.9713		15.7806	3.32898	7.44625	2.45226	7.3653	28.9367		18.7643	6.9275	3.2787	17.8068	4.95267	13.0326	53.1978	10.8872	42.0175	12.9281	12.697	28.9727	8.27815	22.0051	14.6719
9.5033	6.1147	8.9311	6.21349	20.1255	11.6718	4.42914		0.837817		26.4899	5.79318	10.8537	2.29901	28.2397	21.4127		28.0413	9.7937	4.349	21.7062	9.37665	16.7417	33.476	11.6334	44.7711	12.8621	2.68051	4.36785	6.70483	15.1072	13.9302
8.1332	6.7193	12.1675	19.1059	6.32304	10.8183	3.81781		6.62938		14.8483	10.4154	12.672	1.23232	8.37428	17.5964		18.0344	9.6213	3.7954	22.3442	13.204	20.0827	25.7991	18.8597	38.8783	12.4445	15.8573	16.7991	6.72017	8.95531	7.21025
12.6427	8.0472	7.9911	26.5075	8.34854	8.74085	4.66069		29.4732		3.0638	11.5323	17.1643	2.1083	6.52771	20.092		20.4696	8.8281	0.8558	27.143	10.9954	3.11397	22.8303	21.0996	22.5883	17.4437	16.279	7.06542	9.83832	10.9662	6.54425
12.8287	8.7309	11.3239	9.94866	6.31087	9.53972	4.36015		21.3431		3.67323	3.79924	22.0401	3.11785	1.70505	33.282		22.9457	8.0164	3.8844	32.1168	11.7214	9.78344	31.303	10.6544	15.6446	28.3926	14.0768	5.04982	10.5858	14.7793	6.83855
11.8332	7.2813	15.1583	12.4964	11.3885	8.87219	6.61499		9.58572		6.8827	4.50924	23.2993	4.55548	2.8843	45.0954		28.8154	10.7782	2.6282	38.797	10.1271	17.0227	31.5057	19.1365	12.3223	30.9454	14.46	5.45452	8.90178	14.1346	6.59415
14.9489	7.7127	19.2941	7.65244	14.7416	8.82989	21.0275		13.5418		11.5022	3.26491	28.9185	19.3565	3.78002	29.1116		28.3713	11.1522	2.8081	35.306	7.36145	16.0162	39.6504	16.7084	17.1525	34.7005	1.03803	6.02706	8.20697	10.1884	7.67521
15.0498	6.6577	12.5033	9.46567	24.262	6.82337	13.9292		3.94704		28.0001	4.73876	31.1196	22.2737	4.63288	3.6933		34.0951	6.5978	3.9302	41.149	7.07325	27.0419	41.7805	2.34277	18.8637	35.2381	18.3291	5.58803	4.71591	6.09229	6.94878
10.8281	12.0721	13.2906	19.427	24.1098	6.68889	3.24842		2.39699		13.4916	5.70875	29.1954	15.8584	3.4381	47.5742		35.9905	7.8831	2.2058	53.4928	7.54661	0.09196	23.0191	17.5672	26.6652	16.3416	12.9972	5.04448	4.77258	5.86952	6.91816
8.8832	8.2216	14.4205	12.2831	11.515	6.65143	5.67555		3.2886		15.9297	5.58241	31.4032	33.7167	4.87263	5.52914		12.9886	6.5759	3.9	56.8634	4.80676	0.09307	33.0594	10.2047	23.2257	33.0571	19.6727	25.0214	2.93258	4.87744	4.32415
11.0915	8.8526	12.0124	7.72664	6.90938	8.18402	4.09979		1.79281		5.8348	3.76847	27.2968	12.544	4.93792	7.41003		15.5939	6.6996	7.8845	58.8648	6.33536	11.1029	38.6581	32.7787	12.7952	22.3376	15.4413	9.88659	8.54918	4.69309	3.33351
14.0304	5.1959	9.3565	11.7455	8.61618	8.83667	6.39152		27.4021		5.22821	5.26087	13.4117	14.1793	9.57021	6.22643		18.462	5.5011	6.2785	34.0494	3.66399	17.3632	38.7527	35.8128	12.2015	24.9469	14.5878	1.99919	12.6032	4.44151	13.59
12.8507	11.3034	8.3476	17.9855	9.49283	8.982	13.2068		6.59951		5.27953	2.27387	20.5926	5.5675	8.25252	11.7125		13.8331	7.8851	5.6914	38.8184	3.50574	16.1718	54.4799	34.8023	10.6342	21.2465	15.3807	10.5533	9.44754	4.95478	0.185609
10.5575	7.6171	8.3534	19.4417	10.4436	8.11212	6.74955		8.36775		12.2567	5.34105	8.2633	8.70703	6.99872	14.3185		7.16	10.117	7.607	30.6038	2.11154	13.9244	40.68	32.2078	8.28187	18.4037	17.887	20.252	10.7166	7.68839	10.8706
7.2248	5.7045	16.8867	21.5548	11.439	9.30396	9.77706		26.9195		11.4081	3.34863	9.19235	8.1567	5.0565	18.9222		16.1987	13.5023	10.1491	26.367	3.65495	16.2362	34.6514	29.1129	12.5155	13.2363	12.1087	12.4159	12.2984	11.855	5.08793
6.5137	10.9197	8.5607	20.2585	9.15125	10.4732	12.6431		0.836188		9.44019	7.24845	11.9863	8.45049	8.56703	23.7859		15.1033	12.4137	10.5949	38.6086	3.67627	15.3072	34.6034	30.4462	14.387	10.9722	13.4853	12.1669	13.1372	13.878	6.85386
2.6182	24.4442	6.755	17.2871	11.3091	9.38912	15.1198		7.39466		9.05219	10.555	9.87407	8.04034	6.66061	35.9805		19.3784	9.6403	5.6756	31.7264	10.4172	15.1672	28.1999	28.2648	14.5285	31.5066	10.8427	16.6987	11.3561	13.9052	7.3295
6.8411	5.7676	3.3205	15.5386	12.0022	11.9481	13.2949		10.5211		8.49839	29.3524	12.9273	8.70097	8.75775	27.9689		22.1361	7.7883	10.3855	19.874	8.04847	16.5056	32.2487	37.0574	15.5292	34.5924	16.197	15.2807	18.4324	11.2666	7.75722
11.8999	4.0957	22.4484	4.02389	0.37572	16.4751	5.08979		13.9305		8.16398	24.2791	17.2526	12.3903	9.48589	2.43529		14.982	3.0051	4.4423	16.995	6.92637	17.8781	22.343	35.3404	15.8934	32.6206	24.9511	7.3436	24.168	7.3622	7.99016
7.3588	3.3086	34.7074	4.94075	0.39397	17.9459	5.73386		11.3948		7.46402	25.8663	14.6192	12.4159	7.78185	25.667		20.8353	2.491	3.8711	15.933	23.8404	19.769	19.4693	44.0722	14.6641	35.6768	15.6311	6.03404	25.0834	6.95482	7.34636
10.7913	15.8443	30.6881	9.34233	0.63401	18.4429	19.0059		4.57229		7.34941	25.5255	15.6169	10.2485	5.32311	32.0624		18.274	4.3099	6.6888	17.2546	22.5412	23.0092	20.3346	61.8838	12.3998	34.6829	15.2392	1.61687	17.0029	8.62048	8.04035
11.8128	19.6978	23.3505	9.55033	0.39723	14.3786	12.7895		12.9268		9.06381	11.3461	23.0504	5.37239	5.49637	11.9192		22.9569	3.4989	3.6487	14.1928	28.2592	25.762	21.2966	62.6649	10.9345	20.2018	20.0219	7.47047	29.9023	6.41541	11.8568
0.6724	9.2008	36.5113	12.5875	0.67562	16.0578	3.15029		10.1789		11.8817	11.8293	17.2376	2.28533	7.21025	16.3598		7.7086	1.9788	3.8948	11.7556	34.4401	24.547	3.84215	63.7292	9.28862	14.6456	12.715	12.8618	24.5699	4.87362	6.29666
4.0067	6.5117	18.0864	9.70334	1.06149	16.0918	5.51912		8.64665		10.4444	9.51428	17.8728	1.83244	8.28836	4.96438		11.1823	2.2993	2.9729	19.0952	32.8209	27.5748	13.2385	68.8962	7.25414	13.5647	13.237	13.1356	18.7766	5.00429	6.61695
4.9898	10.1115	30.4722	10.6801	1.80766	17.9523	19.7128		21.8268		9.90782	7.91336	9.96369	2.57768	25.1985	10.2422		19.2149	1.8948	2.6679	14.071	41.6389	23.5401	21.1961	65.4274	12.8591	10.3557	16.0237	19.6855	18.9273	7.13796	10.6992
7.5458	7.3516	28.3888	10.6776	1.3676	15.9933	21.9794		3.37591		10.8261	6.73468	9.32022	1.91673	35.1065	2.44431		16.6685	3.366	2.5217	9.9698	35.1124	25.4802	34.707	39.7152	14.423	6.12859	25.1302	19.9865	12.3431	7.64344	15.4999
9.8921	9.9351	29.3762	9.73414	2.40861	18.4861	18.9603		2.523		10.5672	6.03682	19.5081	1.86777	38.0918	2.52127		42.8235	3.7683	2.1137	7.013	37.3501	26.2202	28.1247	2.50743	15.3083	4.54389	28.9509	21.6794	12.7514	13.2663	20.3667
16.7507	12.7062	27.0908	8.72444	3.0385	20.6298	8.80589		6.938		20.8097	8.67063	19.0196	2.23056	33.8389	3.361		23.6691	1.4373	3.4524	7.2958	44.2239	26.17	27.1314	7.31147	8.54863	4.49275	22.1627	19.1447	20.4594	15.5144	18.1049
30.1869	15.0742	33.9566	9.9154	2.27794	24.1665	9.16249		2.62881		11.5457	10.5224	12.5969	4.53295	38.7326	7.89735		46.2807	1.3035	6.9456	5.689	57.0617	22.3183	28.5569	26.8827	8.31278	3.93296	25.8597	24.8833	15.9898	7.16046	27.0515
31.0056	12.3962	4.5593	8.65381	2.43232	21.7436	10.7493		4.98154		10.9262	13.5937	11.471	3.67735	36.2784	13.2103		37.7781	0.7589	4.9784	5.4602	25.754	24.8373	61.5749	32.9213	11.0345	3.83945	37.068	23.6263	12.5317	9.03052	29.2745
32.746	14.3322	15.2128	10.5628	3.2339	17.242	7.95599		2.27949		14.1326	18.02	8.96912	3.32573	31.4812	10.5399		27.9858	0.9446	6.3766	6.7322	20.5863	26.5736	60.3442	21.7379	9.91145	3.70874	22.4527	36.017	9.04643	10.7489	25.5563
30.2367	10.3753	15.7892	11.1185	4.89894	6.77996	17.1402		11.5846		16.974	3.56849	10.6717	4.63538	33.6323	7.56166		23.3268	0.569	6.3542	9.8132	26.4753	34.345	52.5733	21.1757	6.80378	4.7687	18.9827	29.1521	10.3218	10.607	20.0031
14.32	3.9185	16.8378	16.5879	5.24963	11.2222	4.79913		7.04384		15.0931	3.89815	9.62132	4.92935	30.3413	5.68243		21.0437	0.6053	6.2116	4.5044	18.9376	34.6626	17.6775	22.3377	7.05318	4.11271	22.5375	22.3769	7.40286	23.1999	13.2745
16.8483	1.9552	12.342	18.1869	5.62515	9.25694	7.07607		11.3173		16.0692	3.74504	8.05707	3.06454	13.1203	4.01988		17.869	0.5966	6.3018	19.2312	23.5203	26.9912	20.8783	32.7905	5.96969	4.47088	19.0529	25.9138	16.9918	17.8068	16.908
10.1511	1.701	14.5132	16.1956	5.15556	9.6165	8.63811		16.3611		8.21217	4.70421	8.22604	4.9042	13.6615	3.15841		19.5354	0.5832	6.3378	19.5014	35.4362	30.1941	23.2386	29.1878	3.71856	3.59113	21.6841	28.3764	12.4154	12.0952	12.3042
7.1902	2.929	8.0946	33.3279	3.55387	8.97455	4.75803		12.0279		10.294	3.63716	8.13534	4.44161	12.0599	2.40545		26.6736	0.4574	9.8746	9.9918	21.597	32.7227	9.6531	10.1777	4.8349	5.92661	19.8088	25.4674	9.38459	8.1535	9.15296
7.195	7.8783	8.1733	7.94201	3.26852	9.76906	4.71252		1.0333		18.0361	2.87635	8.90494	4.26017	12.5912	1.8822		26.5917	0.5404	13.5951	3.4964	13.7183	18.871	8.19327	2.67117	5.50376	3.34251	17.6674	19.2007	9.98951	8.80828	6.84089
6.4184	12.7306	8.9848	5.99736	4.33762	11.5366	8.31857		9.69146		14.7555	2.97652	16.8401	6.47746	7.53326	0.90785		23.2339	0.8376	9.2618	5.9052	19.8987	12.9573	9.16274	2.60753	5.86381	5.99637	19.0318	16.0934	10.9391	15.441	14.5527
7.1242	8.5279	5.3804	6.5401	5.09736	14.245	3.43205		14.7711		14.1441	2.1006	11.1604	9.21088	8.67017	5.29881		23.7514	0.9266	6.5132	3.5614	21.0387	8.81041	14.9273	3.88207	9.1188	8.15421	15.0183	15.4499	8.56378	22.9848	6.88581
1.2325	11.7711	4.3849	6.67049	5.56616	13.5857	5.51309		20.1873		19.9115	3.16773	29.9653	8.6487	10.9813	4.8507		18.1138	0.5521	6.087	3.7808	30.5101	12.4622	22.9494	4.89797	8.95778	9.29193	14.5723	19.4034	6.80674	22.8228	8.02919
7.6393	10.4492	6.9496	7.94308	8.55429	14.0008	7.34778		14.6183		21.0348	4.47906	28.4809	9.3229	10.9726	7.13279		9.2642	18.9167	4.3768	3.5156	31.587	13.9667	24.084	6.34607	15.325	9.2867	18.7405	18.3727	7.25767	23.2076	8.21655
12.0079	10.8728	4.21	4.42217	15.389	14.4245	10.3171		14.9215		24.9479	10.9273	13.9053	6.88036	10.0822	9.7018		7.3836	12.6758	3.3627	4.1364	31.2352	11.8122	26.156	7.96553	15.0164	16.505	26.5576	15.8074	8.49178	12.7839	13.0386
4.181	7.6397	6.0615	10.456	16.2368	18.1607	7.24353		21.4102		21.1021	17.568	16.7698	7.61952	7.96002	10.2261		5.5021	23.7762	3.2509	3.8346	26.2802	13.9603	26.2552	12.66	11.6136	10.1864	11.0023	14.2819	5.20642	8.87868	17.178
3.2376	4.1155	6.146	10.5102	15.134	15.7395	12.5642		19.1596		21.1613	6.5247	11.4818	4.66111	13.4353	8.59065		5.3485	20.0044	3.8762	4.2424	21.1777	13.7288	29.0072	14.5484	26.638	14.7628	13.5297	9.05163	4.80215	8.48295	19.7982
6.8126	3.398	7.6384	16.0146	15.6425	13.5877	12.9404		12.4684		23.1557	6.56973	11.1722	4.82356	10.2649	7.14425		6.2071	12.3799	4.3012	5.005	17.6829	19.3256	32.1594	12.887	20.6673	12.5502	8.82578	7.95629	4.37195	6.88174	29.0233
4.875	3.4229	10.4453	17.7949	15.3888	10.9287	4.0667		13.6811		29.7769	13.5288	9.6843	3.60303	8.51181	3.9598		6.1745	16.1498	7.2191	5.43	16.3116	8.62513	5.23525	13.7257	23.4018	13.3674	9.04046	7.95943	4.66344	7.67151	25.1729
9.1385	6.4485	7.8781	19.9878	18.5094	10.1189	3.74969		5.48054		11.3988	21.3725	11.5981	3.59203	8.20659	6.59144		6.5451	59.1341	7.1708	6.9116	4.46269	6.14141	9.97814	16.6409	34.6495	25.9902	13.6359	0.707639	5.6651	6.44261	21.6605
7.186	4.7904	6.8757	18.8785	15.2997	12.5627	3.95534		2.70973		21.1945	16.9201	19.5987	1.75299	7.56395	4.45868		12.7349	50.8341	5.5018	7.6904	1.82883	3.17442	24.4359	24.2477	32.2461	16.931	1.8837	1.19861	5.75879	7.56386	19.0677
5.3649	6.7052	9.7288	18.5257	8.43325	12.5081	2.79805		4.35268		14.8728	24.6303	15.956	3.17499	8.45453	8.31604		10.7825	6.9622	7.1932	7.1922	3.69833	19.6462	29.8432	26.1689	41.7464	18.9066	10.218	12.3589	5.77438	7.08118	13.6634
6.3313	6.1758	9.2474	12.718	16.8875	12.3031	4.84008		26.9153		1.47506	22.0713	19.9193	2.35661	7.40488	7.39981		15.9681	12.682	6.6181	16.4112	6.76113	23.3371	32.2991	25.3812	39.0303	20.5637	12.7499	19.444	5.48926	8.16341	8.45276
8.5496	5.5872	11.1707	13.1942	19.2588	11.6492	16.2274		19.6604		5.80111	7.56881	15.022	1.36877	9.49497	9.59994		25.4923	11.8876	5.3046	17.4582	5.60019	28.7069	39.1957	6.01523	41.686	14.4436	14.6196	20.3385	5.47623	4.61089	6.75519
11.1942	6.7746	7.8822	2.73124	18.336	11.2175	3.49592		15.4519		9.59539	12.9895	12.7639	2.29597	7.55895	8.19404		22.7465	16.0137	2.5318	18.9244	8.19974	22.8348	42.9926	20.3587	34.834	18.3502	6.3342	19.8192	6.95518	7.83459	6.13671
10.5558	7.3814	13.9091	10.2216	11.6037	11.4962	5.34653		14.0173		9.97722	9.55125	29.6443	1.5651	6.89208	17.601		22.6219	12.1557	2.5645	19.0736	14.3139	27.5035	51.4393	22.2133	36.8158	13.11	7.69443	46.1567	18.093	8.97517	7.26361
14.2129	6.1395	10.0755	15.4497	11.485	9.98211	8.78436		16.8849		11.2421	5.28582	18.494	1.3505	7.30012	29.3146		24.0728	7.7248	3.197	24.63	12.5613	26.5883	32.6787	11.0939	40.1572	15.2553	18.2116	42.5529	15.2238	10.7906	8.40891
15.3687	9.7117	7.624	10.3462	8.51775	10.6828	11.6763		23.5662		10.5137	6.99105	25.9335	19.3797	10.5733	6.76614		27.2344	7.1836	3.3577	9.6366	13.1841	28.2133	33.8473	8.9035	36.6991	22.8118	20.5569	3.40522	18.4437	10.7827	4.94499
15.3868	8.1298	15.8245	5.43166	14.3014	9.11799	8.97517		27.9711		14.7403	6.87244	4.31868	28.9571	10.8405	9.96539		25.0252	8.542	5.7525	21.7482	9.17971	37.3036	34.5196	10.6952	37.1654	24.4363	26.3967	6.0211	9.65394	10.2056	8.42052
14.4767	6.9921	10.4134	3.63227	17.4469	10.4092	6.75304		13.4356		7.20644	5.14639	7.22066	14.3029	7.94782	27.8777		38.8812	14.8829	3.9933	28.1236	10.4405	24.5762	37.3899	10.9363	12.077	24.6407	13.938	12.1514	4.31921	8.0637	9.60545
19.385	9.9316	8.7041	15.795	14.9703	7.80357	6.94947		12.5872		10.3563	4.02602	13.8331	30.9354	9.16384	26.9174		35.4223	11.4533	5.705	32.4942	8.57269	18.2068	32.6743	12.8521	18.35	11.2454	16.7883	8.56052	5.01233	6.02054	5.27515
10.7933	7.0353	15.1356	19.1497	14.9578	8.91325	6.1423		10.2515		8.09475	2.57849	15.7816	33.9875	5.21615	4.87462		32.0038	5.8346	2.5445	51.8664	8.94124	27.1114	33.29	12.0272	20.0632	18.8484	14.8094	2.62204	3.74792	8.34336	5.14672
7.3604	7.5693	12.9105	17.7731	12.3051	7.21961	5.07177		13.6239		8.69735	9.7829	18.7888	26.405	11.4362	16.2203		16.0653	8.2945	2.9203	48.207	5.82001	26.9491	40.8648	4.87213	19.1592	10.0768	20.3748	4.9253	9.16586	10.5759	4.79004
13.1281	9.1588	9.8339	7.0979	16.9335	8.67705	2.83553		25.8454		9.9363	17.4261	21.5643	16.7222	26.4765	28.1104		20.2356	6.9854	2.6104	36.7152	6.34677	27.9868	43.821	9.5626	11.8995	11.3133	20.556	5.71782	8.44079	15.6404	6.46691
13.1976	7.5547	6.6147	10.5328	17.6803	8.70291	4.60073		12.2339		11.9689	6.04193	18.8907	15.5339	21.7052	27.4059		20.371	5.3096	4.4464	25.993	4.87265	26.299	44.7312	11.4883	5.76486	12.5139	23.194	5.67019	4.16966	40.0727	6.76681
9.2111	11.1804	7.7548	14.7721	10.753	10.6878	3.37486		19.5131		8.63498	5.45437	16.1946	15.4374	1.1501	17.7194		12.6318	15.7416	6.2852	27.5342	1.99212	31.5269	48.3307	7.6324	7.98291	12.6861	48.7539	4.94554	4.82132	26.6072	27.1736
8.6884	8.6218	11.5421	13.7192	7.37201	9.54975	4.53741		12.4657		9.78244	3.12672	20.311	6.99559	4.00399	2.14294		6.2034	13.8426	7.7917	29.7854	1.75418	25.4533	42.7475	11.3797	10.5652	8.72861	28.8254	4.99719	7.35108	18.0848	20.3392
5.9272	6.1154	10.0302	12.3031	6.60421	10.8898	3.69367		7.30186		8.9224	4.16722	21.409	7.54876	5.34637	26.275		8.6482	11.7212	10.0382	29.4614	4.61786	31.3885	41.2745	11.4828	8.6642	9.22447	38.0593	17.1594	9.02282	12.7453	12.1895
2.3528	9.0828	6.1852	15.1301	5.90757	11.2526	6.93248		9.97089		6.36506	3.46719	17.9385	7.83217	4.16062	14.3065		11.6357	11.1354	10.6805	31.9696	5.90473	28.3221	39.5605	2.7778	5.77799	9.96477	37.8194	17.9776	13.6045	10.7398	20.0484
5.3411	7.2898	15.0989	17.5641	7.26142	14.0638	4.74315		5.45965		6.95757	2.4528	17.3056	8.4042	8.97598	24.9768		23.3179	13.4896	8.8668	27.3158	6.93388	22.4792	13.5782	2.70303	21.7127	11.208	26.9378	8.77598	7.52544	8.0714	15.4053
7.1732	4.8741	4.6666	16.5531	10.6156	17.0466	5.02534		18.0666		7.87822	9.62922	19.5609	8.79937	6.07539	2.87105		18.6824	8.7018	11.2675	26.7574	13.0149	9.63762	11.4198	2.81827	19.9777	6.30803	15.7413	5.02679	7.52198	17.9985	19.162
12.026	3.2421	22.7384	7.36825	0.5137	20.7407	3.21647		6.86384		11.5637	12.6903	26.8511	7.38078	4.56995	5.88315		20.7048	3.1167	6.2374	27.389	3.91853	9.60217	16.4864	4.7537	18.1488	5.22094	14.5389	10.6307	9.06669	21.422	28.7121
12.1768	10.3308	23.8744	8.82608	0.62026	17.6424	6.47002		24.7082		9.81518	7.08008	15.2526	8.38831	5.49731	3.49123		15.4926	3.5185	4.9323	17.1954	38.2723	6.84255	16.7739	12.161	16.8066	3.53723	18.8773	17.8852	8.17799	18.8931	32.9022
9.3841	12.5235	9.4524	12.0941	0.75867	18.0583	4.0998		15.1339		5.25525	3.50836	18.6201	4.774	4.49305	8.34805		14.4464	4.4225	6.5606	11.7788	34.6755	8.4788	20.7258	12.1485	16.3641	5.00212	16.552	46.0714	6.11299	11.1353	26.0432
11.2947	16.3165	17.9904	6.60391	1.47765	15.6197	8.05473		29.9244		8.87626	8.88846	20.6249	3.41802	2.66295	9.9686		10.966	3.0308	5.0137	19.3578	50.1191	23.8334	8.22152	7.9241	9.80387	4.49767	16.6611	12.5704	9.53216	9.61611	7.71843
7.8917	12.1842	17.2451	6.04729	1.30583	20.5574	4.27539		19.1691		8.26176	9.7169	9.98467	2.46008	3.20842	16.0267		12.1524	3.0905	4.5538	12.0786	49.8031	17.5777	6.91382	8.49157	10.1216	3.91984	22.3571	12.2703	13.0951	7.22836	9.98165
10.1507	8.1714	24.5317	3.62553	1.99729	20.6308	5.62836		24.7655		15.6534	14.3573	14.0069	2.18638	4.71712	19.0744		12.6345	1.618	4.4505	15.3268	51.7442	6.19967	4.1844	10.0237	11.4059	5.32607	46.9908	13.056	16.366	7.87073	26.8324
0.5066	9.2994	29.7566	5.58747	2.72367	17.7955	4.38573		19.9778		5.79469	14.9184	13.9486	2.01574	9.75647	22.7524		19.8715	5.0895	3.4046	10.731	44.648	9.74662	31.1554	10.3052	17.3104	5.47285	24.4774	14.3906	13.711	15.3709	22.0775
9.8523	7.0921	27.6788	11.6449	1.65736	15.2267	3.56779		25.4815		16.978	31.3554	10.7516	1.92055	9.64106	21.2393		22.0033	5.6241	3.4267	6.4	37.0226	20.7547	43.4785	20.9497	16.0075	3.35687	23.5086	15.9426	17.9273	14.4839	17.9594
6.9945	9.2735	31.6056	9.98563	2.5402	13.5349	5.88794		15.9208		17.382	26.2648	8.14495	2.69462	5.385	36.5394		31.4851	2.3934	4.1813	7.8264	25.0775	50.8833	48.588	15.978	11.9279	5.79568	15.6743	25.3711	17.5824	6.69062	30.665
17.7972	11.0911	27.5729	10.8758	2.65323	14.7548	6.44794		26.3161		27.2329	23.4585	7.9355	5.25674	3.05046	33.8507		24.6209	1.6764	4.614	5.9916	34.9316	43.6627	39.3661	2.0732	12.6147	3.84131	14.5868	15.4364	14.5053	6.86096	26.3487
19.6858	1.6634	13.3491	12.0747	3.59445	15.1014	16.3681		15.2796		18.4494	20.1546	9.33281	1.98669	4.08929	2.75196		27.3628	1.4892	3.5604	4.8194	20.4408	19.4948	42.015	8.99413	3.37429	5.22447	13.0389	13.155	14.6669	6.87657	33.0964
29.8101	16.7695	19.3878	13.2197	5.68749	15.9934	8.50292		6.25972		14.7265	10.3379	16.6266	2.42894	9.45402	29.2914		46.2733	1.0778	4.9644	4.6538	20.9768	10.913	42.9391	11.8142	9.71029	6.92186	16.347	7.16551	17.2343	8.01389	11.043
27.3766	25.5066	11.5666	12.7915	8.23411	12.4278	7.71839		10.2886		12.3084	8.19592	18.1245	3.40248	8.42962	31.4515		31.5551	1.6311	6.2388	5.8412	25.5615	14.4573	36.2089	13.8025	7.81381	7.82755	22.6437	7.59518	18.3941	9.73638	8.35641
36.4742	15.5277	10.5909	12.199	10.9163	9.77989	4.20247		3.27859		15.477	7.76199	23.3706	4.09808	10.1569	14.5827		28.8336	0.8518	6.8962	8.6156	17.1433	18.5663	32.8688	30.4927	6.83391	10.9585	14.6939	18.6391	16.4947	12.7067	8.14694
21.6387	7.9006	16.6487	14.9864	8.18085	9.08213	3.6859		4.88705		16.8736	6.7179	17.5902	3.55513	8.30093	16.6935		19.109	0.7983	5.2849	14.1228	18.86	15.3326	41.2895	30.1975	7.34846	19.817	20.9582	15.7793	19.2864	9.54924	19.1438
13.2742	10.5849	12.6014	15.506	8.09964	10.3512	5.41193		21.2981		18.4124	3.03542	20.8322	3.0289	7.55977	4.41264		20.4888	0.5388	6.3479	10.4158	18.6078	16.3451	43.7195	33.0875	8.62116	17.9827	9.08061	8.54975	16.3946	9.59399	19.1688
7.9575	7.4921	12.9999	16.1668	7.01382	12.1433	6.18159		19.7729		16.2045	9.45483	16.9576	7.13414	7.92779	10.3943		13.0134	0.6181	5.7471	6.2956	22.1258	14.4455	34.2464	37.83	4.68162	30.8269	4.56676	4.9859	21.9229	10.7687	17.1826
4.974	5.2944	17.417	21.7635	11.1209	17.995	3.32818		27.6442		17.151	12.6943	18.5614	4.75694	10.8307	2.22336		22.4994	0.4664	10.3416	22.1506	19.2505	14.8954	27.4831	42.3113	4.19056	33.1485	20.2917	5.59826	23.6812	12.0175	10.9062
5.9122	8.4672	9.236	24.3539	4.30502	14.1806	6.20356		9.77801		19.7608	7.45117	11.7768	4.49929	8.81865	1.80085		34.6385	0.5859	7.6508	5.1274	8.27027	13.7867	34.3165	47.7308	5.44435	22.4512	8.59143	11.7984	21.1525	14.3762	6.94066
6.624	13.6434	5.1969	7.3733	11.5007	14.5064	8.39595		11.3249		21.766	4.85768	11.2772	6.07565	7.83358	3.61296		31.2181	0.4208	6.7853	5.6936	21.4227	14.8909	29.3484	45.9183	6.43725	16.2596	7.00534	14.2053	16.212	13.6107	22.2057
6.9294	15.8177	9.2887	8.12115	9.94281	22.8432	9.09066		17.6517		22.6094	7.09639	10.0658	7.20536	3.65888	2.80079		19.2526	0.4591	7.5488	4.0972	14.667	18.2854	32.264	50.4581	6.86052	29.3062	3.27906	9.84091	27.7162	13.1956	10.864
6.1097	12.6644	8.6104	8.68759	10.835	18.0217	8.81392		3.72496		19.102	5.73494	22.8822	8.92592	7.43431	2.70781		14.7227	0.25	5.2377	3.952	17.5424	16.2977	31.7219	52.1042	11.8345	30.1013	2.93112	19.0553	20.7061	15.8471	9.78378
5.8505	14.8477	4.9539	11.2655	14.6534	12.8736	10.3675		8.35597		22.0738	4.53098	9.59641	4.945	4.64889	5.1462		5.9577	4.6159	4.1568	3.7794	26.8609	29.4162	38.4306	53.1854	13.9201	33.8645	7.35274	8.7728	24.1203	22.8019	7.33974
7.1316	9.6967	4.8877	10.5449	15.0869	12.8443	7.21007		29.3656		12.4515	5.2122	12.6956	5.61335	2.00453	7.41083		3.9277	9.788	3.3289	3.8714	30.7659	23.6335	35.9504	46.4723	13.6866	36.9893	19.5499	2.35398	27.1526	20.3125	9.80823
12.9189	8.7412	5.3337	9.24891	16.1957	17.3814	4.39689		19.9156		29.2967	6.70897	14.9207	4.71341	2.42938	7.8367		6.3789	8.9984	3.8207	4.6336	28.4234	26.1002	23.6182	55.4728	15.0542	20.0883	22.1103	16.7492	25.7308	14.6709	14.4578
5.8421	3.4731	4.9064	9.22122	15.1356	14.4425	5.29361		16.6936		3.87128	7.29751	25.7454	3.01208	28.6724	4.9716		7.2295	7.1749	3.9521	5.2544	26.7112	23.6379	25.7255	60.9862	21.9937	25.3744	15.556	16.95	30.7223	9.96169	7.6216
7.7878	5.2841	6.0493	10.0658	13.8928	14.3144	2.55222		19.3804		3.68314	2.42024	25.1872	3.75278	27.9943	4.39824		8.239	9.8606	4.8257	5.2836	24.8943	27.1486	27.1157	69.8237	22.2853	27.1836	11.9233	6.62453	28.1693	8.23202	7.73798
7.0704	4.0715	8.2196	14.5837	14.7403	8.02403	3.18842		12.5378		9.51344	6.32048	30.5699	3.08136	21.9418	5.12056		5.481	18.5561	3.648	6.3338	18.0102	24.4602	29.6816	34.7256	20.2891	17.0266	20.0587	6.69376	22.621	14.4845	8.00897
7.9854	8.3807	9.1913	19.8823	20.3966	11.9492	6.6038		22.9349		4.5246	12.6619	24.6879	1.98345	15.1873	2.75262		14.148	39.2459	7.7015	8.3882	7.35322	24.7863	10.5399	25.8072	25.2919	22.0063	24.9219	4.7916	21.075	8.51081	10.3061
5.1851	4.6642	8.4928	18.3125	17.9486	12.4254	5.1818		31.4305		9.02965	8.47736	16.1562	0.7098	8.4745	1.00736		10.0576	50.6731	6.5506	8.9428	7.46485	29.9356	13.9306	9.36547	26.6873	28.3062	19.7903	4.34623	22.0468	24.9322	18.4317
5.866	7.6671	5.56	21.9274	15.9193	15.3701	3.26936		2.88702		11.7508	11.614	6.26887	0.11603	8.69524	2.82923		11.5396	16.0455	6.7331	8.9054	6.67575	35.7978	17.9743	16.9577	31.9732	10.9681	32.4138	6.40522	21.265	6.54697	11.8601
7.5572	10.7868	9.8043	17.987	24.8028	12.0432	3.66875		18.826		9.3352	3.42866	9.56044	1.99803	11.4501	4.17208		13.5896	12.101	5.6315	10.6646	3.6978	34.6081	19.3984	18.5702	33.8754	13.1102	29.3391	6.43042	16.7423	4.92596	8.94981
10.2893	7.0178	9.3764	8.14612	12.3866	12.1669	6.41191		22.0909		6.36724	1.47257	19.1757	0.86799	7.93326	5.68892		23.4882	15.1029	4.7092	15.1982	6.41242	30.1881	24.8089	17.4341	36.9997	10.2391	14.9539	8.18565	16.6768	10.6248	9.1925
11.8233	7.1323	6.1143	6.89024	12.4477	10.4619	5.00799		15.2482		3.4675	9.20887	20.212	2.6693	11.3574	9.86475		22.7298	13.8273	5.1811	16.3794	10.0897	30.5745	37.0212	11.9548	36.025	34.0055	13.3624	9.19578	15.121	11.5576	6.77231
14.4734	7.7506	12.6801	14.4626	14.5686	9.54705	10.6444		27.3419		4.94706	23.3838	20.8127	2.50796	11.3584	10.9636		20.4097	10.9596	4.7437	11.777	12.3592	31.4041	40.3334	12.7899	36.3558	30.3648	14.4415	7.86647	21.9721	22.3525	7.57545
11.7702	9.5695	13.304	4.66572	14.5735	9.02739	12.5489		2.7373		5.72122	12.4349	21.2534	2.323	11.9229	10.4576		19.3333	9.1342	3.3962	17.4352	13.7205	26.6415	34.7119	14.7187	40.9954	35.3929	17.663	0.555614	18.9516	39.3055	11.7827
19.4983	11.4946	13.8107	8.53913	11.7854	10.204	5.79037		10.6194		8.10093	20.4254	21.5779	11.6812	7.62649	7.61761		26.2722	6.9324	2.8311	16.9034	15.3675	28.6003	28.9907	13.4981	38.6472	21.8832	11.2952	14.3923	19.0708	27.4786	14.9675
16.263	4.9536	14.236	11.7786	12.0255	9.48478	7.44049		29.3994		8.48827	31.3682	17.9872	16.2979	3.5982	5.46242		27.3882	5.4299	4.6427	22.9818	11.2018	27.3199	17.645	19.7251	34.4654	13.2122	37.3883	15.7184	9.48311	13.1331	16.2892
14.348	5.3692	12.5126	11.3585	12.5482	10.431	2.82951		26.1202		9.88714	25.6962	19.8606	21.2609	11.7879	7.46267		29.0869	9.7976	4.2026	26.3346	11.9418	24.5031	18.7924	16.2422	31.5452	8.95685	28.4797	14.2052	15.3307	11.2883	18.2057
11.8181	7.8908	13.1485	8.52326	16.5769	9.0826	4.98588		31.1914		9.97483	20.7762	7.60719	30.0469	10.1552	7.04292		37.8378	12.0952	7.3501	34.6274	8.86063	17.8399	20.669	16.492	24.9693	8.26315	42.8655	12.4495	10.3866	12.7728	21.4526
10.0786	8.6382	18.3315	12.6472	16.7944	8.53145	2.47686		17.2788		11.0295	10.318	26.7136	22.39	9.87231	8.43408		34.968	12.9125	4.3976	44.1014	6.62606	11.7544	27.8931	5.96763	25.279	3.60408	28.9518	17.896	9.78966	17.636	13.9526
9.1715	5.9933	12.597	6.67238	15.8474	6.82345	4.78454		17.9076		9.6657	11.6306	15.2279	33.5097	10.2396	7.88184		25.1675	7.568	5.7158	7.4156	5.49427	12.6273	31.8461	6.1499	25.4138	4.29108	28.9212	26.7386	5.94773	20.828	15.117
11.3201	3.2656	12.5642	5.34977	25.5639	8.12007	3.44724		12.9603		7.56226	9.93026	18.0189	18.2895	7.21246	9.22974		15.5625	12.6204	4.3297	7.89	5.21215	12.7027	53.9176	5.92297	8.29414	5.01874	19.0431	28.5725	6.87823	35.348	15.6276
12.9759	9.6388	8.2519	13.2422	28.3571	9.60821	5.17228		5.1848		9.25226	7.56808	19.3237	31.1469	9.34763	18.0004		19.1059	10.0245	2.0504	3.0834	4.64442	16.4735	55.193	6.28133	7.55557	4.9481	24.9465	16.1664	8.2687	32.7869	29.5042
7.5234	8.6879	11.4003	13.3583	8.06778	10.1878	4.56197		28.709		9.92965	5.0253	29.1213	30.1264	13.8094	49.3486		13.13	12.3351	7.6904	15.181	4.29117	16.3339	52.8054	8.15313	8.75496	5.17127	21.4619	17.5573	13.1586	10.588	4.92557
6.9036	11.1815	10.7555	15.6709	5.06361	8.07981	4.46968		8.48504		10.5285	2.8295	15.7708	15.201	10.5474	21.5008		6.5281	6.4638	6.6056	17.3168	4.94878	17.8993	49.0054	10.7288	10.0841	6.39051	20.3058	25.6932	10.3993	11.2432	12.9758
4.6207	8.9955	13.9424	15.7892	4.72261	9.61139	2.53557		16.7799		11.3844	6.39051	13.4428	12.391	6.95218	9.20256		12.3647	9.6573	9.7663	25.0158	10.5779	13.4672	44.5543	24.0627	8.97262	5.93306	30.3606	4.82871	7.57779	6.85804	16.982
2.1454	4.6777	7.0209	15.6167	7.61816	10.228	3.06577		23.9285		9.48636	10.7874	12.5095	9.75808	7.41711	7.84568		18.0059	7.6143	11.7128	28.3494	9.47393	8.21093	35.3453	18.8972	2.91463	6.54999	27.0386	5.22454	6.80027	11.4395	8.38772
5.443	5.8638	8.4651	11.4732	9.17925	11.0327	5.18641		22.6428		5.73267	5.16505	11.5225	5.47271	6.85241	15.347		18.2248	7.5955	14.05	24.7244	11.7094	9.47912	32.4258	15.6412	8.70097	4.59192	22.8258	21.9729	6.24253	15.0461	29.4662
6.989	1.343	12.7169	11.3857	8.75112	12.4744	4.13573		25.6715		9.56626	7.05983	12.0283	6.97772	9.55976	41.6522		18.3522	9.8331	13.8509	18.303	13.1145	10.4971	12.7548	18.4833	10.4968	4.41178	23.2341	19.0713	6.22895	15.5556	34.8816
7.6592	4.2662	23.5294	6.40213	0.70795	19.2427	4.39011		17.7658		13.7289	6.15893	8.48491	7.05829	9.80744	48.7991		25.1932	3.2495	1.663	21.4506	20.2107	24.5364	15.6198	22.0011	15.785	4.83624	12.6187	17.4355	8.54508	16.893	28.9378
8.696	10.8461	12.1585	6.78237	1.13303	19.2381	4.26615		29.6932		9.95778	6.55591	8.59049	7.53964	13.0588	8.68862		14.3427	4.1035	7.9142	14.8644	13.6972	25.6152	16.4482	24.5451	15.4205	7.54655	3.08481	13.4798	6.0003	12.7056	22.2508
8.6291	5.7401	35.0667	8.51509	1.07721	18.5888	4.19258		21.6427		15.7746	7.52614	26.0085	10.5547	9.46153	32.0719		22.3521	6.1444	7.3159	13.8902	7.71163	29.6107	17.8227	26.9585	9.95829	12.2071	4.10602	14.0189	0.227581	11.61	32.8712
4.8549	12.2224	36.7121	11.5687	1.81025	17.4193	5.6351		30.8507		15.9827	7.22033	3.81755	4.38953	10.2794	25.4294		8.0827	4.6768	7.5635	16.414	53.6466	19.0745	7.90625	28.8746	7.19136	6.29798	18.1076	13.2214	28.1896	20.0977	8.17383
4.0647	8.3461	16.3077	9.6833	2.76547	18.189	3.63086		22.4162		20.3932	6.07896	11.9645	9.37859	10.0175	25.1359		11.7169	2.7974	7.8952	16.624	55.596	27.3668	2.38247	27.3512	9.80591	9.84628	15.5042	10.14	7.22716	28.1997	15.5662
6.9938	8.894	38.4605	9.08691	1.90471	18.7447	3.69769		23.2213		17.3956	7.35054	17.0315	7.88583	6.68455	6.80926		11.4674	4.6903	6.7435	11.7286	28.4045	26.9822	11.9162	23.3228	12.2392	7.39325	7.28744	8.31006	5.27223	24.9688	12.9954
4.3508	9.1969	40.7963	9.92992	4.13296	22.6368	4.77472		29.2805		18.9642	7.12503	11.2189	5.06807	9.07665	32.7436		26.8219	7.7349	5.2201	6.5678	30.6947	26.8554	13.7623	25.6356	18.861	9.11147	6.47425	9.77567	6.37772	26.9338	13.0844
6.8038	12.3341	31.4944	10.3623	2.34847	19.9648	16.9409		21.6558		8.13228	6.2182	20.7808	2.23658	9.05468	14.0333		25.2474	1.517	5.6708	10.7022	25.0817	26.5781	19.8686	25.9011	20.9784	10.6232	8.97866	13.3183	9.67522	18.7288	14.8644
7.4931	14.4429	31.3132	11.1439	2.57293	17.7681	5.99103		28.7021		18.5216	5.37033	17.4187	1.64896	33.9301	24.0875		29.7099	1.9356	6.1275	5.5112	27.3605	16.1545	25.0405	12.1388	22.3333	10.9775	7.88325	6.76398	10.3892	19.1827	13.3371
4.2347	5.6347	23.9097	10.8962	4.77654	12.2854	21.5505		29.4155		21.6669	5.74348	14.9787	1.78651	12.816	43.0582		28.4316	1.0917	4.8581	3.9778	25.042	15.1789	26.2783	16.4637	16.5965	8.15135	16.5693	6.47859	10.5425	9.58622	12.9302
6.1379	5.5719	21.6197	12.2182	9.77924	12.1421	13.3155		29.6029		15.346	6.20966	15.5722	2.68759	4.69196	6.48378		35.0439	1.862	6.0013	4.4436	27.0693	16.2338	28.848	15.6475	17.4858	7.11227	14.1713	4.73865	4.72946	15.7635	14.4509
14.3039	15.3973	8.9043	11.0529	11.5129	15.5597	0.841551		4.82408		17.1041	6.38635	14.1855	3.95867	9.18556	3.42835		56.1016	1.4781	2.7598	5.9888	26.0948	19.0645	35.0644	6.9416	10.2862	8.19003	14.3153	6.95543	8.47085	12.9578	9.16488
2.998	29.5182	12.4493	13.6369	11.049	11.1925	1.11396		9.64673		18.2275	1.38007	11.0254	2.78304	8.06075	8.79053		46.4039	1.3237	5.3213	7.5226	25.2182	23.9641	35.9167	8.6528	5.99157	9.92741	11.3374	8.23526	8.25634	26.2421	7.83299
8.9764	21.2641	12.1439	11.5898	12.4225	10.1344	0.79547		11.1915		8.98499	2.80546	14.6005	2.92044	2.5798	15.2659		31.2275	1.1158	5.832	11.9874	7.23948	24.5169	42.244	10.679	7.14588	26.7612	6.39186	10.3773	8.26696	20.5276	6.86262
4.2622	24.7562	17.9097	12.2766	9.27695	8.5228			6.89833		17.4383	7.27005	14.7169	4.18166	9.00495	19.6069		19.6486	1.2193	6.3662	17.4984	15.3792	23.0881	54.0802	11.0127	8.79321	20.2028	6.36776	19.5998	6.60149	15.4525	9.27884
7.3901	18.7506	14.5596	15.7877	8.8002	8.93755			6.19361		16.4375	21.9589	15.2854	4.21688	27.9539	23.6688		11.2937	0.625	5.5057	2.719	17.4346	22.9943	51.3824	12.7873	7.82991	16.1441	15.4876	38.5533	8.56935	11.4741	8.39902
4.3467	21.0179	10.021	17.5508	11.4523	10.5566			8.30331		10.9717	17.5373	16.8409	2.84423	22.5288	21.8218		22.9724	0.6527	8.2993	23.0634	14.1203	24.1341	48.2335	14.6329	6.57198	14.8425	21.1045	0.894818	17.8781	11.8023	9.04454
3.9795	8.4009	4.937	16.0083	10.1966	10.8712			13.7423		11.6543	21.9931	16.7037	2.46172	8.04219	19.3528		22.7589	0.4479	5.8295	13.41	16.5736	20.3192	39.5765	3.42963	4.89273	29.1741	7.31029	2.77056	25.2371	10.9265	6.99903
5.1371	19.5426	7.4095	17.3543	7.16244	13.4485			28.2117		22.6932	25.3999	15.6988	2.94412	5.18004	23.0899		12.8354	0.4757	7.2635	6.4122	14.1873	22.514	36.9959	2.8552	2.12986	19.8803	14.2321	7.92648	24.2842	14.4991	4.29417
6.6327	11.999	8.2971	7.45767	9.16299	12.8235			18.4674		17.6455	22.7249	21.7608	5.10931	2.61369	15.3967		17.7821	0.4517	6.6594	5.773	16.137	18.33	13.4108	3.4078	1.67378	23.0957	20.9232	12.424	23.1725	24.3411	4.07058
8.3611	10.796	6.9441	10.6251	8.44206	20.8972			12.0218		6.70235	24.5799	22.0964	4.51512	5.58027	15.1578		15.4008	0.4514	5.1286	4.8144	17.1663	18.0053	15.1074	12.7098	7.89127	23.7947	35.0342	4.56976	16.9788	20.977	6.43571
9.2959	9.5952	4.602	7.4124	14.5717	19.7445			25.328		9.91488	22.1163	31.6948	4.31885	4.46461	11.1188		13.7004	0.2175	3.5228	4.479	19.6187	9.55446	14.0598	18.3044	5.29841	21.3728	16.7122	4.29817	25.218	24.4419	5.99523
7.9605	14.1067	7.518	6.30831	17.1326	17.7903			22.3983		6.86375	15.6684	24.8347	4.13115	13.1509	14.681		7.6057	0.4663	3.8856	4.6114	23.2947	6.7342	17.4175	19.2418	13.4169	8.93074	25.98	5.52705	14.1065	19.1534	15.3387
4.0266	12.2053	6.7663	7.18369	23.5872	14.8005			19.7698		7.38128	11.1627	19.2301	5.23663	8.93493	3.89218		9.5243	1.8964	3.2468	4.336	26.494	9.55851	14.2902	13.9361	18.2017	8.1782	29.8032	5.26042	11.2615	11.9475	14.529
1.8879	10.6963	7.9995	6.48179	22.0981	17.4565			8.84318		6.20947	12.0779	4.57344	5.98615	6.2521	14.4495		9.9881	6.1704	3.4769	5.0526	28.6066	3.26862	21.819	8.95003	29.6534	6.69649	34.2474	5.22467	10.303	4.73628	11.9149
4.5672	7.4835	7.4751	7.58298	17.1178	15.5252			5.37582		5.79475	9.48312	7.40854	4.39933	4.35271	1.51047		9.1833	8.2043	4.6344	7.1364	26.7144	2.66471	37.565	13.0368	30.2282	6.58718	19.8602	6.37753	8.67633	11.9751	14.7384
6.6394	6.6501	4.9068	11.2226	17.6895	13.6116			2.64293		4.79689	5.3176	20.5919	4.34905	7.71809	7.27192		10.1012	18.7901	5.4014	7.2486	26.8262	14.1914	37.7843	19.9677	29.2075	9.12334	19.1726	6.0413	13.4071	9.00629	16.6031
6.7903	7.1126	6.5296	11.4414	16.202	11.6061			2.51989		6.78674	3.70085	19.1799	3.44758	8.04584	8.41323		10.3357	22.1817	5.1274	9.9128	19.3156	21.7711	26.3063	2.84647	27.2438	13.1132	27.3324	5.60571	18.2645	6.30367	23.4102
6.0282	8.5032	8.5074	12.5256	16.7199	9.80206			30.8293		7.53482	15.0728	19.5818	3.40767	10.9718	7.27147		8.3678	4.8508	4.7805	10.847	9.09197	43.5501	21.9984	3.26427	23.8956	10.7997	42.763	3.80376	28.4252	18.0758	16.8124
3.4656	7.5083	9.7665	13.8734	15.3038	9.46026			21.4177		9.30367	4.32206	29.676	3.38471	11.2502	9.89491		8.4657	14.2142	7.4126	11.4848	9.10095	47.0259	24.3951	0.61837	26.6054	8.71587	17.1067	29.017	17.2395	10.4314	23.6589
4.1558	7.5405	9.7884	14.5452	12.8367	12.6445			32.5222		10.0311	8.46071	12.4634	1.34863	6.95511	8.06329		8.733	20.0742	8.949	13.0558	5.25312	14.3555	27.2304	8.4261	9.85947	10.3746	14.382	34.2672	16.7798	12.3718	30.9392
8.4545	7.6153	7.1253	12.9105	14.5658	12.9214			32.088		4.87588	8.39206	19.8181	3.54731	10.4609	3.9721		16.6552	20.1684	8.5726	13.254	3.26786	6.56451	29.7859	14.8726	11.2484	9.18262	20.389	17.8722	10.1931	16.8152	21.6197
9.2706	7.892	10.3032	12.011	14.7417	14.8387			18.352		14.543	8.29624	22.7499	0.84529	9.85779	5.09597		21.234	16.0707	4.8844	11.7084	6.00838	9.89262	39.0416	24.6527	26.3041	8.44227	14.2463	14.8616	20.6955	19.7167	8.71072
9.72	6.9524	6.6839	12.953	13.9406	9.31942			26.1516		9.94641	5.55073	22.981	2.2157	11.5426	2.66876		27.2631	14.5429	5.6227	14.9354	8.7938	16.4722	40.3989	32.0417	26.3196	7.48052	15.1868	15.5717	11.4882	22.4546	7.45752
17.8714	6.123	13.7317	7.54265	14.6802	7.48478			20.9638		10.8503	7.22353	20.5054	2.71388	10.5085	4.9128		23.0572	10.2312	5.5555	14.9214	14.139	11.9518	48.1633	32.2655	22.5646	5.9409	18.1497	24.2406	24.8713	18.1999	9.47828
16.3182	8.8104	14.5803	8.62622	17.5419	5.78262			28.8509		11.3205	6.60248	14.4668	2.15637	11.6078	3.67919		17.2704	6.8349	4.0499	30.32	14.1236	14.0138	53.4249	49.3578	30.6894	4.9264	21.6505	19.2644	12.9371	14.6676	18.2153
14.9782	13.0966	14.3337	3.90075	13.8155	9.33372			20.3691		9.47053	5.79564	25.8564	2.55386	10.7111	6.54938		21.6266	7.7908	5.1658	15.363	15.4059	16.2029	43.4416	58.0739	39.3425	3.28001	22.77	28.0186	17.4418	10.922	32.9652
15.0526	5.9799	12.5254	16.2182	14.6907	9.40262			23.0485		8.42405	6.64618	23.4581	2.59405	7.70009	7.46468		21.8145	4.5539	3.4506	20.749	13.3885	16.5913	13.4482	33.0752	37.4548	5.11475	18.52	45.6038	25.503	7.39285	20.0151
18.5921	6.9929	13.1758	7.84746	10.6372	9.71049			21.102		8.92034	8.81452	22.9235	2.95995	3.02785	3.93665		20.0058	7.1626	2.7705	31.5674	12.6875	15.8256	17.4464	37.6816	31.6598	6.03167	21.8716	27.0276	23.4326	6.21009	22.791
16.7523	6.6392	14.8251	6.43177	14.1191	8.29626			29.436		7.06731	8.2106	24.6007	28.3099	2.02731	1.32632		35.1281	6.8764	5.7673	29.6296	9.93065	17.4757	18.8749	34.7673	29.7087	5.72347	15.0336	1.87888	16.9309	7.28596	9.71653
10.9758	7.3986	19.1447	9.79634	18.3485	8.21894			32.1648		11.4316	6.57295	18.892	30.5747	2.60887	1.95808		28.2616	12.603	6.0043	6.2938	9.44093	18.9712	23.7981	44.9445	20.7931	5.4049	11.3274	1.5867	16.5895	14.0073	17.4946
13.4485	6.6169	20.2998	14.2101	15.6036	7.29369			29.2306		11.3897	6.91141	8.86133	32.2068	12.753	3.77194		13.9517	8.8215	3.6294	13.5098	4.70056	16.7822	31.918	47.3946	16.6422	5.2378	12.3782	4.2318	17.2139	18.4936	7.74385
18.2456	9.4389	14.6066	12.5998	25.6326	8.27173			15.9366		9.68229	2.34266	11.2013	33.7949	20.7548	5.21451		22.5155	12.5283	6.913	9.7896	4.73938	19.9177	34.5626	47.8046	14.6705	3.6466	14.7198	2.23252	13.6176	18.7289	6.85301
11.3855	9.8647	10.0592	11.2996	20.5658	8.91266			28.8462		10.2319	4.06592	11.963	22.8406	22.8199	8.553		19.8287	14.0414	2.7301	3.3518	3.8293	21.0099	47.7804	52.9523	11.7354	11.1531	2.8502	5.94846	16.6491	19.3578	13.1062
10.4057	9.0533	10.9415	13.4589	8.69614	13.2294			21.3742		15.7229	14.1124	8.99884	29.5461	6.6094	8.66815		10.4667	6.9609	6.4159	18.043	4.54125	25.3934	49.4332	63.2141	11.0961	5.10164	4.14359	6.72336	23.2099	19.3097	34.366
6.4852	11.1962	12.3364	10.0799	1.49772	13.3068			22.408		11.0544	16.6972	6.51583	30.1957	8.79022	11.9123		9.4942	6.5747	10.3698	16.467	5.1268	25.5472	58.6197	89.6341	9.63213	5.61107	3.94051	2.30746	28.3843	14.2714	26.8682
4.8137	9.9897	14.135	8.43967	3.41566	8.0581			21.5026		17.983	14.9104	5.10509	20.0105	14.6791	7.33114		17.5099	11.3987	12.5831	12.09	15.4276	34.8482	53.2703	97.0922	9.63209	5.95017	4.31857	2.45588	23.4924	10.7433	20.1711
1.6481	7.6631	11.6091	7.73332	6.43447	9.38934			17.9903		9.20165	28.0127	11.0967	4.31078	13.0717	6.26937		13.2293	7.8967	12.2444	14.0238	11.1376	35.1785	44.3781	52.8214	9.12434	9.65803	7.70846	1.77919	21.8871	14.4148	11.9165
4.3658	8.8521	10.7946	9.12827	6.57213	11.8095			24.3856		16.3903	30.265	2.04182	6.3569	7.70604	8.80682		17.7188	15.7777	9.9328	15.5574	11.8417	32.2151	46.1063	29.7954	9.80504	38.965	7.58408	1.26938	23.3452	11.9276	18.7462
8.1662	9.9817	10.3586	8.93101	7.62128	13.35			27.2374		12.1674	23.0506	8.95766	5.55789	15.2538	8.83825		19.4183	8.9581	12.6012	8.7742	12.4767	34.5812	42.5476	26.9295	6.87946	20.6728	3.74417	1.10042	19.9924	5.00349	18.8948
12.0335	4.0069	19.0775	9.63938	1.43003	17.1073			25.0647		15.0982	23.0562	9.3162	9.17029	8.03539	8.39546		16.3867	1.9293	14.3377	18.2486	38.314	30.6605	59.4559	27.0745	11.2518	12.547	3.2227	1.23692	14.6953	4.17494	12.6646
4.5846	3.9283	19.2801	9.22302	1.04352	18.5202			22.1619		16.087	21.4703	4.60184	7.6337	12.9188	7.53333		14.1263	3.9199	5.7954	14.156	15.3581	22.6601	54.6232	13.4979	7.83637	30.1032	5.61801	8.68392	9.0259	10.9171	10.9724
6.1958	1.9959	29.3918	9.98974	1.56854	21.8269			18.796		14.4308	9.10502	18.533	7.60538	11.7304	9.49074		14.188	4.8489	9.316	16.2914	8.807	25.3884	54.1476	13.5527	5.24281	25.6094	12.0867	23.0732	8.17301	15.7678	11.5053
5.1092	5.4272	28.5587	10.9204	1.90728	21.2771			31.5849		16.8819	10.7917	16.7454	5.58804	16.1236	16.8181		12.0696	4.2397	7.1914	12.8248	32.9727	31.0574	30.8201	12.1502	7.66287	18.2702	5.74848	15.5862	7.96073	16.8171	5.12537
3.0929	2.0279	30.8176	14.1608	3.06029	22.333			27.0871		20.5635	8.68306	11.6295	9.60065	10.668	3.34146		15.5232	3.5644	18.2113	16.9592	23.4706	32.8889	16.7187	14.3538	9.73453	27.8861	5.02724	10.291	6.60852	25.534	4.16497
5.1778	6.8698	18.5926	12.8205	3.63541	20.6156			23.7221		17.8866	7.32478	11.1063	13.9036	10.9363	2.64097		12.7159	6.3626	8.2675	10.1682	21.0286	30.485	16.3838	18.8341	14.2396	34.2639	9.98829	7.07288	11.0597	15.0867	3.90634
2.9745	12.7409	23.3404	15.0366	2.31546	27.0823			30.3561		22.0129	3.03178	13.6287	9.21581	9.41562	11.5859		29.0795	1.9296	6.8351	19.6016	26.9525	31.4286	25.3084	19.8572	19.7146	19.3081	10.0642	4.54255	13.4109	32.5795	6.60966
4.9171	14.0063	25.1406	16.1262	2.03718	22.5383			12.5582		13.875	5.36782	16.0208	3.29925	6.59317	8.83746		31.6838	0.8974	7.0913	9.3422	21.6927	22.9113	30.7506	18.1961	20.2763	25.2045	10.0259	7.23039	11.1346	18.7383	8.18763
8.5807	10.0835	22.5509	16.7318	6.01918	21.9509			16.6196		18.1831	17.2114	12.9346	2.66409	6.7252	15.8796		31.3759	1.4958	4.1972	3.2472	22.3255	28.7907	51.7956	5.5673	19.3339	9.74754	9.52099	5.24752	9.72782	13.6311	9.01616
13.2734	4.183	20.5691	18.0129	9.09232	19.7981			14.6949		17.7897	5.75737	17.6297	1.76745	7.42927	34.7683		32.4037	1.1494	5.4005	4.1546	20.1856	25.5128	55.4887	5.55483	15.7656	17.263	16.4076	5.67335	8.20837	7.78795	11.6001
17.481	6.7741	11.8597	12.8762	9.57873	16.6901			26.7513		15.5653	6.3346	11.4647	1.79572	11.4788	39.6077		44.9689	3.8814	4.99	3.9268	21.393	13.5013	59.4674	5.8825	19.0427	9.80948	9.6963	7.33511	9.39001	11.6136	11.8655
20.5039	14.072	13.7265	13.4762	14.5976	18.1809			16.1774		7.42728	7.57303	12.2205	3.60406	9.4381	3.2413		32.4624	1.9492	3.8356	8.0218	24.4516	13.7215	52.1679	8.69423	19.2067	5.46956	11.2305	11.3264	8.84635	11.4361	9.54387
17.1524	17.0375	18.5754	9.65638	22.2856	16.4035			20.2009		3.79744	7.84382	15.037	3.59933	8.32694	2.77104		45.095	1.4025	7.3515	6.032	25.8675	14.1893	55.5887	8.35303	10.2278	7.80894	9.04365	8.16096	7.42702	14.6374	8.74531
18.779	33.9578	13.319	10.5043	17.4275	10.8986			32.5387		6.52992	6.59984	14.9654	3.80929	5.34638	2.74389		23.0068	1.1046	3.5376	17.2826	15.8895	14.0888	47.2613	10.1637	9.50876	5.54472	8.11802	10.579	7.70396	25.4735	7.97864
9.228	29.1676	17.2729	8.51076	11.7192	5.07449			26.634		7.78539	5.31859	20.4448	5.72177	7.17812	2.44045		17.7339	1.3669	7.2957	3.6096	10.6243	22.4404	59.928	12.5689	10.1816	7.26502	14.6163	10.6502	8.55097	29.6759	8.05403
9.6103	14.6637	17.7442	10.1842	9.32874	5.94601			30.2678		12.2273	5.36347	28.2628	2.23939	7.65272	10.8369		18.6518	0.9351	2.8455	2.448	11.5593	13.2066	36.9042	19.4203	7.17159	6.26268	11.8059	11.3005	9.60443	30.9982	11.2188
6.5228	15.195	14.8952	19.1926	11.324	9.68908			3.3896		10.8589	6.85198	31.0706	2.54151	11.3967	47.7599		22.9644	0.7932	5.9047	7.1254	14.9677	11.3408	42.3599	26.4943	8.2549	9.11954	14.5387	14.5525	12.7991	17.8301	9.93779
5.867	21.4862	17.5611	23.3008	9.20088	10.3728			4.55825		4.3425	8.20512	28.9617	4.00271	10.9384	29.9047		17.4848	0.5546	6.8526	5.467	17.5609	13.6037	31.4699	28.8007	5.76778	7.36705	24.6301	13.9902	8.25782	18.1189	9.475
5.7408	10.0718	10.2493	24.3647	11.5374	10.2926			6.35923		2.35797	11.5007	28.6736	3.59759	12.5359	41.7114		23.1198	0.6732	6.0743	6.9114	12.5617	13.4462	32.223	18.2458	4.03459	5.65411	36.3791	14.4622	3.10624	28.1655	9.61748
6.0925	12.6949	9.4859	18.8636	6.4354	14.8092			24.9574		6.28926	9.25103	25.7963	4.32612	12.5155	5.92937		16.5561	0.3981	4.2608	7.5996	19.0485	15.4807	15.946	17.073	1.2836	7.22557	20.412	11.3743	5.86317	26.2987	9.05402
5.1815	11.2874	9.9731	16.8084	10.1718	18.5837			23.0459		7.7831	7.17788	11.9789	5.25554	14.8793	5.14979		14.3944	0.5758	4.1348	5.3776	19.8781	28.599	3.21448	29.4502	3.74254	6.31322	25.1875	4.3847	4.50831	29.7538	10.3886
6.3986	18.1848	5.6745	9.28928	21.2605	18.5956			22.4893		6.14861	0.66207	11.8908	2.85491	16.1186	6.47176		11.2876	0.299	2.8807	5.8436	19.1293	28.5932	2.29392	22.6418	2.59032	6.84312	35.1618	6.35543	4.1019	30.5766	12.209
4.039	19.5156	7.5859	4.86105	18.3606	21.357			8.1922		5.61282	2.22797	4.16612	4.63582	10.045	7.75674		9.1848	0.3452	3.6236	3.8802	26.6956	26.7387	15.0648	25.7646	4.39243	7.2495	25.4418	17.6223	14.0447	25.0263	8.52148
6.7906	14.8918	13.801	6.70454	19.0751	17.9653			7.39812		12.0648	2.74029	9.25363	4.45909	17.5298	16.0277		11.1501	1.3679	3.335	5.4812	26.6775	34.6978	4.48787	55.0546	12.5971	8.34039	10.9595	15.35	9.33986	24.5913	5.63172
6.0109	12.7384	11.4832	5.68133	17.8914	18.0614			9.71114		12.2606	10.4546	16.3302	3.20962	36.937	20.3611		10.8075	5.4987	3.8541	6.5826	27.8112	30.1429	32.125	56.5	26.2414	8.718	13.5368	14.4216	7.36361	35.9339	31.2199
7.2436	7.5244	5.8114	8.75377	18.7803	13.7416			6.35501		12.8898	17.1676	13.9615	3.88822	7.8877	9.5359		8.6871	11.085	4.386	6.6378	26.8201	28.2683	37.907	55.5559	27.4644	10.0171	5.99826	10.7173	6.33944	28.433	28.7459
11.1828	7.3696	3.7445	9.40313	15.5815	14.2741			23.253		18.0843	11.3405	20.1436	4.9131	17.8554	17.9338		8.6404	7.8422	5.0226	9.1096	29.7272	31.9949	41.9041	49.6487	26.8032	7.99937	7.76773	12.6916	8.63504	35.3647	27.9866
2.5847	10.0905	6.0614	12.8722	16.6744	12.2956			22.3792		12.6195	14.4558	16.9683	2.76901	20.2402	21.7737		10.1392	12.38	6.977	12.5834	19.7638	21.1696	40.5399	36.2671	26.88	6.13436	9.08299	15.6809	11.0101	27.2714	32.9759
2.6002	10.9249	8.341	9.2302	20.5374	12.0412			1.84146		14.1127	18.5894	22.2584	2.13605	18.818	25.5113		9.471	12.8894	8.0576	12.3714	13.0658	19.291	40.4419	12.8714	30.2077	7.01174	6.9393	15.41	15.1102	16.3092	30.9266
2.5301	9.5255	10.0969	9.94092	18.8225	11.6002			22.5392		11.9802	26.5761	16.8511	1.67742	8.65875	23.4577		12.5309	15.6006	8.9727	11.4266	6.5048	21.3066	35.4487	22.6939	28.3549	9.26763	5.79852	16.1777	5.32118	26.0758	25.7498
6.7458	10.9981	9.2173	18.9319	15.8441	10.6058			32.8776		10.5517	11.8536	24.1917	1.52559	9.9039	16.4015		6.6377	18.137	8.8859	14.3556	9.22115	21.7222	31.7127	13.3096	47.094	9.59129	14.0309	15.8154	7.70563	17.5735	13.2536
11.2255	11.0954	5.3606	14.3085	14.9756	12.5424			30.3092		12.1833	10.4522	24.5573	1.54993	11.2892	16.8382		18.3612	15.3023	10.5761	16.9038	5.07354	19.2214	34.2053	5.69837	31.1695	6.81917	3.28379	19.5356	15.6008	31.5758	12.5027
10.1249	10.4048	5.7566	13.8557	16.4747	12.3847			1.97811		12.6318	9.03078	29.304	2.77696	17.337	14.6023		17.994	19.5856	4.5927	19.4044	3.60421	19.2843	26.39	8.91637	39.2529	6.00397	4.81981	14.5773	12.6428	25.02	7.99388
17.5624	4.8366	7.283	18.9745	16.9579	11.2489			2.36519		11.6742	9.34463	27.3884	2.07925	19.6355	8.01585		20.4785	8.3368	6.893	17.6904	10.3814	25.6965	36.6497	14.0745	22.8757	5.48875	13.669	14.5887	12.0012	21.5689	12.1775
17.2569	8.4442	12.289	17.576	18.2141	12.7333			21.0244		11.3767	7.50044	24.3965	2.49628	5.58647	17.5138		16.7008	10.2555	4.953	15.0454	12.7564	21.063	38.7331	17.6669	25.3401	6.40405	8.6324	16.1203	7.98226	20.9489	8.83025
18.1554	7.5681	14.3967	18.9023	19.3424	11.6849			32.4795		9.68964	3.87982	19.2175	1.48085	6.51221	0.99113		18.1571	3.683	5.7485	21.454	13.4928	20.1006	42.3935	25.6564	30.0184	5.88754	13.4189	4.63761	5.28467	32.0437	7.48179
18.3109	8.6988	9.8422	20.5478	19.3705	11.3817			12.4959		6.85613	13.8296	21.9792	1.4409	6.26482	35.0868		19.8466	5.2021	5.1825	22.2902	17.9138	23.0038	40.624	11.4977	26.2304	18.2753	12.0647	1.76372	8.17309	34.5049	9.66156
29.0362	5.6359	11.6641	19.2645	9.51395	8.75211			18.6213		7.21122	5.73803	14.2334	2.99445	3.51285	23.9938		20.8966	9.8334	4.8321	12.2312	15.5681	15.4917	39.98	10.2859	23.9017	21.2541	8.61538	5.29817	16.607	22.6278	9.25059
17.3765	2.1929	11.9115	15.7823	4.49611	7.66311			27.7832		10.8896	7.56898	12.3163	3.73643	3.1151	13.5912		23.4858	11.8826	3.7846	26.9928	14.9289	20.1659	11.0013	13.6629	32.3356	20.1726	13.7663	5.47888	20.7586	14.5491	11.139
15.9797	6.7132	13.2092	13.1817	14.1692	5.90529			28.6879		9.95916	8.73555	7.61824	2.73388	8.5225	20.7786		28.1771	10.1203	7.7767	6.5834	13.9818	24.8638	14.6483	14.3363	21.2108	20.3832	12.9192	8.46796	25.644	10.4535	16.5423
15.1978	6.1912	26.3854	14.4223	16.6146	7.4428			14.5161		14.0335	7.62029	9.37827	23.4061	9.80303	22.442		22.7475	10.7185	6.6161	10.3416	7.37311	23.7911	39.8563	21.3892	15.8356	28.1059	9.59073	7.82258	22.1517	8.18907	21.6008
14.097	8.7241	13.4371	10.986	12.2388	7.48411			22.5833		14.8834	3.97606	8.98292	26.1628	9.88902	17.2587		17.4415	10.9324	8.7527	12.7166	4.24539	12.435	49.8349	23.2042	14.4569	25.1609	8.53475	6.89483	26.7487	6.6221	20.6368
11.9961	6.9907	16.9651	6.61411	12.3668	9.00655			27.7377		14.2446	3.93242	6.16002	26.587	7.51439	7.72754		11.207	13.5786	5.0367	11.6882	5.06705	16.0317	45.5054	19.2852	15.7834	29.4658	4.27636	17.4742	27.7009	9.32028	10.4445
12.2965	9.0095	13.2611	12.2558	13.3609	8.98581			19.4547		15.5076	4.96195	6.82111	21.8556	8.12513	5.45811		11.9649	10.7846	5.1216	4.285	4.58937	4.67569	45.4259	13.1998	17.5624	14.0101	5.89202	33.6362	25.9276	21.8852	10.6719
6.448	8.8846	12.5769	7.85468	7.80445	8.10432			20.5679		16.8661	5.37567	11.3563	22.1514	10.3635	6.0616		10.6349	11.8449	5.1634	11.4702	4.90685	1.8965	49.4612	12.408	18.1175	7.94876	6.88617	1.01226	24.1872	18.0103	11.4773
6.5013	7.7065	12.9389	13.2816	8.58965	9.83037			31.2413		27.8737	11.4869	9.93966	34.5155	14.8413	3.20739		15.0716	12.942	9.4741	2.4042	5.2078	14.8864	56.9849	28.4522	6.86361	5.38673	10.2035	1.04266	21.6707	24.0493	9.75802
4.6932	8.1302	16.522	17.0692	3.10522	8.96311			25.9448		28.8366	10.3799	9.68932	12.8719	13.4327	4.39305		12.7393	9.4813	11.6406	24.9116	14.4504	14.1183	50.8705	30.4914	8.07884	4.30732	8.25815	1.39505	18.4423	17.509	6.95042
6.0959	9.0123	3.6787	19.4527	1.67994	6.66764			19.4072		14.1494	10.9006	26.1156	9.67684	13.7206	6.25657		13.7419	13.2285	12.2024	76.815	11.5569	24.241	39.3627	12.2117	9.42845	4.71386	13.0094	0.801798	23.396	17.3775	6.3837
5.9633	7.2567	11.9875	18.572	8.09762	10.2356			17.8173		10.4407	11.6737	6.98996	9.16806	10.7578	3.91708		10.3785	13.3149	11.3146	4.6058	13.8089	50.1723	38.9977	5.36	4.49425	8.2156	22.8356	0.144996	15.8828	18.3514	4.75764
9.1575	7.8203	11.2331	18.9462	7.75074	11.2722			11.2827		13.3769	6.17826	16.9255	16.3077	11.5732	2.5073		19.7124	9.8515	10.545	8.5232	12.9669	51.2514	42.3711	1.9103	3.50758	15.9424	51.1861	0.109842	13.1687	22.6679	3.62543
18.6438	0.5429	13.7666	11.9505	1.59845	12.4711			21.6785		14.7749	6.51607	10.2856	17.5553	15.1578	2.02834		10.1489	3.8385	13.0141	17.2678	12.6882	16.8125	46.0286	24.4995	5.95484	7.12949	25.3398	0.118427	22.1499	20.6697	3.49707
16.4785	1.2891	20.1705	14.888	1.36323	13.1674			22.2811		17.5788	0.77339	9.08621	11.6536	19.2405	3.27592		7.8299	4.6408	4.8151	12.6516	13.1543	1.26636	68.2561	33.5575	4.07515	6.34143	28.5951	28.5217	21.6655	13.2716	5.52083
13.3548	7.0764	28.586	22.6636	1.51652	24.6519			22.869		17.8484	0.94291	14.1883	7.52552	15.5176	4.14779		7.1184	5.1113	10.4509	12.4008	14.457	5.9504	55.3767	29.7604	6.94447	7.54347	29.0956	34.2633	17.5185	12.7024	6.31531
12.2998	4.9921	23.4898	20.3874	2.70547	22.9313			25.5179		20.1691	2.04235	13.9391	9.4731	13.1472	7.23245		7.467	5.4653	10.3835	26.7646	28.2975	11.5871	49.977	36.2498	9.53443	6.63076	23.3775	27.0351	23.3862	11.1875	7.66295
9.6897	1.49	16.1204	16.6541	3.79151	27.0278			22.8949		21.8435	11.9449	11.5343	8.51065	12.5079	6.32351		10.9696	3.1507	16.2194	4.3186	15.7888	13.4984	5.56757	43.1563	16.2192	9.86278	11.7536	19.7387	12.2423	13.0003	13.1917
12.6775	7.6869	23.8898	15.4803	1.99412	20.3611			8.10192		24.4807	9.12362	15.8413	12.9797	10.237	10.7771		19.5905	1.976	9.5944	15.15	17.2968	13.8475	5.99541	50.5501	15.6977	8.89252	8.55447	16.0626	22.4512	11.2002	13.3572
2.1026	13.7124	14.233	13.0785	2.82024	20.283			28.7464		14.4962	16.2276	8.23013	13.0752	1.7148	8.22898		40.5641	2.4966	12.3191	8.0892	30.4908	18.3717	11.4969	71.0249	15.9189	8.88149	2.68843	12.3161	26.8506	15.6561	9.35652
6.4677	11.5547	11.4519	11.8068	7.07188	20.8321			29.4153		15.8999	10.8604	10.2802	2.87102	1.64716	8.0387		30.9012	1.5105	7.987	3.2088	39.3128	17.5103	17.7597	78.451	12.4437	8.12845	30.6901	7.16544	26.1327	16.5972	10.9582
8.1133	7.7911	22.5346	10.7278	8.07747	21.3439			22.2147		20.3499	7.20089	11.8142	1.16117	6.26316	7.64082		40.942	1.9407	6.8539	2.7104	16.7221	13.2015	23.8097	76.4529	13.5559	6.11451	23.9615	6.99858	6.45437	20.0386	31.3228
12.363	5.3993	25.5387	8.83634	9.34555	22.4371			11.5657		14.6454	6.49895	13.0579	1.76128	7.7722	8.29516		37.7829	2.1842	4.8661	5.0734	19.521	17.7173	25.8997	82.3874	14.1624	9.47783	14.6929	8.21109	20.4731	18.4168	32.3959
15.2466	5.5615	23.4888	10.9129	15.4174	20.7987			19.7175		11.6019	7.14691	9.62452	3.23008	20.5917	7.5335		31.9246	2.7038	5.2229	5.5466	23.393	16.2169	33.7123	73.6593	24.5904	8.06337	19.7279	11.4812	25.8158	19.2294	19.6551
18.5195	11.5442	15.7355	10.5099	19.1923	12.9151			6.15048		5.00082	28.6047	10.5575	5.24067	10.4786	6.99808		48.0955	3.6875	3.5343	9.3712	23.0697	18.9923	40.1418	65.5477	27.0074	9.76576	16.108	18.3069	25.6132	10.7088	8.7977
5.2975	24.0849	9.8097	12.1512	14.9036	11.7064			32.3147		10.5526	8.3929	20.3728	3.83981	9.50838	7.88975		35.1349	4.9857	4.1529	9.3574	17.1284	23.613	47.6044	69.9093	28.0643	11.497	11.5484	23.3226	22.9926	6.02295	8.81908
17.9077	24.3765	13.3568	10.8752	17.9041	13.7765			11.6397		9.92029	8.58598	21.4455	2.78375	7.68962	21.56		18.3849	2.478	6.5916	7.13	13.6642	26.8086	51.4955	68.8479	11.4576	6.91062	12.025	40.1682	20.195	5.3736	11.7265
5.6098	29.8387	13.1577	5.87827	16.3701	10.1221			7.46219		11.4069	7.3343	18.4165	6.72393	12.0005	39.9012		21.9805	2.2887	5.634	3.6676	12.363	21.0065	47.2967	68.1323	5.599	10.7726	11.8947	23.1846	28.4411	6.98146	10.2793
11.0132	14.6274	15.8321	17.5615	14.2333	8.73828			19.2648		5.816	7.60913	30.2973	7.9965	11.5442	39.9814		22.3819	1.1915	5.7057	3.1604	9.89784	22.9756	41.9309	74.1778	6.30056	7.72314	9.43825	6.28059	26.5756	6.94655	16.9502
3.9414	17.7613	9.7988	18.3662	15.0705	9.13945			27.017		2.4922	7.97355	15.01	7.82937	14.2248	47.1649		31.149	2.0734	2.6625	2.7682	11.097	21.2041	49.9824	85.3495	9.91739	6.8419	12.9807	32.6668	16.677	10.3248	8.13057
5.6497	25.1151	13.8248	26.6252	14.8313	6.7539			30.7783		7.67617	10.3201	26.9975	6.95079	10.6675	12.7986		28.9822	0.7923	3.6613	6.3896	12.876	27.4957	15.4506	67.7964	10.4373	7.20954	28.5199	0.872695	20.7077	19.5375	12.4118
5.6159	20.001	9.2463	14.3683	6.52618	8.0365			32.5272		4.66308	5.67828	28.9946	7.52225	16.3747	15.5167		23.5537	0.9307	6.689	6.5996	19.2957	29.59	3.1363	70.2129	7.9091	4.12573	18.6576	39.253	19.0586	18.4956	10.5425
3.7753	11.1893	11.368	12.572	13.1409	13.725			1.5146		4.86251	6.76328	19.836	7.45393	17.316	15.1402		17.1202	0.4678	4.0807	8.2578	19.3798	30.9958	3.83162	53.5534	4.19404	6.60571	13.9062	5.34767	17.649	23.2114	8.21934
5.7681	10.816	7.0826	9.74708	14.5031	15.9404			24.1596		7.31855	7.30098	12.7669	3.85286	14.4712	22.9175		15.3388	0.7863	2.5462	6.4104	22.6054	30.4969	7.43218	10.0398	3.55159	9.5907	15.0088	17.2754	18.1759	19.0666	10.9397
10.1783	16.4605	6.3817	4.94672	12.7663	19.3407			25.8093		4.9956	5.16416	10.9828	4.25678	26.4017	40.1096		13.7234	0.3112	4.455	6.284	20.1539	24.5062	4.2003	5.91713	5.10261	16.8642	14.993	1.70828	16.5932	14.7592	21.4562
6.5035	10.9686	6.5981	6.71152	14.4961	23.6454			13.0641		7.18755	9.95327	11.299	3.24103	11.4853	3.33779		10.1378	0.4193	4.7423	4.9362	23.5195	26.0038	2.67637	16.3741	5.68641	19.2673	9.44226	1.46237	19.6957	11.4677	20.2555
13.9466	15.7295	10.4154	7.85066	14.9063	19.8039			24.785		14.901	8.06135	20.6088	2.8603	9.6403	2.85876		8.4936	0.9772	4.4795	6.4756	26.5333	28.7805	29.8181	15.0899	13.9388	29.8832	11.827	1.28292	29.4036	11.7784	20.932
7.1715	14.5527	8.6999	9.44415	18.6634	18.7791			23.0327		15.9734	8.7432	18.6648	2.09067	10.2561	5.09785		10.8311	13.3186	4.1478	8.67	25.9516	29.2637	50.4188	17.4605	25.5468	32.7421	7.62578	2.09122	25.1542	12.7834	9.16101
23.2564	10.5548	4.6755	6.61196	25.0542	11.9541			22.8454		5.56797	5.39841	13.047	3.59977	11.884	3.70393		7.6015	9.8049	5.2998	7.902	24.3447	31.6431	1.89907	19.0949	26.5881	0.253159	3.22462	4.59296	29.0765	8.55498	10.7051
4.5329	11.1807	5.0844	6.35717	24.6189	10.8891			7.62649		16.5789	4.02661	17.4088	5.55805	7.81852	2.95915		13.7483	5.064	5.0229	10.0228	28.1044	45.3423	7.74976	22.2978	37.918	22.5973	6.4027	5.45514	29.0362	13.3319	10.9422
1.461	12.8645	5.5958	5.28367	21.3968	8.74352			28.0388		13.4802	3.37343	15.9599	6.52073	8.98814	6.44142		5.6735	4.2996	9.1965	13.9956	26.9233	33.8964	21.0475	23.334	35.0596	22.4586	10.2281	8.31655	25.2721	19.4763	5.06783
2.2797	13.6326	6.9906	12.6575	20.7395	9.8132			26.5537		7.12763	3.98982	21.0159	9.13078	12.2072	8.08341		11.9881	5.2731	11.8671	12.9298	28.5322	37.9707	22.6639	13.6621	25.7773	20.9866	13.4333	7.56872	15.2792	22.6688	7.17404
6.8249	12.6387	4.2968	8.20194	20.8358	8.83503			23.437		11.002	6.31781	19.9315	6.1412	11.4566	4.80924		10.093	13.3185	9.9623	13.5456	19.3642	15.4803	37.7909	7.3651	11.1229	21.8957	12.1901	8.59567	4.59279	16.2654	3.51423
8.5757	12.368	7.5795	12.8044	20.6152	9.24696			23.9129		15.2044	9.0649	20.4402	3.57827	8.35194	4.77758		9.0906	15.5249	11.5835	9.5906	13.4019	13.9768	30.2357	10.7429	5.89616	10.1744	12.6596	0.657393	8.79727	16.1366	4.02972
10.3194	11.9973	5.2959	9.05687	16.6051	12.5676			32.5301		4.77956	12.0699	15.9267	1.89428	7.06136	15.7866		15.4638	10.6663	9.4313	19.7964	8.96282	12.1689	32.388	17.3005	7.17103	16.4566	19.7605	9.94589	17.2124	15.0228	4.69037
7.9498	12.4358	5.6119	7.03491	15.2309	13.8401			32.6389		11.9793	8.64587	22.6002	2.41732	8.74553	5.44209		16.3033	12.2284	8.7272	21.2476	9.58215	11.4533	27.3451	19.8303	24.279	19.7401	19.5144	5.4799	17.7588	15.3013	5.64639
11.0071	7.12	8.547	10.0548	17.5287	14.0862			32.6474		11.1035	10.9372	15.9648	0.36065	9.36387	16.4858		16.0277	7.6183	6.293	18.2684	9.38007	12.7482	28.8507	11.6077	10.86	9.98087	15.1222	6.33825	14.4476	25.8851	8.93137
13.4711	1.7908	18.1657	12.2482	16.0474	13.1449			29.8542		14.5827	9.7518	15.3434	2.32799	11.006	20.4797		19.3747	8.1499	4.721	24.248	12.5321	11.9538	46.0969	13.2315	21.0336	12.0861	17.3188	16.3362	13.8711	24.1798	7.31426
13.825	2.2609	10.6888	7.04714	20.9268	11.6396			14.371		12.0324	8.57051	20.0697	4.97677	11.0666	10.2495		19.7304	7.9797	4.8719	27.6828	16.3244	11.767	51.1461	25.8082	22.9812	12.0294	7.37094	11.9614	14.7047	12.7869	7.53768
15.6155	9.8813	12.7456	16.8113	17.3175	11.3103			6.56595		12.1976	4.36462	15.1152	2.08075	12.568	19.7363		21.9697	6.2888	5.3223	27.044	17.4984	7.33131	37.8142	35.9838	27.3826	11.392	14.3485	12.6262	11.653	7.38772	9.07385
14.9211	6.3759	6.2053	10.5513	16.5235	10.74			24.3196		7.00036	1.00974	15.0339	3.45844	14.136	16.8662		23.1745	8.0894	3.7668	22.8078	17.3041	12.509	24.0409	35.7473	23.764	11.9036	16.3239	14.2871	14.2624	7.67718	14.8493
15.4027	6.1142	12.4113	11.9621	3.09396	7.13588			32.4174		11.2791	1.55139	11.3125	3.57377	19.0316	25.0852		27.6588	10.4794	3.1866	20.869	14.1499	10.3494	26.3418	44.1555	27.3503	8.05831	31.9952	14.9645	16.5576	8.43772	17.5798
15.7313	6.711	12.7804	12.0649	8.90002	6.10741			15.3923		9.02236	3.54432	9.55879	7.08754	12.5162	15.5107		36.0356	11.5993	4.6815	8.9374	14.9116	16.4881	24.0817	40.2651	11.5799	10.8065	27.9814	13.0298	18.9743	10.1304	19.8653
10.2398	8.7753	23.8179	11.6359	13.979	6.84653			11.6929		11.1823	19.0745	9.13778	26.6832	14.251	13.2365		5.3018	12.9319	9.359	16.7744	8.34509	29.7787	23.5502	36.6643	10.9767	11.5248	14.1427	14.6788	16.2387	12.8985	26.625
15.4147	6.3301	24.6181	10.7897	11.1457	7.33491			31.5857		13.3747	8.26545	9.04231	25.5255	15.6888	11.7748		16.2047	9.199	9.8586	19.3248	4.80298	28.0206	34.4204	66.4974	15.8021	12.1475	12.8384	14.7776	8.34924	13.5934	23.8653
8.6184	6.2453	19.0612	9.48445	12.5925	7.8174			15.7549		12.8146	12.6496	5.12479	30.1808	17.539	8.29917		14.3164	5.0946	6.7858	17.1798	5.09222	24.4677	46.4669	62.0529	15.6189	15.3196	11.6672	15.2504	7.55743	20.4485	10.0689
6.6555	9.6787	18.0468	9.18861	11.8105	8.8361			31.443		7.80681	6.90501	3.67247	32.5071	24.6509	11.7251		13.6024	18.1464	7.536	18.4212	4.63419	26.0608	77.6487	65.4647	18.1912	9.9649	16.2245	17.531	8.16463	24.0042	7.22222
5.0738	10.5456	11.8098	9.4351	11.6024	10.4094			31.4393		7.8981	6.73982	7.23553	28.4499	23.7681	10.8637		21.3029	14.402	7.6912	15.884	4.83919	30.4049	69.0397	54.025	18.1076	15.7413	21.0262	13.5574	15.4826	21.4966	14.6214
5.7703	9.1845	13.9948	31.5306	6.75162	9.01131			29.9778		9.75525	19.5438	12.0226	24.9765	14.475	1.51589		18.0244	12.3068	10.6549	6.0048	5.79838	24.4823	59.5235	49.946	5.20614	7.7876	31.7887	16.0443	7.94963	32.4385	18.0014
4.9091	11.2495	12.8499	28.8697	5.4411	10.3673			2.10734		13.7914	13.9397	11.2459	11.6531	26.144	30.201		16.7159	7.1924	7.0685	2.643	13.4383	24.3737	56.068	42.0991	7.19359	6.96538	24.0115	15.525	4.27588	23.9917	12.719
3.7833	11.8062	6.3359	23.6239	1.70242	8.97899			29.8787		11.7194	13.4707	15.3219	15.8198	14.4835	34.4767		15.1759	7.6675	11.5304	7.23	11.6359	18.7599	57.6424	21.0956	4.27316	5.79319	17.501	13.8121	10.6515	27.8831	12.9883
5.6817	4.9657	8.5587	21.9546	5.72335	9.7122			26.0708		13.6164	8.64487	18.8325	20.4769	16.9354	27.268		14.6755	8.5654	6.936	8.5312	14.398	22.4299	49.902	14.5891	5.7716	4.52741	35.6212	13.7233	15.0387	34.5742	13.6198
12.5704	4.8763	9.6006	19.4967	4.23254	10.6653			2.0414		16.1622	6.85948	17.3586	26.6747	9.44528	19.9762		18.1151	7.1048	9.9065	5.5682	26.7864	16.4564	47.7349	16.7785	3.4965	8.1072	13.8848	17.347	15.7157	15.0174	31.7596
19.2836	5.4144	16.557	12.3089	2.62762	18.2558			31.5588		14.501	9.79752	18.9038	21.9744	10.2866	23.9179		10.3696	2.4778	16.3875	22.7032	25.7158	17.7258	51.9592	25.2679	6.15899	6.85725	22.769	16.8584	13.9757	22.5611	30.3142
18.5904	5.9906	18.2079	9.3432	2.23793	18.0205			3.61599		14.3243	10.745	14.6557	24.0136	9.44992	19.4473		7.7359	4.4789	4.561	24.1114	2.42871	11.1164	65.7506	18.5912	6.65166	4.68241	25.5451	15.471	11.5913	23.3909	22.5833
5.0794	9.5066	14.0251	8.49209	2.15757	17.2923			7.84621		13.4455	6.61844	16.4827	28.2426	28.3546	13.0862		10.0337	12.9265	12.3201	26.322	5.03545	14.694	75.1012	19.932	7.26268	5.95834	12.0404	13.6806	11.8355	31.9891	19.5973
3.0021	6.0332	9.2536	9.56506	3.39764	17.5559			8.92594		15.6199	5.91389	9.5651	26.6104	18.7229	4.99443		7.8841	11.347	12.759	13.9014	9.31875	16.7084	34.4693	22.291	5.8919	5.33678	16.2189	14.9866	18.5435	26.7607	26.7415
3.5361	2.584	24.4061	10.9979	2.62212	23.2406			22.8823		14.9054	6.32721	13.3939	21.5167	6.05528	4.94086		17.468	13.7605	11.5193	4.8268	19.1669	24.5258	5.53936	20.1155	10.0505	4.45755	17.264	14.9845	17.3132	22.5505	33.0486
6.8051	2.6818	25.3734	12.3336	2.4556	21.1026			24.4353		15.6481	7.19002	11.0541	17.9842	8.26126	3.25392		16.271	0.896	14.3143	3.0666	19.817	18.0069	6.85418	17.2464	16.0683	7.34308	14.0226	11.2881	11.4683	28.8525	29.1432
12.0935	16.9014	21.4919	7.58522	6.60631	22.0288			27.2473		11.231	7.54415	10.8027	15.7083	11.1029	4.7258		36.9318	2.6977	13.2104	2.271	30.716	16.6135	6.81614	17.9454	16.5199	4.48158	17.9035	5.14786	12.0831	23.7937	32.4288
1.4298	15.0485	12.0798	6.82773	7.0503	19.3667			24.4114		17.7803	5.21691	10.4747	17.3069	4.90519	4.46333		33.4044	1.1941	5.8056	2.3706	36.4914	19.5752	9.85845	14.6006	17.9036	11.137	17.4137	5.15447	29.1139	25.9342	25.4845
11.433	3.4023	18.1598	12.4612	10.2937	24.6925			23.8764		18.8625	2.8568	10.2667	22.7179	9.56557	6.73108		41.2269	1.6516	7.865	3.4532	14.6353	13.0163	21.7025	13.8669	29.1503	21.154	11.9812	7.91734	26.2981	26.8464	29.265
16.6578	6.3331	11.3871	10.7075	10.1768	21.908			3.17797		7.41944	5.32111	11.6003	20.1547	9.81327	3.27618		38.4716	2.978	4.8777	3.186	17.6637	19.795	23.619	14.6407	30.5475	22.8002	15.3754	8.45653	18.0866	26.1534	32.0349
19.5035	6.4946	15.0262	10.2195	15.1112	20.628			7.87697		3.57728	8.86935	7.85329	6.87398	11.1073	2.02877		38.0137	6.2716	5.5643	4.4196	19.2549	15.2237	25.3359	12.5066	29.0655	26.7164	17.9823	11.6827	27.199	17.5346	30.8599
21.769	15.8024	7.7447	7.82283	20.0634	21.0068			30.0261		6.26146	9.20514	11.2707	11.7989	10.2385	2.84109		51.132	7.1528	4.5602	10.4958	13.9303	7.05556	33.0216	21.7925	27.1966	29.6033	16.3745	4.65415	27.0332	33.4923	9.66451
14.068	25.217	16.2676	9.81787	21.8657	10.0479			32.0376		15.451	9.2404	12.3451	10.2782	9.05873	2.70361		53.396	4.0606	6.6084	13.384	15.6395	5.93698	35.4501	22.7879	24.6574	21.7387	5.08483	35.0537	13.4776	18.5198	29.3799
23.2549	28.2005	14.028	12.799	22.6787	7.4631			31.7585		7.50714	7.78583	23.0185	11.9353	11.7674	5.91813		22.7736	4.6042	5.9879	4.1832	13.2625	6.73388	32.4017	28.0201	11.2322	15.21	4.48322	15.5185	16.3585	16.7572	35.6279
10.5496	41.507	13.9957	12.6978	14.8586	12.374			27.6203		13.7978	9.80932	30.2841	9.01778	13.2481	4.77459		22.4239	3.7699	5.5535	2.2518	11.0541	13.6038	33.9303	38.5186	8.72762	9.93954	6.81146	5.68461	13.0525	10.4946	33.9995
8.3138	30.8877	14.4338	13.8281	14.8326	9.41597			20.82		3.75412	6.85307	29.0842	3.66933	21.0666	7.74209		17.8622	3.8243	5.5534	3.672	9.56328	18.2171	36.0434	31.298	13.8379	5.3156	15.0015	2.82409	26.7089	12.492	26.0079
5.7378	39.2608	9.8533	16.0745	13.5307	8.03992			25.6886		4.95287	7.44618	22.765	2.85563	15.9261	5.31616		33.0494	1.7946	3.688	4.423	9.10136	22.6781	30.6118	47.7493	17.2005	5.11191	17.0381	0.705931	18.4662	16.3162	19.5423
5.578	29.9433	12.4167	14.7982	11.8573	8.98944			22.9934		6.25078	9.92857	23.4389	2.50064	15.4012	9.57323		22.1081	1.2839	2.716	8.5026	12.3971	32.3095	17.6819	30.2293	15.7659	1.46386	16.5996	1.78454	12.3446	12.5882	14.9119
6.4581	30.2778	12.5878	13.9206	13.2619	14.979			17.8186		6.18887	2.11128	21.7585	3.84345	15.129	6.40452		30.9391	1.0456	4.286	7.413	16.9356	37.0083	13.2209	28.1478	9.35437	1.58762	12.3965	1.45034	9.16717	7.12431	6.04603
5.2419	11.9518	10.3432	12.6782	14.2591	16.2685			29.7019		3.76361	1.3551	26.2712	3.42182	16.1511	8.12775		30.5403	0.7357	4.3188	8.4304	19.989	38.9707	1.21093	3.75187	5.41348	5.92125	8.42951	1.3413	14.0499	6.73519	5.95952
7.6065	21.5065	16.3261	11.0657	10.6738	22.7907			23.523		3.39833	4.31169	9.33218	2.94822	19.1054	7.5928		15.3645	1.237	4.272	7.0748	18.1711	8.9032	5.67506	37.2803	7.30207	5.71528	7.33433	0.210412	17.5627	14.2041	9.05652
11.2404	22.7338	7.6843	7.96424	11.3715	21.5377			30.7854		2.76631	4.56384	12.0286	7.91901	23.5325	7.70288		16.4253	0.4296	2.6398	6.268	13.6542	0.41677	7.41498	36.123	3.80272	6.13583	5.45167	1.58678	25.9117	17.693	4.2149
11.2454	22.133	7.8914	7.22912	13.0337	26.452			30.7478		4.57011	19.0349	7.35902	9.17013	20.3221	7.3764		15.4525	0.8232	5.423	4.978	22.449	0.16163	3.79551	34.049	5.26176	5.13681	4.64909	1.5096	28.571	30.2526	4.98914
16.8409	20.1585	9.1713	13.2903	15.2546	19.5879			21.0331		16.5444	6.95975	17.3606	9.87946	18.3617	25.3121		11.7615	0.6571	3.9826	7.4492	21.1766	10.3019	18.8379	31.8551	8.91731	4.95957	7.4078	2.05306	10.3605	21.4843	3.79115
12.8196	15.2385	4.7689	9.89844	16.4975	18.3572			9.96794		17.4426	6.18976	21.7632	10.8345	15.4067	43.7368		13.8932	4.9539	4.7038	9.1432	27.354	0.34614	24.5057	32.8094	13.091	3.62013	11.7784	2.65923	11.7898	11.6731	5.12641
15.0499	14.7648	9.5538	8.77332	21.4779	14.0283			30.643		16.9783	5.77395	26.4942	13.1765	16.5905	3.57015		11.1185	11.142	5.2835	9.002	24.904	8.99662	29.0386	34.7951	29.0047	4.79638	21.8375	5.13102	13.708	14.1659	3.52409
2.5269	9.2697	7.8334	9.79504	19.5674	14.2993			27.2701		13.5279	9.91594	26.7494	11.6269	2.76632	3.12903		11.9837	9.0555	8.9484	10.159	27.2594	14.8162	31.5151	37.7936	30.3593	7.19967	17.2119	7.40195	15.0218	13.9877	3.46099
2.0048	13.7999	4.8681	9.2957	19.0594	10.8431			28.0282		13.7872	8.19125	22.7148	10.6748	2.76853	4.12243		7.0441	7.0537	11.6999	14.9212	24.0195	14.0252	34.9128	44.3121	35.0081	15.7725	18.9895	9.39294	8.33117	20.0979	5.08194
1.6958	12.1889	6.7361	9.52729	20.065	11.9693			31.2694		11.039	11.1463	18.7432	12.1384	7.74455	20.0301		14.2134	13.9078	13.4989	11.1928	26.5999	16.3506	38.3646	45.2101	29.6834	24.8585	14.5184	8.47687	13.9774	20.1014	8.58539
5.7221	13.6428	3.5221	6.86927	18.547	11.5954			2.80757		12.1123	12.1587	21.0137	6.91881	11.2873	14.652		6.4935	10.4678	8.6481	12.8272	25.8021	14.1828	37.5861	46.5277	18.109	13.9539	16.6168	11.001	20.369	15.0784	8.76622
4.4833	12.2336	7.9287	11.0764	19.2576	10.1199			26.3298		15.4294	9.7372	15.875	8.23989	13.6559	16.9035		9.7614	4.5609	9.2555	8.9938	19.8234	14.1061	30.94	65.8902	9.10563	8.68798	9.28285	8.33486	25.7705	9.37859	11.501
7.3898	13.2088	7.0459	6.34189	12.7511	12.2917			22.0686		15.6626	7.28866	16.8781	5.25798	6.64638	18.1361		5.493	7.0014	10.5218	11.9566	4.7652	15.0408	38.8159	64.3692	2.75028	11.5096	16.9757	6.54567	18.8095	4.82819	9.61266
9.3178	10.6764	6.4139	7.71933	17.0383	10.889			13.7934		13.9859	10.0123	27.3759	8.22646	12.3795	38.3588		9.4301	9.5702	15.6615	13.326	10.5214	15.7856	41.6527	74.9053	22.8115	12.4853	4.2972	5.13763	19.6627	14.2755	20.9644
11.4822	7.7601	8.5672	5.60732	11.8565	11.3931			12.8938		12.6377	14.2094	10.5712	8.92889	11.3853	3.76108		14.1753	4.9051	7.8413	19.596	9.08265	15.3272	42.4323	65.9876	23.4127	12.0038	4.50382	10.9144	12.1832	13.893	12.0727
10.8755	5.8118	17.2825	10.2778	13.9464	14.0504			11.7757		9.4898	12.4298	13.4741	10.0027	8.46532	4.17186		26.0907	18.7821	6.1103	26.3664	6.72252	20.1471	35.769	67.7347	21.2524	9.26232	15.5858	6.6996	12.4503	13.9127	8.8373
16.8241	6.4629	8.9508	7.82936	16.5307	13.3854			25.8267		7.5557	5.09393	15.8659	6.43139	9.2236	3.53372		29.4733	5.8679	4.8982	26.2002	14.2454	28.5419	34.8265	79.2861	20.1994	8.75633	22.8865	7.2758	8.33371	19.2285	8.75604
15.5154	7.5253	12.9216	10.2144	15.0977	12.6834			22.6524		14.9593	4.58704	15.2432	6.46681	10.2494	3.87855		27.2232	11.5792	6.867	24.7298	16.3098	32.2464	31.8909	85.4461	22.8311	13.1951	19.1034	7.76986	8.8787	22.4763	8.72281
16.2975	7.3223	13.3016	9.2915	13.9152	9.73015			25.13		6.80929	5.267	12.1137	2.40754	11.3497	4.69985		29.6942	7.7089	4.1255	22.7572	16.2522	27.1194	40.7045	41.7788	17.7978	10.6365	10.5198	13.4331	21.2018	21.095	6.60004
20.1563	4.5344	13.4695	12.6416	9.44061	2.15119			2.21251		9.72423	7.41879	9.92181	2.65153	12.819	4.27966		24.086	6.7356	3.8377	16.6428	19.031	22.4004	41.1902	26.2968	12.3298	13.3827	7.61421	11.7665	11.1961	16.056	9.74537
15.2686	6.6631	16.6744	14.8394	17.5315	20.2733			0.32413		2.65592	7.7055	11.5862	4.01448	13.9283	5.19512		27.0784	7.5351	4.3747	14.9912	12.5573	24.1137	39.1489	17.6537	14.7543	12.6556	14.7712	7.17576	13.4962	12.7863	12.2716
8.6647	7.7509	13.6302	13.9489	20.1822	8.86827			0.186199		9.85793	3.45362	9.65149	0.59043	24.1483	5.30368		10.875	8.5559	5.3124	22.5984	9.5981	30.3526	35.4063	20.5351	22.5293	14.6848	10.2896	10.1596	15.8131	9.3892	8.84666
8.4643	6.6777	16.6601	14.7671	27.5596	7.61222			0.15004		17.4245	3.38459	3.6692	0.21471	30.3806	2.30371		11.5785	12.6397	5.2136	23.5256	5.52921	33.0799	33.7599	32.0309	28.7363	21.7862	20.0821	4.02852	23.7918	5.82694	8.17128
4.0782	4.9202	19.2331	14.7896	25.091	7.55155			0.159604		14.9616	5.64822	8.06584	1.73317	23.5905	8.58629		6.9595	14.4616	11.9836	33.573	5.52709	32.4649	36.5966	19.6229	24.417	5.34482	13.4663	6.15444	18.4174	10.828	5.5449
4.5927	8.1727	11.591	12.7845	4.3119	8.41153			0.21093		8.05713	6.76171	8.86167	2.58836	12.428	16.0265		23.4443	13.5785	8.7323	40.467	4.57277	35.4041	37.9579	40.1476	16.7171	16.2436	14.1521	4.36846	29.6564	10.1959	10.239
2.4354	11.0292	9.6404	14.5523	4.94036	8.42641			0.157442		7.43065	7.19154	18.7876	1.93863	13.2706	17.1757		22.1229	16.4388	5.609	26.0988	5.94977	39.3633	46.3869	50.0558	8.98987	32.3267	12.4047	3.91545	21.2129	7.6299	8.68199
6.4386	10.4268	15.5174	26.8689	5.66404	7.28816			0.165962		7.74815	7.74574	20.1293	1.11063	9.46048	13.1156		25.0366	13.3956	4.0202	6.9504	6.21832	34.2084	49.254	46.5252	11.3968	31.9919	9.44329	4.02212	22.5848	8.62359	6.3071
5.3446	9.8323	11.6167	28.8803	4.64673	7.929			0.195415		12.2997	8.32444	14.8501	1.44026	8.60557	18.6618		24.0763	9.6001	7.6866	2.3322	14.4243	35.592	50.797	50.226	10.9925	27.3815	8.89518	3.92115	6.46002	9.09242	5.66458
8.0911	11.4429	4.3293	13.0668	3.12631	8.51079			0.158152		13.0915	8.06424	20.1528	2.88574	7.25827	18.1464		16.4501	11.4477	6.9736	13.6318	11.8792	40.3327	53.6287	58.5095	11.4452	31.6415	9.54093	1.98216	16.1511	12.1006	3.69078
7.292	9.5911	8.1401	12.0158	2.10301	8.55129			0.135579		20.7707	6.27426	23.4817	19.3349	7.90209	27.0277		15.2782	9.3806	7.4435	3.2596	13.8362	24.2221	46.1764	41.9604	10.2979	24.5579	13.3828	4.29192	18.6323	17.6266	4.11064
9.9384	6.8008	7.661	9.56691	2.49531	11.913			0.162352		19.77	11.0543	12.147	20.3337	7.37169	18.0057		16.4927	5.4894	9.7482	9.8474	15.8105	17.5391	54.1213	24.9411	9.83946	31.4499	14.1063	2.22374	19.39	23.5865	7.49018
19.2907	3.68	18.4638	4.89592	2.9758	17.3938			0.148332		15.3774	8.85895	14.7831	31.6133	6.11873	12.2606		11.2383	5.9909	9.1189	16.452	13.5169	14.4288	66.9694	25.7166	9.75161	37.2828	21.0641	3.53887	16.9883	22.1107	5.09008
4.0719	2.5124	19.0545	7.54475	3.33406	18.0684			0.12763		13.8815	4.43387	13.195	33.225	8.22595	13.7598		10.5612	8.1661	8.5286	14.9678	8.43507	11.7653	62.5089	18.4172	8.42261	29.9922	18.6144	2.7607	19.9381	13.0797	5.78469
9.4986	12.145	10.8396	8.46362	3.80347	19.5343			0.146256		14.453	3.66757	9.61608	19.8743	8.174	10.5292		13.383	16.1015	11.5377	4.3842	9.32651	10.7436	65.3821	19.891	15.0935	26.777	19.3009	1.54123	18.0969	12.3612	6.12259
2.7814	9.5482	18.7326	7.70683	2.92924	19.7179			0.2128		12.4345	4.88294	11.1518	11.5818	9.31753	10.2693		8.4879	20.4436	6.8616	3.6332	15.6458	15.6642	64.282	25.3018	11.8162	26.8672	10.9387	1.78042	16.5192	19.1115	6.49201
1.2604	3.7555	19.3137	9.00237	3.24674	20.4376			0.157827		11.2558	19.6925	18.3049	10.9897	11.0324	12.1842		17.7206	3.9276	12.8947	3.1386	25.8347	13.1463	13.5978	26.8732	15.5059	30.058	19.7834	3.06629	18.8966	8.1278	6.26518
9.0482	19.5874	21.0789	6.01013	4.02176	18.9647			0.256485		9.3531	12.9937	10.2818	17.5885	15.2642	3.07218		17.4897	0.7512	10.8303	3.844	27.7945	12.2097	10.7352	30.9133	19.8345	16.8064	12.7152	2.23189	10.464	7.51006	6.65263
7.0925	6.2121	18.8525	8.53908	5.50786	18.4367			0.143912		6.13977	7.99085	9.11222	18.33	18.5365	14.5958		23.6931	3.1169	11.2325	3.0092	22.14	6.22948	8.50233	32.4235	25.5254	21.003	12.8766	1.4532	7.77882	13.6723	6.12808
9.7271	15.6778	21.4987	8.63642	9.93558	16.7213			0.136257		14.2838	5.64265	14.017	20.6755	22.6208	28.7943		27.9631	2.5724	6.0319	3.9276	22.2629	13.5729	10.2055	37.7113	29.7212	11.7524	12.7727	0.499749	12.3467	19.2435	14.9133
16.3589	14.0736	12.3799	9.38088	11.2372	16.1659			0.204284		14.7256	6.91289	6.86071	21.6085	16.8052	30.9126		62.1139	1.9735	10.2168	2.752	22.9375	18.9824	20.227	48.9772	43.1684	14.9884	13.3271	0.446304	10.8629	21.4228	18.1528
18.4457	8.2989	11.5564	7.97082	17.2796	18.3086			0.133152		13.6991	8.11463	7.71718	23.9015	17.7822	27.3075		26.0445	0.9989	9.4601	7.0704	17.3395	22.0133	25.5107	58.7701	44.3354	11.6661	15.4179	28.4083	17.5657	20.0755	20.5677
23.9034	12.9804	11.3646	8.52803	20.1709	21.9068			0.150802		7.56474	9.2133	12.1759	19.9058	24.6024	22.6582		50.1396	2.0292	3.5027	3.9236	24.9172	23.6686	28.4869	40.7077	40.9942	16.0735	9.33561	11.5131	19.6307	15.16	22.203
11.9339	15.189	14.4593	10.2886	19.8571	20.9469			0.141552		4.7771	11.8958	15.133	25.3859	13.727	25.4878		27.2086	2.6917	7.0633	11.5352	21.0056	36.0908	30.35	55.1163	29.1618	14.8713	20.2815	2.44412	19.6184	14.795	27.101
6.8098	28.4511	21.161	10.4573	16.5522	18.4057			0.202587		9.54998	9.34951	22.2928	26.5734	9.72273	27.1306		30.8211	3.1185	3.0535	3.5008	17.9299	36.7184	12.2897	61.4677	28.627	15.9529	14.6758	1.30156	18.5584	22.7775	34.5979
9.6365	29.6298	10.5003	9.42054	19.6336	11.7088			0.200462		23.1242	11.6952	20.6754	24.2412	32.5836	11.0888		17.173	4.533	2.5385	3.0596	13.2605	38.7689	15.519	59.4255	9.83471	13.5838	20.9189	3.81925	22.539	21.7346	30.251
10.9764	34.7427	8.2087	12.505	10.3818	10.8809			0.175137		18.8607	7.33599	22.6891	22.4993	22.5593	3.20257		35.6212	5.6817	5.0858	2.8162	13.23	40.3732	16.7142	51.017	10.906	19.1637	22.6917	24.432	16.1311	23.4468	33.712
14.2828	47.1887	12.2672	11.3683	10.6044	11.7958			0.157448		7.2113	9.74223	16.4644	13.1369	21.4437	6.09961		23.5603	3.6008	5.4334	4.0622	10.8777	26.6779	16.1465	26.1084	12.7565	16.167	13.8037	6.66257	14.5498	21.3812	26.049
17.3617	50.7949	16.8852	15.9671	12.1416	14.2904			0.174715		7.52833	7.36093	10.2959	21.9982	17.1997	8.83778		33.9885	3.3046	0.456	6.3016	16.113	25.2381	16.1639	26.1666	15.1216	12.3279	22.3363	9.70883	14.7927	10.9217	27.4332
8.6362	52.3608	13.2426	10.4426	16.7627	8.96093			0.230528		1.24064	17.5208	18.7913	16.3117	8.54642	10.3849		22.2916	1.6488	0.4858	8.748	16.4822	21.9322	3.90409	11.8528	16.3123	16.5079	15.197	31.0163	20.2373	8.60237	18.56
17.8558	54.9001	11.204	12.0519	12.7883	14.1607			0.185733		4.32511	6.57546	10.6506	17.6358	10.2135	8.19061		25.5114	2.7828	3.3163	6.5972	18.0675	19.1309	6.39063	17.4867	11.8258	10.0655	17.1655	16.7422	22.9036	5.51276	9.31666
13.3974	39.748	6.7239	10.5015	13.5972	14.1396			0.121752		6.13602	5.37446	7.10774	16.7553	12.8314	3.70025		16.3078	1.8288	3.5236	8.2772	17.1414	15.9421	1.05757	20.8144	11.3317	12.0667	18.6867	21.6772	26.8579	9.07276	6.71984
12.3841	38.6972	14.9942	9.93318	12.1324	18.5061			0.139397		2.23755	5.72333	13.3557	14.5942	8.63249	1.95801		12.5622	2.7509	4.7088	6.8514	18.1159	11.0074	11.6984	24.9943	13.6871	8.82482	14.4287	13.4319	27.709	6.85322	8.46481
14.8448	33.8897	7.5527	9.43353	15.1302	17.4364			0.156199		6.94569	5.40324	20.4881	9.65759	13.7209	2.25989		17.2979	0.8052	3.4768	6.3554	15.2878	11.8044	8.30954	24.935	15.0746	5.73148	9.9776	3.56781	22.3884	10.4093	15.2802
18.0746	15.5646	14.0201	6.98592	15.3183	18.7716			0.153261		9.87486	6.14709	26.1542	8.93176	13.842	2.05491		14.3131	1.081	3.1566	5.7128	30.435	14.3196	13.2181	21.0292	16.1289	5.62369	9.11076	10.2214	14.881	11.6028	20.0092
11.2182	8.5094	8.4638	9.22373	9.26579	16.0605			0.190879		17.4054	4.8851	17.9896	7.4642	10.9925	4.0717		22.3153	0.4523	2.9614	6.8328	28.1134	9.82855	4.99948	19.6635	4.45119	6.3009	13.5217	21.357	28.8512	30.5998	14.7841
18.8348	13.3283	9.4056	8.10767	10.9232	14.1543			0.137534		15.1881	6.32143	22.884	6.41326	9.94914	3.06405		18.0566	1.5738	3.9387	9.0282	32.3056	10.274	24.2289	19.3884	6.198	7.02516	13.0548	1.33818	26.9438	19.1081	29.8557
11.4752	15.6643	4.4232	10.1651	13.4069	11.7762			0.151985		8.09173	3.19563	20.8845	1.94577	10.8465	5.74962		8.6363	3.351	3.8551	9.4978	22.5842	15.2676	27.4489	18.9841	10.6414	5.33059	6.58826	2.51222	24.1037	22.9332	21.1887
3.0023	8.3943	6.5454	11.5891	17.6963	10.0723			0.136127		14.0374	1.70337	14.5127	3.90582	11.5878	4.53643		10.2343	5.1305	12.4072	11.8088	26.6546	20.6017	33.3613	19.5469	14.4528	9.56675	14.7671	3.07146	13.5302	23.0926	20.072
2.7959	6.3582	4.8423	11.6385	16.3965	9.75923			0.138487		17.0735	3.09141	17.5148	2.97902	8.24885	7.01448		11.4827	10.2755	9.7645	15.0188	24.9491	19.1035	41.2478	16.329	8.20771	8.92746	18.7376	3.16222	19.347	26.7728	13.6879
4.6143	15.27	4.1037	11.5401	22.0175	7.81865			0.21711		14.243	5.8738	23.3012	3.32961	8.08086	5.24244		10.7148	9.811	9.6474	13.8478	34.1437	21.9993	32.3065	12.0724	11.7403	5.58038	16.8525	3.98284	22.3026	26.9657	13.8192
8.3415	9.4497	4.297	12.3626	18.7797	9.27028			0.152002		13.8376	6.56096	17.3077	4.81433	10.2922	6.84336		12.1926	7.2575	10.9699	13.6216	28.2218	22.4781	31.2429	6.5094	5.80512	5.2071	15.6482	1.8422	13.9292	19.5996	16.2204
8.7684	12.9195	6.0273	12.7615	19.1255	10.5026			0.164695		14.1321	6.78201	20.186	6.52402	9.80925	6.56571		7.4088	3.3186	13.2312	12.1264	25.9179	12.8749	29.9976	7.10823	7.65443	1.23028	23.5542	8.12957	7.32228	22.778	14.3776
8.5918	10.4686	4.4171	6.90069	15.5634	11.2562			0.2796		13.7809	7.73632	16.0441	9.68802	23.8087	8.4948		15.8346	6.0039	16.0235	9.948	13.3694	9.96231	11.5242	14.1839	9.4822	1.47387	10.2263	7.25794	20.9149	20.3089	17.0538
8.8029	14.3425	11.3149	11.398	11.1329	12.1419			0.173634		13.2816	8.92254	10.7098	3.52322	19.5779	9.0203		15.3633	10.4934	17.2654	8.9012	10.388	5.58458	48.6804	17.7984	15.9126	6.74639	4.10229	2.87981	17.3637	29.3554	12.3494
9.5913	11.9884	10.3523	11.9425	9.60766	13.6842			0.158087		14.5485	8.83764	20.2948	1.10607	20.2653	41.5925		15.9766	12.0998	11.635	12.1956	7.35817	17.904	36.3764	19.3873	16.3609	8.63707	3.41235	3.53506	6.48764	25.6932	10.7228
9.3535	7.7107	11.7694	22.6227	18.254	18.0302			0.18884		7.61237	8.84841	18.3492	2.58855	38.6909	4.05483		32.3562	12.3651	11.7229	14.9	8.97207	19.3404	36.1016	21.4731	21.6001	11.0119	2.28267	3.09579	7.14101	24.722	8.50241
11.6622	8.3323	14.049	20.3881	12.9629	14.588			0.180467		10.164	4.99738	13.2449	10.5664	12.5983	4.92527		26.871	11.2299	9.7756	23.6928	11.012	22.2945	27.9271	23.0354	11.91	17.8322	5.38827	2.12625	29.2267	21.0048	6.19816
10.934	6.9327	7.9189	17.9368	15.2809	12.5459			0.189495		14.4728	7.64891	11.5532	2.44544	14.6391	7.60212		30.1048	12.3712	5.3528	24.5798	18.6549	20.6681	14.7508	40.1244	9.05268	17.1577	9.45472	1.94115	29.6354	23.867	16.8222
20.8818	4.9914	7.1542	16.8632	12.0989	8.31226			0.166536		8.6639	6.52366	1.88072	8.37161	15.5281	12.4749		33.1804	13.2672	6.2604	25.3168	20.424	23.5489	12.2083	46.1748	10.3618	6.66681	10.0556	2.18948	17.3403	22.9698	15.847
16.3284	3.0467	9.9389	17.961	7.55928	4.49329			0.151127		9.09085	4.90902	10.1749	9.45499	15.8693	22.7675		23.9845	20.0961	5.7801	19.689	19.0538	39.5078	22.3237	55.5203	9.80626	6.07334	2.98355	6.39091	20.9167	31.5143	24.0516
7.8397	5.9559	18.8738	19.1361	11.2918	2.48661			0.153317		5.01707	7.84204	9.41256	13.0783	21.999	44.6337		9.3733	26.3154	3.9671	27.253	15.917	42.3455	27.5663	7.36223	14.6519	8.88384	2.46758	2.50439	15.346	18.0477	36.6656
4.6806	7.9047	20.2966	20.3501	11.2455	6.35951			0.189839		7.05186	6.95338	12.3302	11.2091	25.4031	48.1356		5.6267	28.1084	3.9428	28.171	10.0813	67.0734	33.1266	8.2565	19.7268	4.13189	2.5191	2.40032	10.3685	16.813	25.1738
6.8664	3.981	16.2115	21.0422	13.1661	6.32126			0.134769		11.8016	9.23883	8.57927	11.462	14.0607	21.1223		9.4671	22.2784	5.1744	42.6106	6.6683	41.5943	17.3592	14.8782	22.4765	22.9321	3.8657	1.81139	11.6494	11.4338	27.5902
4.4457	4.8436	17.8564	8.85748	11.7259	7.29813			0.141382		10.691	8.86704	16.6397	6.3912	15.4058	36.2943		14.4632	18.7539	9.208	29.0844	5.20471	0.14906	18.9051	28.0554	23.5909	14.0796	2.35612	2.51198	8.46583	19.6713	24.3575
3.9019	7.7836	20.933	8.31956	5.15862	8.92687			0.234256		7.50629	14.4284	12.2526	12.6665	15.7248	45.3716		11.6423	17.6412	6.7587	35.5894	5.28324	11.0882	21.5006	44.161	14.0546	15.5775	3.32996	5.13261	9.83252	8.47324	24.2034
3.6847	9.2577	16.8915	12.3102	4.00836	9.76491			0.182418		7.6087	8.25884	7.382	18.2915	14.1556	34.9185		18.0058	12.5086	3.9151	33.1736	5.87753	11.8305	23.0181	67.4838	15.4289	5.566	3.16027	30.1576	14.8008	10.2012	16.3954
6.7105	10.8756	16.5999	9.57494	2.1403	8.90458			0.131413		12.0988	6.55405	15.9209	14.0382	16.9036	43.6347		21.8193	10.32	6.4778	13.0078	6.42063	18.8702	46.7426	59.0756	11.8555	4.52771	3.94034	13.1294	24.8173	8.29857	12.0111
11.2726	9.9434	15.9117	9.66948	2.77632	9.23177			0.201377		9.01208	6.41329	13.4648	3.62346	5.38753	3.36058		15.0501	15.4324	11.1262	12.0364	23.6625	18.7418	46.1606	51.3725	12.1218	7.31663	3.15207	12.9652	25.5133	7.52231	7.80217
5.512	13.7515	13.1894	9.85303	2.75517	8.16389			0.14037		9.99352	7.9089	13.0639	2.0128	7.09629	2.68491		15.83	8.577	8.6126	22.8354	13.3595	16.0918	49.2274	51.576	11.2832	3.91661	5.03259	12.0012	26.4285	13.851	9.0405
10.2186	10.1549	3.9251	9.60869	0.83559	11.0372			0.229187		13.5985	8.2336	16.1133	2.63045	8.60638	3.43089		17.0216	7.5073	10.1336	18.0318	15.7164	18.1644	51.2857	58.853	4.75625	3.82513	3.82461	11.1728	28.5965	7.09654	13.2543
13.7366	7.8565	7.9235	15.5066	0.45434	11.6127			0.158858		15.1036	8.66076	9.80582	1.41731	8.92466	5.20412		21.182	7.7985	15.3496	4.328	12.5113	16.6284	41.384	56.6322	5.69603	5.43615	3.59292	10.0718	20.3331	18.0529	12.6423
7.435	9.4618	20.2879	4.43752	3.41454	12.9749					11.7722	10.1462	10.5857	0.79299	9.99463	4.97098		13.7075	10.7442	5.2996	9.8112	13.5684	17.6518	46.3083	62.1971	8.02712	5.83012	5.07913	15.6272	25.8106	39.2514	10.0356
10.3817	2.8505	21.502	7.34343	4.81935	18.1583					12.2259	8.34367	13.1321	1.70376	8.48496	4.51377		10.5593	12.9465	6.0143	14.4438	12.7191	15.6078	46.56	63.376	9.70781	12.7643	1.82316	17.9455	9.64287	26.6949	8.02979
2.0384	9.2657	24.9802	5.35741	4.75574	20.3704					9.34159	10.9232	13.0835	0.70044	10.6946	21.9831		15.2805	32.9606	9.9912	15.0342	28.171	17.09	61.7429	73.0577	10.3067	16.7855	3.56232	16.9493	24.3748	21.0854	6.38237
1.8898	4.4652	20.9208	5.62612	4.04154	18.2389					10.167	11.1281	10.116	3.03057	6.07187	29.464		10.3007	8.4218	10.3871	13.5846	32.8329	13.171	66.9342	118.384	5.92245	14.4167	9.18121	14.0548	12.642	15.315	6.63275
0.9658	24.9742	14.2887	9.24748	4.05917	20.9163					11.2058	18.5181	9.24872	2.32503	6.81596	19.707		11.4513	4.3545	7.0504	1.7262	20.5182	16.098	52.5412	80.1055	11.2094	16.3252	28.1093	9.81148	14.443	19.1492	3.92562
2.3418	24.4609	14.2263	6.80079	4.18898	21.9028					7.0187	16.5557	9.32923	2.17716	8.1529	14.01		33.9203	4.2328	10.2742	4.4536	22.1024	16.9087	5.74904	53.1637	20.0332	11.1825	14.482	7.84291	13.1191	21.5223	4.3437
3.4206	12.5529	7.7012	5.75289	6.438	24.5665					6.69368	14.0485	14.5767	2.37363	14.6724	17.4996		31.1116	3.0626	10.6848	2.9198	21.6492	17.4294	3.85779	26.9337	20.2027	17.362	24.6975	7.2769	10.0033	21.9151	4.50208
6.7567	19.0722	8.5633	10.0645	12.9989	19.6645					12.7802	8.16362	16.3589	12.1477	30.6684	19.1888		26.2194	1.7012	11.9797	6.7352	21.8384	29.755	7.70062	25.7079	20.488	13.3416	14.0512	10.4506	21.84	12.7962	7.29396
8.9619	18.2869	10.4312	10.4542	20.9981	21.2295					13.2849	5.49831	10.9702	13.4236	39.7199	23.9826		63.8724	1.7104	8.6247	4.7202	26.851	31.3269	11.424	23.966	31.1391	23.5887	22.5936	9.40149	11.7333	10.7988	6.61758
8.2861	13.5638	6.6194	8.84625	19.1714	21.9046					12.3094	6.13461	13.3529	18.4702	39.4329	15.4268		35.3231	2.0115	9.5794	4.574	16.6333	29.7055	25.9645	28.1449	24.893	15.4929	33.3839	10.1694	17.78	5.49879	5.75877
6.4802	18.8871	6.9083	8.77111	19.1467	20.7457					6.57337	6.05628	12.7576	21.6869	33.6001	13.1762		60.0476	2.2494	8.284	12.2526	25.1375	23.8573	33.5423	36.9215	25.0482	14.4975	37.4793	10.5352	25.1008	10.2021	6.2028
7.2662	20.4217	9.9769	11.7614	21.8189	21.7547					2.96928	4.58818	13.9154	10.7886	15.0197	11.9797		29.0412	1.612	8.2448	9.3874	23.2826	23.6629	28.696	43.145	10.9065	17.0787	12.8034	16.4344	18.366	16.7624	7.65568
3.1419	21.1743	12.2735	10.8551	22.4707	23.2603					10.7264	4.46603	10.9924	3.84935	14.567	12.4017		32.6864	1.2374	6.3826	3.4222	19.617	34.256	24.6482	30.1721	14.188	13.2989	9.76022	15.6674	17.7334	18.7977	8.75564
12.3645	34.8553	9.8577	16.662	16.3323	15.7611					20.8795	4.68772	10.7882	8.6502	9.97068	11.4628		25.9908	1.0631	2.9532	3.0692	7.92928	34.3807	12.3779	34.9334	8.23645	13.4005	9.60391	15.6555	16.9178	17.7379	7.70056
4.3349	44.9594	11.3034	16.5478	17.1673	11.9739					20.172	4.97842	19.1623	12.134	11.0056	12.0965		27.7709	4.095	6.4842	3.9676	13.4504	31.4836	9.70009	46.3718	10.7	12.7411	10.9408	17.7602	24.5097	19.1338	15.5679
11.3869	54.0331	12.9769	12.7751	13.1357	10.9302					10.8773	5.3389	5.87082	15.9478	11.4672	6.95159		25.8589	5.7704	4.3943	3.5872	10.1383	28.8976	7.89179	38.7025	13.0791	17.025	13.4045	16.742	23.0333	14.5971	15.2687
13.5829	68.8214	21.3661	15.8385	11.0508	12.4952					10.6901	5.06141	6.41879	20.0252	12.8546	12.566		39.1914	5.0075	2.2519	7.6284	11.5804	35.2533	17.2323	17.3383	15.3434	21.4893	14.7341	11.3515	29.1039	13.2406	14.0657
14.4261	67.5533	9.1004	15.5303	15.7939	13.7714					2.48541	6.04607	8.36842	31.6995	7.84112	18.1811		30.1869	4.2369	10.5393	7.838	14.0985	31.6626	3.25214	21.8596	16.4505	29.5139	14.7726	10.3901	18.9862	9.55023	11.8252
5.708	60.924	9.1693	12.6836	14.6954	13.227					8.17883	6.46317	24.8057	24.624	8.21076	19.9805		27.3187	6.1852	2.5503	7.2086	19.862	28.5255	3.70063	23.2525	20.0088	29.2733	12.8909	13.1405	18.3009	8.7077	13.023
11.3212	33.9338	10.0684	12.3728	19.0533	14.1267					2.28875	8.33423	30.5682	22.8976	9.74537	13.5854		17.8498	6.6693	2.3424	7.6128	15.5084	22.9479	4.7202	17.5359	14.343	19.9399	9.25325	14.47	15.616	9.721	10.6507
14.1248	30.685	6.6153	11.4681	19.6073	14.2941					5.66185	10.1281	23.5981	19.9975	10.307	25.4543		27.6874	2.0612	3.4826	6.0088	18.344	16.8131	7.25623	9.81673	18.5384	25.3802	17.5264	17.9553	18.7973	10.0132	8.57864
10.1849	18.3326	8.1669	8.69921	18.0893	16.1211					8.61621	7.46218	23.0812	21.0887	15.3627	22.5857		14.0933	1.7659	3.7527	7.3086	15.9331	13.511	7.13634	11.6983	5.16577	23.3159	15.6781	22.5969	26.6667	9.28541	9.2968
14.2372	16.1936	12.1983	6.247	16.1463	16.8555					17.643	9.49953	7.96151	23.2541	16.2744	22.4409		22.5713	1.5666	3.4757	5.9464	19.3199	13.9328	9.74624	19.8076	5.14579	20.8781	6.8902	12.4735	27.2355	6.71674	5.56429
11.5277	17.8043	7.6639	7.83543	16.6709	16.8588					15.1216	6.60871	19.0861	25.6953	16.3573	23.5569		18.0192	0.4719	4.0457	8.0906	24.9652	18.432	8.4883	22.3486	5.69428	30.1205	11.1978	1.19992	24.0069	7.78411	5.28896
11.3698	10.6252	9.3639	9.24359	18.7446	16.8601					15.1056	6.36228	20.1492	21.0882	16.4064	18.1446		14.9506	1.4321	6.0881	11.6582	26.4018	13.8048	30.829	22.8277	7.20217	33.1427	12.2388	1.74278	28.6026	12.0669	6.41949
8.2412	9.5187	3.2197	8.2766	17.5454	10.6881					14.5798	9.06643	18.4891	24.0256	17.8476	6.43687		11.7003	6.8982	8.6005	9.0766	26.2579	9.18265	29.3994	28.1563	6.30207	9.36087	14.3418	1.64138	8.51865	12.5614	8.48887
3.6791	17.8482	5.8965	17.5156	17.2071	11.7026					14.3231	10.5572	11.2764	20.8437	17.4864	7.74848		15.4164	13.586	10.6676	11.2866	28.3201	11.1593	28.4861	37.9422	8.27879	21.9267	22.6267	1.96129	20.5455	10.8446	10.3007
2.3807	14.9608	5.1931	6.08824	21.245	11.2709					7.63782	15.8882	14.6298	16.3437	14.4658	11.9373		16.2748	3.7544	10.3991	11.9898	28.1362	13.2793	23.4743	50.5329	13.3617	7.53233	22.3083	4.24411	25.972	13.4291	14.2727
6.781	10.6122	6.1395	8.05373	18.0641	11.0177					13.1768	18.0722	17.2387	14.6575	11.6407	8.20905		10.3365	6.3311	10.2566	11.558	33.2151	13.6648	27.2554	59.3006	19.6651	32.7295	23.4226	5.07524	19.0434	15.7909	17.5402
6.5494	10.5092	5.899	9.67708	23.6825	12.221					11.5948	11.3117	17.7349	13.4063	8.36386	10.3493		11.0726	4.9669	12.8994	14.6108	29.5199	23.9519	24.8718	55.8935	18.0786	37.6195	21.5778	4.8796	28.4229	14.9088	21.5556
10.5938	10.6986	4.5941	12.0494	14.7269	17.3131					19.9184	7.07489	16.4374	9.21119	7.40224	29.326		14.179	11.231	14.4601	14.3306	28.2397	25.0363	26.1042	50.8137	16.0406	34.0284	12.3809	4.87665	11.4624	15.8209	18.857
6.6737	11.854	5.176	12.227	16.159	15.6332					18.0504	4.76405	11.0106	19.0094	7.82622	2.43179		6.2255	6.0607	14.1979	12.6348	22.6025	36.9852	23.53	48.6704	17.4468	22.4143	18.2195	4.69051	12.8281	14.9603	11.9466
12.7313	10.534	7.3948	14.1573	19.3461	16.6284					17.5533	7.28365	11.6237	3.11007	6.84993	1.91818		2.0597	13.7238	16.9754	7.0624	12.6615	27.9595	30.837	62.8659	20.3007	11.6228	4.09337	34.9908	17.6721	16.3861	12.1089
11.6569	10.748	7.9016	14.9063	20.9849	13.2462					13.0273	11.9925	15.9865	4.36759	3.27542	3.0724		20.6565	12.5799	14.8863	11.3244	8.20218	32.398	33.6075	72.0839	16.038	22.8487	2.26148	6.35997	28.6388	13.8814	8.74603
10.5943	11.4887	11.2112	18.7178	20.9864	13.2011					13.0258	9.34859	18.3076	4.47969	13.511	1.44299		20.8796	13.2772	11.4169	9.6076	10.0191	32.0298	18.149	71.3153	19.2982	15.4747	17.0645	4.79304	27.2147	10.9868	13.3456
8.3902	5.7276	11.673	18.7817	15.0667	12.4358					6.58434	9.94323	6.93874	3.68218	11.4864	3.41615		19.1988	10.5239	8.6664	7.5518	6.36041	33.8175	8.5762	20.3922	19.2106	16.1855	22.6378	6.1167	15.5494	15.3642	21.7171
13.6338	5.1055	6.9988	19.4998	14.5467	13.1359					12.5609	9.41297	5.13471	6.45749	14.436	3.42894		20.7835	14.1013	8.7546	17.2952	13.9555	29.2102	10.6653	8.7884	15.0278	14.7285	22.474	16.8153	21.8179	10.3625	24.5376
14.5292	4.6256	10.3242	16.6581	8.16777	10.3438					5.91934	9.92102	13.0585	5.47624	14.8196	7.05087		17.4789	19.2243	4.9597	16.8226	17.3682	14.8035	6.68667	15.4648	12.6743	38.7209	33.1243	5.29004	28.5077	14.6029	33.2426
9.4026	1.797	13.639	12.94	11.9802	11.4016					4.80196	7.86582	11.8407	10.5439	24.9957	5.52008		12.5056	19.5126	4.0881	34.993	12.6351	14.6486	8.89302	17.1292	13.7132	26.7638	20.7807	6.06755	21.9497	22.416	18.0037
3.3888	5.8741	20.6801	9.8064	6.87145	8.59059					4.62198	12.4345	17.9053	22.2076	3.16674	6.72779		10.6154	14.098	3.154	29.1588	11.8736	11.3512	15.2572	16.636	13.9819	33.584	23.3534	4.70359	24.5936	24.6542	17.1586
2.4881	11.5066	23.8807	3.20991	7.24874	7.5623					1.6951	15.803	8.70754	22.1752	12.384	8.54865		9.0875	20.8102	3.5475	28.3474	10.324	8.10896	27.7896	19.5014	14.2498	29.603	23.6314	7.0418	15.5479	18.0252	12.6764
4.7229	7.9397	26.7666	2.22838	11.9788	6.14631					19.1677	13.5908	9.8743	10.808	9.21823	8.66542		14.3779	23.6055	4.0116	35.2386	6.2345	7.89117	22.7995	9.6305	15.2367	38.8097	9.84267	3.25961	14.4748	22.5346	18.4056
3.8247	8.8465	19.1801	10.4902	3.83404	6.25702					12.0304	14.7238	5.4751	4.15734	8.52786	13.1623		12.8514	21.5329	3.934	34.8988	5.6706	9.40186	31.2039	14.3246	12.9768	33.5613	4.60934	4.55869	17.6744	8.85744	16.4859
3.3649	11.8215	18.6971	9.15361	3.95079	7.19184					10.1714	7.15211	6.06064	4.33377	1.71125	15.5309		17.1926	13.7105	4.2981	43.989	4.95309	9.53795	15.0221	17.2715	13.5415	18.2708	4.34164	11.2831	18.2349	22.8019	15.468
5.5393	10.8117	13.4985	11.2903	1.27422	10.1603					9.56429	5.29106	3.23306	11.8247	7.31362	27.8204		19.71	11.3563	7.1556	43.7508	6.43694	10.0013	32.9122	26.5952	11.7289	20.5647	10.2671	1.92437	13.1093	23.2266	7.02476
6.5105	10.2814	14.29	11.3371	0.5269	9.37878					11.0616	4.97726	6.4957	6.11917	8.84309	4.39954		18.1352	8.7438	2.675	19.9066	7.00569	12.389	34.0248	27.4842	6.37665	24.9841	11.5361	11.043	11.9024	15.3633	5.8184
7.5977	10.4251	14.0146	11.3803	0.67696	7.84421					6.84467	4.38165	8.7728	12.5717	11.8401	3.05332		22.3222	15.2461	6.5859	18.5274	18.8832	14.6361	38.2541	18.8375	11.916	12.5941	17.2527	11.2767	9.30423	15.5491	9.42447
6.6025	13.3583	15.4181	10.2791	0.3286	7.59939					7.49562	8.30261	14.2712	18.7851	16.2756	8.6464		13.6872	10.4673	9.3582	19.1018	8.29349	12.5479	36.6654	14.5396	10.4984	20.7968	22.3482	7.64928	9.39419	8.48679	9.27129
6.5352	9.2462	11.5639	9.54132	0.59017	9.64274					6.78139	6.54785	8.7624	6.02124	16.4968	6.12491		16.7103	10.6712	9.6681	3.696	9.46964	17.6087	29.9261	11.1853	14.4504	1.30158	20.2354	8.98862	3.53529	7.92371	13.1268
8.288	8.5245	12.3067	12.1175	0.33246	8.24567					10.7958	4.57117	7.38102	18.5676	14.6668	39.4032		16.3495	9.7499	10.358	2.0956	9.4807	23.6634	35.3125	2.85523	10.9301	17.2382	21.1348	15.1166	20.6568	14.1194	16.4057
10.7661	23.2269	22.2127	8.5428	3.22632	11.4707					11.97	5.19719	6.79037	21.195	15.3595	43.3296		9.7304	8.0148	4.7461	11.6862	13.6575	32.6169	46.6815	5.4654	4.93572	18.443	8.54958	14.0515	6.96563	15.4819	9.09115
9.5782	8.9106	11.5538	10.6855	4.57775	19.0194					9.71609	4.75788	10.9595	15.0925	25.1164	26.4481		13.6756	23.8888	6.1815	15.7282	10.4707	16.0194	69.4686	10.2488	3.40573	12.4584	10.1157	1.53687	12.9816	17.0779	8.82498
3.9989	17.4501	6.8254	9.70551	5.33668	24.6066					9.14	4.44312	6.87267	10.9136	20.5348	22.4701		11.4051	20.8606	8.6294	10.1176	23.3657	10.4276	83.9122	11.1689	3.2345	12.1582	3.68764	1.59245	10.0557	29.587	10.1612
4.4411	12.9126	11.8756	7.79423	4.83232	22.766					9.5683	4.5971	3.74054	12.1327	18.7203	11.33		16.3854	9.5657	10.1451	19.8482	33.5901	3.17364	88.8689	18.9486	6.76933	9.75176	2.4753	2.89812	23.5427	11.0447	8.35755
2.4047	14.651	9.9543	7.24189	5.34915	21.2514					10.1288	4.16278	10.7764	13.6674	12.3443	7.7843		30.9602	8.8957	8.0969	20.6364	19.487	2.96965	87.613	24.2457	13.198	20.2346	15.1603	5.5662	24.6051	13.8099	5.99981
0.8109	10.5381	10.4203	8.5855	4.49382	20.0911					9.41771	8.84072	8.06031	9.33951	13.8961	12.289		33.2229	8.5029	9.9608	29.7888	20.8247	13.9402	86.6435	26.7231	13.5108	13.9308	20.6521	4.16761	16.4147	16.1031	8.19171
9.9389	16.4485	6.3339	8.89774	6.17394	19.5703					5.9703	7.91197	7.37511	2.72885	17.5894	30.4113		54.2638	6.4987	10.8018	3.8716	15.8352	19.1834	91.9449	31.7936	14.6767	10.4772	15.6736	6.39259	11.0026	22.0734	5.55225
6.1427	6.2478	4.7629	9.77902	19.9555	20.3467					11.3668	6.07084	7.42498	1.93961	21.8453	35.3865		35.8098	2.7441	9.1966	4.5102	18.869	28.6575	80.022	41.386	11.6785	8.88385	12.4314	7.12286	8.70835	23.9413	7.40863
8.9661	10.2423	6.0913	12.1105	9.72169	21.6216					15.3159	10.2051	13.3451	4.54179	35.1408	3.23742		32.9337	2.6768	10.5826	5.024	21.0161	30.7223	67.0419	42.1219	14.4763	7.99683	14.0873	6.81894	5.93275	21.7529	8.30489
6.0262	10.7579	3.9678	9.27793	15.7797	18.5703					13.7752	5.61488	9.46374	1.57494	15.6756	13.1504		43.0332	1.0515	8.9919	6.209	19.6472	32.3235	45.2308	36.7839	17.9886	4.17471	16.6636	4.37267	3.44265	21.4974	7.59149
5.938	19.9953	3.4782	9.85449	25.2637	20.0068					6.96721	7.82255	6.22423	1.08892	9.57187	3.89965		44.4417	2.3317	7.9	12.0186	22.0261	7.17022	45.3131	36.2971	20.307	4.81213	15.6748	3.84307	6.703	19.0364	6.73196
15.4579	23.5533	7.7481	11.6071	23.0855	18.4727					4.60296	8.66449	6.44661	0.20039	12.2792	46.343		41.9929	1.0341	7.7608	5.4058	8.85069	13.7013	33.2936	36.0101	21.2406	5.35253	14.5165	4.56181	15.7789	10.7673	4.68686
21.3186	22.1448	17.1754	13.5249	19.875	19.9923					15.3522	10.521	5.55135	0.32617	15.5825	34.7816		32.5456	1.8968	5.8374	3.0366	10.9232	2.66933	30.9601	41.9504	11.6264	6.5659	19.3608	8.63661	24.824	11.6773	9.99269
9.7712	30.6057	14.9875	13.206	13.2916	17.4136					19.2889	9.45278	15.2336	2.0803	13.9637	22.2676		28.6344	1.5105	5.99	3.812	7.06639	6.25518	21.5877	45.3994	7.17057	7.73475	18.7137	7.59607	25.6507	11.2723	10.2969
4.1758	58.3244	21.1941	12.1398	16.3622	14.8445					18.52	13.0822	12.1608	2.87386	13.6488	16.0936		23.6241	4.5885	6.9375	4.2888	6.45781	0.22018	17.6237	58.8603	7.41844	5.32327	26.6126	0.66302	21.0051	15.566	16.9938
9.9582	72.2168	15.036	12.3234	14.3971	11.4877					24.6704	15.1204	8.96787	1.83327	12.9967	15.6279		32.9057	4.4879	1.7174	3.5038	9.30168	15.7088	14.8367	67.9188	9.63659	23.1167	31.3942	4.0359	23.6468	16.691	23.0754
12.0295	58.6276	13.5428	13.0764	15.6784	14.2471					1.7737	8.5884	16.5086	0.9585	11.7272	17.9063		29.6216	9.2203	2.3365	7.184	13.0919	16.2792	13.6097	62.9176	33.4686	17.6942	23.0258	3.32471	20.7937	21.6123	16.9675
8.8649	48.6267	8.5047	13.161	14.7082	14.6093					7.74917	10.4274	16.7268	14.6883	7.76667	26.0156		32.731	10.1175	3.0197	8.176	13.9266	12.6015	12.5858	65.2552	30.3102	5.67314	12.4409	2.33315	9.6908	25.1659	23.2328
5.3805	43.027	8.3511	12.0723	19.1261	13.8607					5.30464	9.15423	19.5768	16.7382	7.55901	17.2702		32.7727	8.7192	2.4711	6.3024	16.0432	14.8212	16.1288	74.7915	27.9149	4.62729	7.67723	2.43363	7.91917	28.0803	20.8281
7.4343	47.1208	9.2763	12.5328	19.9494	13.6772					1.6333	7.87598	29.2973	15.6084	9.1705	16.5873		16.1258	8.6014	2.5115	9.0156	12.7382	12.6841	2.27137	80.1662	23.3611	6.17633	19.2842	2.06351	3.18731	13.0909	23.1276
11.4469	30.4295	10.6067	11.4838	16.8837	19.3436					1.69658	6.82946	25.6825	17.5806	6.96036	12.4359		17.4494	9.4365	2.8826	6.9112	16.2137	17.0717	2.48639	92.8341	26.1489	5.94901	13.9929	3.54762	11.2328	4.45682	31.104
21.7285	38.7916	11.5516	7.33877	16.4416	20.995					10.7302	13.4244	30.66	10.8198	5.80999	10.9266		21.2695	4.0083	2.7934	6.9154	15.3522	12.8431	7.6196	92.4845	23.0377	16.4104	13.3176	1.88255	12.9349	4.05146	36.2064
20.1413	38.933	12.2061	7.95349	19.3509	19.1749					15.1618	9.80324	22.9894	7.35713	8.55734	11.9201		26.0045	2.2589	2.9226	6.069	14.6258	11.7892	9.76978	85.0559	21.5301	30.0211	12.0679	2.10923	22.3094	7.39189	22.9584
9.942	11.1879	6.1027	5.77233	14.4816	14.3443					15.5102	11.982	23.4789	9.95226	8.32776	13.3188		14.2927	2.113	4.4089	9.4704	19.4291	13.8801	8.52313	78.4572	14.7569	24.3287	6.65191	8.45578	18.7664	14.318	9.12384
7.7595	15.7272	4.1907	9.41113	16.0099	14.3965					14.3727	14.5441	22.5193	21.7513	14.7301	14.0425		17.4986	4.2405	5.4904	12.3502	23.1063	14.1943	19.5583	76.6887	9.31247	5.23564	6.00014	6.49067	16.105	17.4472	10.3342
15.5707	15.8367	2.6282	7.78944	11.2567	14.1311					14.1565	22.9121	23.1017	20.0652	16.6813	11.1734		13.9356	10.5969	8.7104	11.7254	27.8174	13.9452	26.8505	76.5936	6.48412	4.20656	11.2167	2.64392	14.3492	23.7743	18.1787
4.6191	9.8556	3.7433	8.90902	12.0863	13.0389					16.6225	14.8971	19.3601	21.2663	24.361	10.2007		14.9919	8.8519	11.5075	11.7254	28.54	16.7114	23.9743	16.8608	9.631	5.73977	6.36597	2.41275	8.91488	28.8447	21.6998
4.7943	20.1557	5.8522	11.7224	13.4665	13.0322					13.131	8.92761	15.1708	30.4374	23.1658	11.7487		15.6865	2.7204	12.8867	11.0654	23.8032	19.84	20.9641	14.6529	2.47977	4.39681	3.86225	2.88633	12.4373	12.032	29.1552
11.8264	18.9552	7.8592	12.2749	13.4561	15.9903					14.4468	6.2812	18.1036	28.662	24.7122	17.9909		18.2535	12.5443	13.9065	16.0324	37.7752	23.4731	44.3422	20.5716	3.0794	22.2769	2.96408	1.43577	17.6636	24.89	17.4554
11.6587	12.5634	6.5881	10.6868	17.5588	13.5759					19.123	6.77509	23.4157	29.0323	39.0821	22.5809		16.9947	17.2957	13.8936	19.496	42.0568	24.3226	41.353	28.1279	5.86007	18.9155	9.1467	2.79032	26.4682	41.4234	19.9562
9.5495	10.2831	7.0253	6.33994	18.848	13.4357					15.9812	3.90494	20.9695	27.9076	33.5738	37.1573		18.5169	7.8812	12.6551	16.3296	43.7518	26.079	38.7056	29.5761	11.5121	9.75344	15.3273	5.40354	12.5172	15.4219	11.9843
6.0703	12.66	3.9274	10.3316	18.8662	14.6121					11.5394	7.01487	19.1581	26.9554	21.4202	40.1619		7.7389	12.0624	11.957	11.227	24.6899	31.9733	24.8925	37.4931	12.9228	5.08101	3.1601	3.59267	16.8691	22.8553	9.98754
5.4809	13.8105	5.0704	11.9332	20.7165	15.7859					11.2487	5.8444	6.25815	18.0366	22.9497	19.2101		5.8814	11.7201	9.8667	12.4458	11.8281	30.1193	21.7453	37.5885	14.1867	3.9381	12.2787	2.58258	18.2067	21.5042	5.90955
9.6008	15.7904	6.0392	12.4277	24.4112	14.2783					11.0304	5.2347	7.29998	28.7804	11.4724	27.7966		14.368	10.9623	12.8034	13.3974	12.2133	30.5161	9.04317	35.9677	15.2965	4.83867	10.5329	2.63632	29.1919	26.7897	4.66382
10.7976	13.7483	8.0318	10.4041	27.7573	13.3532					10.6747	3.84013	5.42284	19.0615	6.86999	47.7129		14.0991	13.3234	11.808	13.6578	5.6129	33.8425	11.3563	29.8273	7.10546	3.97995	18.3908	2.60611	20.1866	22.2966	5.91204
13.5087	6.3962	10.1701	12.8453	21.4198	11.755					9.38641	3.69029	10.8545	22.9319	14.0597	7.39252		13.2327	15.7683	10.5457	8.0254	7.68436	37.1943	9.44574	26.8797	10.0982	4.20126	38.5564	2.99375	21.7923	13.8767	12.5508
13.7138	4.8932	8.9329	20.5092	14.6901	15.6348					13.4783	2.3742	13.4579	14.2239	10.112	9.22667		10.7985	19.8945	9.5288	1.796	8.33832	36.9508	11.0572	33.3863	9.6549	6.24728	33.0902	3.06679	23.3695	7.20969	18.4281
11.1954	2.2881	12.9264	20.3742	13.5711	13.4424					9.20222	10.8073	17.1505	16.8568	10.0186	8.94553		13.3199	23.973	5.8153	16.7238	9.75344	31.241	18.9444	35.4228	14.8623	9.35778	33.2356	2.905	25.7225	12.6153	20.4601
8.7641	5.5543	20.5027	9.97997	9.42744	11.0236					6.78733	6.91178	8.63978	17.1771	9.13114	7.39076		11.0125	22.5446	5.5476	22.9464	6.70573	30.404	25.3933	27.8329	13.4372	9.02429	20.8644	3.62973	8.4304	15.4544	19.6197
5.0691	5.3851	19.0613	10.7462	14.2581	9.14915					7.01502	10.1467	4.89464	12.0335	14.5104	6.79627		11.0283	20.2453	4.4593	31.7784	10.2882	23.3284	22.1996	26.0695	13.377	14.9729	46.1943	2.71024	12.6043	12.2938	20.0937
3.688	14.5392	27.3192	5.8353	11.201	9.42215					1.67185	10.5813	10.6919	14.2459	13.5568	9.1256		10.4276	20.4217	5.2055	21.9754	7.73912	19.7788	36.1653	20.8485	15.6727	16.7457	1.25352	3.48767	12.7251	17.2025	23.0003
5.1176	19.6032	18.7967	5.48289	10.1819	6.13881					23.8739	15.112	8.89152	16.9556	15.029	4.18454		11.92	23.6145	7.7193	22.1246	6.65914	13.6405	15.9292	21.7489	14.8036	15.8948	20.6417	2.54557	19.8916	18.0288	22.7752
5.3233	17.0981	21.2879	2.59769	3.46599	7.26173					8.0878	14.0542	6.83004	7.76734	21.8639	3.17905		13.6289	24.7362	8.113	26.6666	7.54077	14.8234	16.0088	18.1033	10.4802	14.9023	33.961	3.74724	24.363	16.2857	27.8019
3.9224	18.3592	16.5052	6.73584	1.2257	7.97193					13.8269	16.694	3.98891	7.61426	10.9007	3.17691		10.5519	21.4	4.3735	47.6382	5.69189	14.0103	19.0608	19.8934	11.9368	18.1621	25.6273	3.15505	18.2776	6.19173	34.5448
7.9795	26.0893	18.0013	9.55643	1.58516	10.3055					8.54382	4.78655	5.86251	2.87582	11.4205	2.49086		13.693	14.3277	11.4463	28.8774	4.08424	14.4478	26.4511	28.0139	13.7857	15.7571	15.2402	3.64772	12.3309	5.23716	35.1453
8.619	16.3473	16.2519	12.031	0.54176	7.66086					8.01751	10.4887	13.7968	7.82015	12.2824	2.89967		24.9847	14.7692	8.7255	23.9096	8.75705	7.3113	33.989	31.8699	18.4254	14.834	6.13788	3.17329	7.54547	16.5613	29.0538
7.7471	14.7813	22.0447	14.286	0.58	7.23041					3.52535	9.46746	8.95309	5.2268	13.6968	3.04749		33.9701	14.0624	9.216	14.8264	19.9152	9.40539	39.0052	38.1427	19.4011	15.1401	11.9789	2.06892	6.72274	12.231	29.0427
7.4283	16.6573	10.6994	11.7348	0.28139	8.03519					5.2015	14.8668	5.92959	11.2317	9.52414	8.59167		18.7186	11.6173	8.8647	19.0378	4.27038	11.9607	34.3548	40.8263	21.2626	9.19382	16.9873	2.90194	20.3394	10.2299	18.2835
10.9416	11.5561	4.1621	13.6792	0.45721	8.17157					6.68139	8.08177	9.23957	19.8097	9.05822	7.47012		23.2328	11.9021	14.3494	22.5978	11.174	13.0329	38.8522	42.8616	20.4957	10.3398	11.4112	2.33249	20.8242	12.6453	14.6156
6.7914	5.0074	7.4007	13.3891	0.31552	10.9354					8.17705	7.99297	5.69366	18.1774	4.32541	8.07283		10.6804	8.0933	10.1108	6.2666	18.6068	17.0399	33.6435	30.9956	9.6203	11.3476	10.4763	2.26223	23.4915	7.86413	7.21572
8.5822	3.0991	7.8854	7.9078	6.18404	11.2026					12.1818	8.84216	5.25404	20.9702	4.44856	7.91202		11.3737	11.2605	6.5639	30.1684	12.0737	32.6692	26.5074	40.3484	3.79653	8.96993	15.3615	2.76868	20.1519	7.34276	7.65747
3.2061	7.0605	6.5192	9.68082	6.02201	15.7567					9.33854	8.11721	8.92024	19.9573	6.85928	9.49102		13.1507	13.033	4.4687	4.011	7.90991	34.4661	52.1972	24.7185	2.04247	9.76707	14.2213	1.65127	20.9285	5.73833	10.0161
3.997	8.6385	7.4926	6.9915	5.25065	18.759					12.2375	11.8044	12.8995	16.3085	13.6783	30.011		16.4885	16.1319	6.159	22.3772	16.4854	31.126	50.9761	24.5149	7.23697	7.85139	13.7538	2.38299	19.3813	8.3582	10.1046
2.3587	12.8241	5.2114	3.19763	5.16618	21.3892					11.4083	10.0028	11.7638	2.80338	6.85877	42.9869		16.6458	4.7255	6.9994	25.8116	20.5663	34.7734	52.0799	30.8757	8.67995	12.1495	9.29245	1.40673	25.8066	11.6156	14.4665
1.6043	9.9998	9.9747	8.77506	5.52724	19.3838					10.2673	11.6208	5.61871	1.51235	6.52599	16.3358		47.405	12.9818	9.8614	10.7398	11.2232	33.5956	57.7252	39.0207	10.9017	5.82443	8.12319	1.29574	25.7317	10.9271	30.9466
18.7533	7.097	9.8045	8.23177	4.88676	20.9308					10.0294	10.7766	7.8329	5.05716	13.0018	20.0218		51.1552	12.4613	6.8286	31.7564	15.9235	41.2695	76.8404	26.4026	14.322	18.1959	13.1139	3.60483	27.4409	13.4274	34.9346
8.7104	3.9707	5.8412	8.98634	9.80265	22.7545					8.70295	13.0052	11.5271	11.7773	15.8405	6.11537		37.4782	8.8371	5.303	33.1884	19.9767	39.456	74.1145	27.5615	16.4668	36.3471	19.876	1.24228	22.7659	12.2661	20.5267
11.3012	4.6519	3.0441	9.69154	18.3289	21.333					8.30571	12.4246	5.63727	11.3815	20.3713	3.57146		35.0806	2.9345	8.6252	6.3556	21.6003	22.158	69.8569	19.276	15.9464	33.2849	19.6561	3.29732	18.789	11.0404	15.4947
9.7289	7.4027	3.2618	10.3121	14.886	20.395					4.98293	10.8877	3.45961	12.5174	28.5608	39.1426		52.5053	3.8373	11.5737	3.9224	14.1131	12.8658	69.5672	12.9972	22.8094	38.5743	18.8127	0.918547	26.4852	16.2111	11.5717
8.2572	9.9939	4.1231	8.0644	21.7733	17.6502					9.42094	12.0106	3.68081	15.6748	12.9393	36.3108		36.4026	3.3136	8.5427	14.113	15.5168	11.331	64.0452	16.9096	20.7793	35.2656	7.12168	1.27821	4.60501	13.9832	9.29905
24.3417	11.6583	8.2909	9.8011	24.3526	16.0914					5.91719	17.3796	7.2998	9.48408	10.4244	2.28973		29.543	3.4332	11.6685	10.7222	18.4388	10.7404	54.9331	8.7631	19.7322	18.8142	8.81589	16.2884	6.08296	16.4147	19.6217
28.3933	13.3218	9.0679	10.6063	24.7881	18.0022					1.15844	19.9075	22.538	11.1141	8.02938	31.868		27.9263	2.3684	6.4866	4.812	13.0402	7.63323	52.2754	13.4081	16.1053	6.9992	4.91809	6.0904	13.8856	15.4493	24.3874
14.8829	28.6514	13.3643	12.3153	22.6632	20.6864					10.1117	17.2025	9.33743	11.3084	8.5339	26.0711		39.5635	1.9997	4.825	3.2116	10.0925	5.18459	43.6438	23.7869	16.9161	4.5184	4.13527	5.52968	28.6515	12.8217	29.7826
8.2101	34.5047	12.6542	9.505	21.9479	16.1331					20.1098	14.1522	19.9458	8.1945	11.067	15.2835		32.8472	1.4077	2	6.2372	11.2032	7.09972	21.2994	26.9565	10.2786	22.0788	3.0031	9.32286	16.9809	7.70261	23.9905
9.8934	46.6423	16.0976	14.5951	15.6821	18.3397					0.67188	6.03295	9.98718	9.3368	10.5458	8.26475		17.7309	3.4067	3.4933	2.5634	12.099	9.27475	20.1401	20.6467	14.1968	23.0067	3.49566	3.35343	9.33785	14.1141	26.1874
5.7817	59.6335	9.6376	14.5184	17.8835	16.9903					11.5909	5.95681	28.4582	3.05377	11.8444	11.1551		24.7466	5.2388	1.609	5.225	9.85436	8.93335	20.9486	20.679	15.5976	21.1576	16.4676	2.69841	18.8367	19.365	17.2043
7.5997	38.5198	14.1188	14.1764	8.06032	18.1453					12.6603	6.76879	22.8527	1.40595	17.275	15.811		21.3287	11.2097	1.9971	8.2672	16.3138	14.2939	8.88746	23.2136	13.4976	0.296831	34.4438	3.73946	19.7306	23.0848	16.1379
15.4355	48.1726	12.2141	11.4823	16.4939	18.8585					4.12522	5.85379	20.1989	2.15365	13.3305	22.4135		29.3567	11.8656	2.595	8.0922	11.3133	13.7591	10.9951	20.9839	21.8411	0.263156	24.2757	8.84114	22.2567	35.8992	13.0237
11.7734	31.0175	7.9198	13.5466	15.7431	17.7366					1.88944	8.07609	21.9299	1.97236	16.7105	2.98334		27.6707	14.9928	1.0508	7.3924	11.8572	10.9071	19.032	20.502	23.6946	1.22439	21.3864	3.05242	23.2818	19.645	11.1536
8.575	36.7985	7.1714	12.0549	23.2822	13.6299					2.74497	9.61076	17.0209	1.25774	14.3384	6.92762		30.1638	11.7458	2.3943	9.3078	12.118	12.9177	4.33638	21.2593	23.7048	1.53325	28.3007	2.84704	22.8519	21.0983	14.3222
8.0958	40.3993	9.2878	8.92293	19.6213	19.6364					1.62272	4.73421	13.3092	0.68997	15.4777	5.38128		39.0115	12.3666	3.3159	7.577	16.2029	15.8164	4.44743	19.9326	25.3368	1.7889	22.2769	2.71916	29.5412	26.9791	10.3039
11.2415	40.3098	7.6065	8.39138	14.8226	15.9242					11.2437	3.08149	11.3928	0.50464	17.7017	22.3593		22.4733	12.5027	3.3059	7.7686	13.2948	25.0304	6.20938	16.1619	16.1668	1.99182	20.4096	8.82075	18.4727	34.7479	9.96156
12.208	17.673	12.2211	1.48743	14.8662	16.9558					12.5183	2.0852	13.2569	0.66431	18.9794	25.9001		23.2611	3.2431	2.5424	8.4624	15.7042	11.7538	8.79469	12.6833	18.945	2.27112	6.69454	2.6224	8.37759	23.5301	6.59908
8.8312	32.7203	6.1341	5.01313	18.5997	15.7697					12.7371	3.58752	12.3123	1.53112	18.6442	7.85844		20.854	6.0829	3.7703	12.083	19.1386	5.17512	11.1288	13.3409	17.1493	2.52202	6.06721	1.59947	4.58938	39.0128	10.9125
7.7946	8.6681	7.3274	6.53603	20.7175	17.3264					18.181	7.95392	13.0338	0.66773	15.7962	14.6854		18.8673	9.3943	6.6029	16.5054	29.1894	11.2735	7.19833	13.5891	16.6265	2.75084	8.8363	1.51808	4.08356	36.1559	8.04469
6.7681	13.0814	1.5027	7.59479	19.1625	15.445					19.6255	7.69351	14.4391	0.87383	18.4086	18.8585		15.188	11.3295	10.1835	15.5812	23.3135	25.9033	6.98776	15.3187	7.38084	3.02932	9.73539	1.49696	7.81923	29.1565	4.7276
5.9951	20.9519	1.5515	10.285	17.9423	16.4189					18.0251	8.01442	15.3325	13.282	37.5159	24.9996		19.4509	12.0248	11.5995	16.0596	32.5845	30.9032	15.6991	20.3853	6.51354	3.36869	12.4606	1.7193	18.714	26.7515	5.30826
9.436	15.2522	2.1886	8.90204	14.818	16.629					13.8757	12.8174	18.4494	9.65797	33.537	16.1335		18.2804	4.6844	12.7034	19.2498	31.4347	34.0787	17.5037	24.7324	5.75708	3.83658	8.08097	13.6383	18.8335	16.136	4.15001
10.6517	13.8799	8.2138	8.01552	15.777	16.4505					15.1982	15.7185	18.0746	11.0304	36.4325	15.3255		18.2827	10.3899	11.8917	15.1016	33.9384	22.5553	19.2377	32.6099	5.51002	3.68202	14.2036	8.07668	22.032	10.0974	6.2002
8.7611	7.7288	7.2968	9.73001	18.9574	15.7179					9.25898	15.9134	3.61336	13.9012	29.007	14.7262		17.8128	1.8991	12.8476	19.7558	33.7607	29.2175	22.6758	28.2147	2.93452	3.61768	17.9674	1.76314	25.6226	7.07169	7.5357
7.7059	11.2016	8.637	11.0393	22.1802	14.1291					12.4377	21.7515	7.31526	9.7586	6.2197	14.7643		11.2331	11.836	11.9665	21.7122	33.196	19.365	23.174	32.5059	10.4504	5.33444	11.6559	1.24531	27.6922	5.32464	5.91887
10.3596	11.6471	4.3569	7.24561	22.4543	13.7584					11.4311	16.9954	13.6634	3.88326	15.9836	11.5565		8.2644	8.7663	10.3521	14.5	28.1105	14.3148	8.79228	31.0783	14.0033	6.89179	14.3433	1.63808	24.9798	4.21182
8.715	12.0634	3.1173	7.95479	22.3721	15.3085					13.1809	10.7638	17.7476	15.6359	16.4299	12.3211		5.7372	23.8277	11.7526	15.2332	14.8817	16.4562	12.6439	34.6405	3.97847	6.17588	17.897	3.12492	16.9671	28.3789
10.403	14.1043	6.2833	15.6774	21.0494	12.7971					9.50775	8.44541	19.3859	17.6887	12.9926	12.6548		7.4382	22.4084	13.1323	15.3578	13.9102	4.23776	10.6448	51.0399	4.02036	5.7775	14.6136	1.83889	6.03275	21.9056
10.0384	13.4573	10.1182	11.2064	29.7593	15.664					10.6265	12.5947	12.4842	22.2202	8.8967	14.4023		14.2612	25.8974	11.2484	14.5792	14.4994	0.23137	8.05397	58.7628	6.44043	6.18583	9.32532	4.47222	7.48513	17.3839
10.794	5.4439	9.5617	11.6233	19.6809	14.4042					11.3704	9.54013	5.56935	20.5852	7.06706	11.859		21.9959	27.8728	12.5941	8.3472	7.84427	10.5022	4.80224	60.9698	8.31498	6.51661	11.7254	3.34951	5.74226	17.4463
4.2023	6.1813	10.0166	12.9982	14.3375	12.1437					15.0719	4.95284	8.65532	28.5176	5.95511	10.7716		18.9976	16.539	11.7026	5.4304	6.32763	12.732	7.87615	65.1435	8.95119	5.25822	14.8403	2.40388	27.3377	9.0106
1.8789	1.9895	12.7885	13.4161	12.946	9.02245					8.78147	3.71687	5.67412	16.3747	4.18924	9.93083		14.9888	24.4925	6.0928	12.7076	7.3532	14.3868	11.4205	86.7401	10.2922	4.21808	12.6107	2.68651	16.6731	6.13107
1.5747	6.5225	19.1088	12.0618	13.0745	10.0531					5.99784	6.2913	9.97925	21.7136	12.9383	16.4876		11.4537	18.9183	6.203	31.1728	5.16084	14.5204	22.8932	98.4036	11.0005	3.0572	24.6835	1.5492	22.4772	5.56256
7.8477	7.4068	17.6697	11.7415	14.5305	7.96647					4.70934	10.8243	7.60405	19.2591	10.6556	25.4823		13.4428	15.3989	5.6628	28.3604	6.01948	14.4919	17.6129	105.585	17.296	2.52933	7.43005	2.92922	21.0991	5.53149
12.7635	17.2688	23.9257	9.67472	17.7078	9.78553					11.2578	11.4907	12.6677	19.8297	5.73859	28.942		8.4186	26.1558	3.8901	23.3506	7.18631	14.5387	28.992	97.8699	21.4401	1.87816	4.00268	21.0315	22.2081	3.38246
13.6868	24.3315	20.3996	5.48123	16.4013	8.88794					17.8724	6.17248	12.1395	21.0945	12.7837	41.2225		10.8927	28.7068	3.6299	26.2908	7.66228	13.65	24.0296	92.3424	25.2667	1.65394	19.8773	12.4477	21.0737	5.95691
4.1566	22.1621	19.5162	6.5826	9.93617	8.03383					9.02281	13.647	8.2069	16.2066	8.93032	2.69085		15.2622	27.2728	9.7964	17.3772	9.85752	16.8471	30.4447	100.672	25.2965	1.42051	27.169	14.2824	20.054	5.36624
5.9401	27.0833	18.1037	12.0514	8.98912	8.32165					10.7564	8.81195	10.425	17.4628	9.48215	2.39853		16.1791	20.4496	3.9253	35.2454	7.8084	15.8039	20.8668	84.9319	23.4784	1.03238	26.0385	12.6232	17.1805	7.78696
6.0503	28.1029	17.1541	11.7473	1.46526	8.38557					4.30064	14.1314	5.62968	22.6986	12.5658	49.0267		26.8932	14.1774	10.2834	29.6836	7.12803	17.3491	18.8679	92.9736	21.6126	1.05787	24.7532	2.92592	18.5478	13.8799
9.7707	23.2827	14.2881	13.0329	0.87525	7.42711					4.92387	12.486	11.9489	23.1511	15.2367	13.8444		33.8689	9.6218	5.5251	21.625	7.351	17.1115	13.449	77.3042	17.0212	0.765584	13.2284	1.97142	24.7156	12.3384
10.0204	18.0309	15.9184	14.3321	0.47515	7.07053					4.76873	21.8349	11.5631	15.8144	18.0266	9.2545		17.7653	16.6303	7.3221	23.098	11.9069	16.6138	16.9891	73.3144	24.252	0.592682	21.6789	1.4134	18.7282	20.9022
10.559	12.3922	15.6678	14.2042	0.27313	7.0378					5.24424	18.7987	3.73532	14.416	20.7168	15.9022		20.755	13.6389	8.526	20.3578	3.48513	21.6645	21.2494	34.7114	24.9974	0.679856	13.9301	3.14565	17.8468	15.497
16.3514	14.3131	11.1473	14.4223	0.35699	9.64281					2.64762	15.2823	7.50334	7.60864	30.4066	13.0369		26.862	13.1627	14.2162	20.8438	3.7363	20.6425	32.5089	73.1654	7.67007	0.754295	23.7931	2.67429	15.577	14.1447
6.9516	5.9343	3.2091	16.9366	0.31767	11.1835					4.1017	16.9633	4.81609	8.86401	17.614	6.47679		28.2737	7.5633	14.3657	15.1048	11.9134	24.1672	32.0536	55.2606	12.7539	0.830001	12.4699	1.91824	18.8476	15.1972
20.4869	4.7515	6.5477	16.3563	6.84742	13.933					9.05862	13.2813	5.71478	21.3632	21.5987	8.04266		14.2853	17.6976	3.4258	21.2992	6.64212	28.2438	34.974	67.8132	9.01517	0.812015	15.8561	2.74195	25.0914	18.6223
7.8118	4.7738	9.0422	8.61448	8.7915	15.7221					10.9682	6.69194	3.35922	11.2337	16.3697	7.23799		15.9194	14.4928	4.2658	23.3752	10.2966	31.7254	36.9704	68.7768	7.48606	0.982935	29.9427	7.42131	19.9941	13.8861
6.6984	3.2197	9.5476	5.03359	7.21768	15.9383					14.2645	7.21797	11.2667	8.2582	9.19625	8.12274		22.3814	11.9183	5.0666	18.5592	8.96773	25.8282	42.2423	58.1488	8.2368	1.0737	14.2421	12.9184	13.0692	19.5726
14.3296	6.6535	9.1176	1.02287	7.48427	15.5514					8.58864	8.34713	4.88429	7.33558	17.5939	5.10895		20.4549	6.1017	7.3401	10.2554	7.95539	27.9763	45.2707	34.6418	6.32405	1.37292	8.60953	11.1007	7.98293	32.6175
4.2393	14.5873	7.8927	5.1078	7.95808	14.129					6.64212	9.30516	4.08385	5.8929	5.02009	5.67334		27.7281	25.339	7.1988	15.5164	12.4541	29.4074	55.993	33.4749	6.69088	1.78417	6.61824	10.4153	7.40269	39.8184
11.298	13.2485	4.3991	5.98037	8.14703	14.9588					9.76994	11.8604	4.89846	6.86741	6.24395	4.59162		30.4959	9.7868	8.767	16.8962	12.964	33.4096	85.2403	39.2232	5.97186	1.7789	10.4633	8.47213	11.0861	31.8941
10.4013	11.5855	4.5497	8.01728	9.33414	23.6916					5.9669	9.22159	4.62242	13.8618	9.97933	5.09003		52.0701	19.5058	9.1053	28.8296	19.3075	32.9672	70.8973	53.3465	5.05126	1.96724	8.17895	0.657107	20.2634	30.9707
11.0666	4.4474	4.1883	8.81046	11.6844	22.1309					8.29081	4.63478	10.7467	16.402	11.0371	12.6956		58.4064	5.9064	11.1844	29.5298	19.8839	29.1401	65.4882	36.2503	4.80774	1.62757	6.0325	9.05263	17.2028	39.2873
6.6573	5.1826	5.5877	7.4211	15.8451	22.1151					12.919	3.41446	14.5831	19.2967	12.6793	12.8079		37.2353	4.7268	12.8925	16.5942	11.5998	24.4445	46.5408	36.2639	2.39746	8.03399	4.1563	10.6093	22.7666	28.4392
24.0448	6.28	7.3051	9.16766	14.9974	18.2395					7.92448	2.98616	14.7238	16.2397	16.2051	11.4535		29.9784	2.8656	8.6386	5.2104	11.9213	21.9177	52.4492	17.0145	2.64536	9.86986	5.17876	11.7191	24.3699	21.701
7.3395	7.1692	4.0379	12.6461	17.3528	14.6101					4.00727	2.44476	12.3023	15.9989	15.9237	10.06		26.8896	1.9654	8.4232	7.7408	14.2408	16.7626	54.0199	17.5726	5.01694	9.19668	5.08921	10.295	21.2524	23.7389
15.58	18.3157	5.2769	12.5369	24.7729	18.2863					3.7922	7.91909	16.1187	9.02205	18.1795	46.0003		36.6035	3.7256	5.2901	4.2428	11.1699	15.0654	46.6503	17.6928	9.50728	12.7539	7.00222	11.5229	17.8907	17.1945
8.4912	37.322	7.4875	10.6733	17.2612	19.859					13.9551	10.7893	23.6293	10.7955	16.4666	4.25977		48.9076	5.128	4.7935	3.9074	14.9201	15.2236	19.7745	16.8716	12.314	10.0118	8.87069	14.2556	15.568	23.0618
5.146	41.5816	11.4851	9.47738	17.4674	18.315					16.8051	7.37523	20.2218	9.23868	11.0396	6.23723		15.585	0.5366	6.5941	4.8804	8.76747	13.1398	9.01676	19.3082	10.9243	23.1293	3.19621	3.7191	14.5355	18.4346
10.4011	63.0355	13.4343	9.51052	15.2325	20.1437					10.9273	9.84871	25.2285	8.40625	9.94369	2.57864		25.1748	1.3551	2.3356	3.008	10.8044	13.6172	10.5078	17.0732	16.1574	26.46	17.3579	4.88928	11.3163	16.8214
7.0117	50.5634	24.0758	11.5271	12.9212	20.3927					7.88795	10.1549	24.9809	8.77344	9.19006	43.5838		24.2133	5.3712	2.4301	6.6248	10.3819	12.7583	10.7905	31.3875	15.2676	17.6683	15.1844	24.6651	14.7101	10.2487
11.592	57.7207	13.6364	12.7099	17.6968	21.1894					3.47275	12.1623	17.1324	11.2456	8.67496	24.2635		24.9993	14.9832	4.3714	7.7688	12.8578	25.5346	9.13126	38.4403	18.2449	18.8786	22.1986	0.482789	22.9685	12.1813
9.6647	60.5987	6.5824	11.7938	19.3317	20.2764					3.32375	10.2886	18.341	12.17	7.91076	4.09462		28.9447	11.1785	1.0419	6.9294	9.96534	21.4907	8.31091	46.7705	18.8965	11.1837	25.3407	5.87418	21.138	15.2201
10.7172	51.4744	9.0785	11.0391	17.33	18.7996					1.38579	16.5045	16.9721	21.2906	6.14335	36.556		31.1948	13.428	1.9403	8.4368	9.7809	11.5151	11.1066	49.9003	25.502	26.5408	30.5382	12.9012	23.6069	14.6261
9.7663	47.7578	7.295	10.4015	18.4693	16.2658					3.06019	17.7385	12.1953	18.7878	2.9155	2.47404		26.5469	15.2829	2.0329	9.0546	10.5102	18.4885	2.10458	62.2111	29.3668	27.0199	13.2751	4.11555	25.9306	12.3517
10.042	55.0862	8.1373	4.72986	20.0344	17.8267					2.30878	9.45053	13.8102	12.4259	6.60838	3.922		20.573	12.7722	3.6312	9.0588	13.5899	26.1816	4.86417	48.899	31.0023	27.348	2.1088	10.7896	23.1096	10.876
11.639	33.7799	7.4856	3.96129	10.4476	16.2214					8.32786	10.9637	12.8597	1.80851	4.98213	15.3061		27.8425	3.5683	3.4261	8.9488	11.3051	24.1394	9.02063	62.5902	32.1064	20.5302	19.8383	9.71675	27.8134	8.3332
6.5471	43.9928	9.7515	4.05226	11.8614	21.9014					10.6996	7.29326	6.29275	4.65329	19.3051	17.9138		24.5299	6.5587	3.1892	8.5604	13.8502	38.9375	17.6441	58.4687	27.2024	15.7286	25.1548	9.47453	25.8055	12.8511
6.0501	20.5149	9.073	4.96182	12.7861	18.565					10.5205	5.46406	12.527	8.96418	6.25045	13.3872		27.1747	10.1019	4.489	15.687	16.5001	38.8048	14.9502	47.9494	20.7413	12.9058	23.507	11.5476	30.3851	14.4644
6.0688	28.9841	8.9206	7.1315	23.8335	17.1622					18.4342	4.81459	20.0638	19.2847	9.49756	18.2822		16.1584	11.8472	7.5649	31.2834	28.9427	25.9931	16.1523	51.1476	11.8517	12.2402	28.5928	0.589456	22.4493	12.1284
5.7083	11.5693	2.4842	7.1985	26.5273	17.321					11.6377	2.30302	15.6756	14.1458	12.003	22.1333		17.7456	9.0132	11.7573	29.1214	21.1776	33.4648	13.7399	32.919	13.1881	22.2331	4.18639	11.8563	21.5291	9.94741
5.3763	15.854	1.2491	8.96721	20.6897	16.974					17.7083	5.12138	20.0944	2.70937	22.7108	24.2854		24.9694	6.7826	11.8814	30.033	25.7452	31.2244	9.36529	18.9501	1.86724	12.7076	4.13613	9.78144	14.6604	7.80483
6.4277	17.0482	1.0331	10.4117	15.5153	16.0629					13.0137	10.8052	10.7747	1.37925	30.9357	35.2483		23.6769	16.6076	10.8056	35.1244	32.8578	16.8152	4.33326	28.6756	6.38925	22.4599	2.31047	11.1894	11.2316	4.08737
8.0758	17.3281	0.8571	13.6982	18.9461	15.1425					12.1327	6.41522	9.14659	1.48706	29.9002	4.02314		18.7975	16.4303	9.093	24.3102	35.0984	13.738	0.86795	31.0479	3.39848	25.7235	12.2575	14.0415	8.44899	6.75351
5.2668	15.377	4.3394	11.8541	24.3558	15.0215					9.6761	9.75583	14.1663	1.29741	11.0803	6.26818		17.5758	6.6132	9.1632	23.417	30.1896	8.74334	1.70404	25.3342	7.08815	21.2335	11.2726	7.94448	15.1817	10.7082
7.199	16.9048	6.4814	11.6075	21.5864	13.8323					9.47523	10.8717	14.2634	1.78821	14.7248	3.85401		14.1501	8.6228	13.6308	29.5818	40.9426	8.54018	18.3997	29.0376	10.7654	21.4015	16.1841	4.47552	29.2677	12.2688
14.657	12.4038	3.2379	15.5032	24.7947	12.4981					8.83615	10.933	17.5425	1.37763	4.58806	41.9186		8.7504	13.2294	12.4195	24.71	38.5706	7.01829	21.3856	28.5636	11.218	15.7825	16.3988	5.52612	24.6128	12.1719
10.2002	15.8023	5.6029	8.68045	20.9034	13.2274					12.4725	15.1428	11.5763	1.9425	7.36723	23.4381		15.0316	24.3846	11.5237	24.359	26.7892	6.81588	18.9233	33.8446	7.39628	11.7289	14.0248	3.55958	16.4014	13.5677
8.5293	14.9072	8.8489	4.94388	21.6754	12.6953					5.81707	15.5251	5.40057	1.58384	10.4577	15.6953		9.2788	19.311	13.9594	22.9346	18.8061	7.22453	3.7308	23.4866	9.25571	13.4097	18.0889	0.822056	14.1771	14.2177
7.8645	13.8137	10.5434	19.2769	21.1429	14.2223					9.25308	17.917	8.40063	1.48092	11.8051	16.395		16.4447	20.9118	13.0627	18.7104	12.2002	10.1227	8.50708	16.418	6.98586	16.9731	19.1269	1.53939	7.70647	6.38038
7.2129	13.9209	13.7269	19.8636	18.2877	12.8284					10.4881	15.6612	6.03299	1.16526	24.5886	17.7413		17.048	20.7616	12.2856	11.3956	9.63947	11.7947	9.93497	21.7074	6.28514	20.1959	18.2807	1.96417	5.92983	6.57033
4.818	4.7083	12.0509	12.8094	16.2805	14.8474					10.3583	19.8719	13.1568	13.4801	33.5404	18.1695		17.5459	16.3705	10.0473	3.8806	5.12492	13.0517	11.7673	16.9613	7.63091	20.3753	16.7748	2.16086	6.56407	12.5189
7.3299	2.7165	15.8634	12.6752	7.5271	12.5454					5.60775	14.2651	8.55937	16.0404	17.3884	13.5371		15.7636	17.608	8.6613	10.848	6.15657	16.5777	12.8108	20.0348	4.64112	17.0235	12.425	1.30054		12.7147
10.4111	9.5969	21.848	12.9468	4.33752	11.5242					3.98185	11.8265	17.3197	14.3517	29.8909	13.242		15.3103	16.7353	4.407	10.5156	13.8249	16.2672	12.3712	18.7569	15.563	15.5301	6.61094	2.7249		14.8319
15.5022	14.9359	20.8399	10.8101	24.5776	9.70372					6.60345	3.89109	17.9538	12.0216	21.1157	7.16633		11.1088	19.6686	7.5194	10.8324	6.11785	12.1175	15.9726	16.2028	20.8651	17.9826	10.8938	4.59673		14.7195
12.7954	5.7313	21.6647	9.82812	16.6653	10.1352					8.21614	7.00318	9.78132	9.30659	18.8622	14.259		12.2051	29.5962	3.9539	8.888	8.79289	17.8461	17.0353	15.0112	24.7795	15.7173	10.8022	15.0253		12.4292
14.5733	16.2877	21.3437	10.6985	18.2301	9.63601					4.78369	7.42723	5.57792	6.45715	14.6271	11.3045		14.4371	25.8585	4.367	18.5878	7.03497	21.4459	21.3526	8.9822	23.5266	16.5004	13.2499	12.292		20.341
6.8527	21.2081	16.2071	11.8757	20.8362	9.06743					11.3541	9.6208	4.83558	7.93969	16.8214	11.7237		13.9796	18.9625	12.3526	36.0302	10.4844	12.9016	8.21854	7.55483	19.4716	16.8776	10.3862	32.1137		22.8969
10.8655	31.5262	17.7801	10.6074	21.3074	7.62439					9.91611	10.3986	8.04625	17.0313	24.5863	12.0128		9.0612	14.5609	3.3653	30.2524	5.20893	4.47309	13.5653	10.2527	19.5951	12.2171	15.3838	17.485		26.8296
7.1318	23.7778	18.0499	12.3736	6.38137	9.01806					7.59912	10.1276	9.30872	28.4963	22.5004	12.7831		17.0702	9.0535	4.8723	43.4034	7.96184	9.54837	10.136	11.137	23.2706	10.4341	23.5914	6.26878		19.4471
5.5889	25.8327	15.5614	13.1201	0.4511	8.00947					4.99217	8.40665	4.75577	28.5299	18.3175	11.574		18.6939	6.9847	6.2422	32.7044	2.73299	18.4023	3.79399	11.2496	21.4883	10.1957	16.929	5.0228		19.1402
7.291	27.0751	13.3001	13.891	0.59934	9.0709					4.31978	8.96479	7.48178	25.0361	27.2638	10.4566		20.9782	5.1838	8.2034	24.5558	4.69187	18.5232	8.55709	12.745	19.5933	8.89601	31.0225	11.3781		22.0949
6.174	25.9905	13.7477	11.1461	0.23995	6.66798					6.14902	6.1881	6.0215	20.887	22.0633	8.50043		22.798	10.9249	17.4946	21.54	3.12828	12.115	6.03971	16.906	18.1726	6.63197	25.8069	22.5133		22.7012
10.9367	14.2465	10.7844	11.744	0.3446	12.0834					4.1335	5.16203	7.62412	26.5015	21.289	10.5055		25.6509	9.9913	11.0147	15.3582	21.4574	40.3011	39.7256	16.8917	19.6487	5.48836	18.59	35.1378		27.0072
12.0009	8.5355	6.6211	13.7501	0.34416	14.4407					8.02271	4.48504	6.23255	26.4844	7.91151	22.7358		9.7419	11.6979	11.207	18.5378	14.698	34.525	38.7898	16.7936	22.0206	4.5555	24.4577	20.967		36.82
27.0346	8.9609	6.4214	10.7947	5.28894	20.205					9.55292	3.66286	8.45205	10.5042	7.53165	18.1416		19.8996	14.7574	4.2691	21.7034	11.7705	25.8037	45.0914	25.4768	9.3534	2.69004	18.6594	10.9148		38.3753
15.1766	3.193	8.2276	5.94998	8.84832	18.6439					9.00408	12.8812	7.68345	12.5	13.1776	44.7464		19.0815	14.227	4.7318	31.7056	22.8369	12.144	58.6563	22.0901	7.92297	2.2076	13.204	5.39593		38.1765
6.1583	4.7903	8.3345	5.41238	6.23211	22.2669					12.8592	2.75002	2.69798	15.6861	6.71987	2.2788		26.7967	15.6549	6.5101	10.7396	16.9655	10.9175	63.2325	26.0465	9.45471	2.56408	25.3053	41.0012		33.4791
7.1621	5.8106	7.533	4.35224	8.91592	18.7368					11.7809	14.2243	2.31734	18.9895	5.65628	26.4512		20.8697	37.4448	6.6265	15.3468	9.64405	8.91684	64.4584	29.9383	8.7473	1.99947	14.1983	11.5977		24.7456
7.4313	17.3197	7.7665	4.37494	9.76903	23.4178					4.56135	13.6236	4.97229	25.5632	11.9878	8.12404		39.7798	50.7366	5.9849	6.1606	15.9066	0.15078	73.8731	42.1994	9.93219	2.88822	18.1761	14.7946		26.7668
12.2752	17.9324	4.535	6.87242	9.7571	21.6561					7.78271	13.6916	9.27239	31.7519	5.24295	5.48724		34.2504	23.9527	8.4813	15.6902	15.7007	7.11409	69.7887	59.2613	4.82992	4.38227	17.3165	15.1402		14.7712
11.9058	7.6588	6.457	9.26611	8.18199	21.1096					11.5591	13.2796	8.54301	21.8379	6.70623	6.35082		32.464	17.4051	6.4528	7.1354	25.5477	4.29308	64.5274	62.4493	2.14543	4.81851	13.9241	15.39		17.5271
13.1791	8.648	4.0695	7.6032	8.84968	21.8381					13.5499	15.9211	14.5593	20.3107	6.33195	12.9593		34.6705	13.7164	5.8703	5.6508	18.015	13.3305	45.983	64.1326	0.6693	7.58282	9.44179	17.0301		19.912
28.8969	4.7917	5.0507	8.84944	11.4651	24.1639					12.0718	14.8296	27.4482	13.1275	4.80079	12.6549		39.5747	12.5529	10.9286	27.8698	13.5508	15.7155	41.8586	72.1232	1.00903	6.58832	11.584	19.7572		17.9205
31.6462	9.8115	5.1705	14.7244	14.7197	16.5378					4.37729	7.14253	11.2099	6.67507	6.61419	7.18383		53.2669	4.7107	12.8668	13.2584	7.94793	16.3092	45.4808	72.1789	0.92243	8.97711	9.51361	16.4611		12.8117
17.5347	24.6032	5.0074	14.766	18.5732	14.7516					15.1124	12.2066	14.8921	3.77124	8.31854	13.2242		47.0323	5.0637	11.9954	4.1538	9.89896	14.5867	45.3744	74.9537	1.53445	11.4387	7.32178	13.3615		11.3652
13.2563	25.1331	5.5991	11.5582	18.8833	16.0593					5.98841	11.8605	10.5894	13.7011	8.73516	6.50545		36.4435	2.0366	7.5968	4.638	8.92852	13.8328	47.1312	73.6587	5.80533	16.7916	20.9068	16.083		23.5611
7.062	33.8112	16.4128	9.926	18.8349	17.8217					12.0708	8.33495	24.8261	14.3599	10.3068	6.80169		55.0689	3.4229	4.8206	5.636	13.1554	13.8081	34.8734	60.2077	13.8128	15.5496	14.1446	17.8814		8.25881
5.0212	55.6981	12.1008	10.3971	16.6103	14.6547					7.02829	2.32089	26.6688	7.65491	10.5796	3.96706		36.3016	10.254	5.8226	5.7338	13.3511	16.1042	26.6979	64.372	17.2063	18.0317	15.7245	14.1489		7.95544
5.5088	54.9705	11.2631	9.96067	17.2676	18.0012					8.34717	2.04517	22.0834	6.26158	14.4423	7.63951		30.6611	3.4956	3.2765	6.2164	10.2288	16.4234	18.1523	26.1986	17.2765	21.7113	14.8561	18.9113		7.89086
10.9327	51.084	10.6329	10.5269	13.5403	17.0959					5.31565	2.18642	18.8177	8.31983	17.3281	5.70066		35.9559	1.0811	2.5559	8.8942	11.824	14.0446	11.9622	25.4924	19.7454	27.5606	14.2835	17.4237		5.60309
8.945	53.6637	10.5804	11.4565	10.6032	20.495					3.00005	2.71815	15.3432	9.06355	28.0731	7.14509		38.8843	9.7021	1.2014	8.0674	13.8374	19.8111	8.67042	25.3282	17.8506	30.5173	9.82635	15.4958		3.50593
12.8863	46.3721	9.3909	10.9167	26.1299	20.412					3.14896	9.6049	9.53956	6.79558	29.8952	11.6874		32.0728	11.1105	2.7827	7.0858	10.536	27.3194	14.3298	26.0235	14.1792	29.1219	18.3071	18.6113		3.26367
13.4275	38.1967	9.6783	17.8781	14.4122	21.237					2.9675	9.20849	10.4146	27.9019	32.8409	18.6622		37.297	13.1781	3.0755	7.7732	12.8326	27.4205	16.2464	31.8232	16.1366	26.1497	11.8054	18.994		3.26214
15.1928	48.9582	14.0814	19.4138	23.043	17.0831					1.62925	8.20901	8.30871	9.6086	27.8361	13.034		33.4788	14.3864	4.6112	9.0624	8.34433	26.1542	3.44514	43.1461	16.6443	23.3715	11.774	16.839		5.46689
11.545	30.0958	11.2166	8.50824	20.8931	15.7815					1.73979	13.7622	5.95117	8.74371	24.5328	29.2934		29.8134	9.815	3.2166	10.4464	11.4632	25.1623	5.13367	47.1875	18.0923	11.9584	17.9465	14.0732		5.65449
8.1754	38.1217	10.0144	9.79048	19.2667	15.213					9.26127	9.64685	11.0068	8.09823	21.2704	23.9202		28.5627	2.7908	3.8194	12.1296	10.8916	27.3056	6.19346	47.2263	9.76436	21.4172	27.6101	16.5178		5.45264
9.6197	47.1778	8.7042	14.2434	16.5703	16.2277					11.9941	10.1095	9.31747	9.78706	19.5611	3.32013		26.6728	15.4703	4.4099	18.201	17.0721	27.9504	9.76665	72.0495	14.2719	17.3688	28.2691	14.9127		6.39359
9.221	41.0165	9.7982	15.5685	13.745	17.1466					11.1088	19.6908	9.49589	12.7313	10.6401	5.6996		20.9428	9.5598	4.4808	28.2856	22.9787	30.6364	24.5212	56.1687	16.5743	22.7887	55.3452			7.04094
7.9163	29.635	5.0572	13.5562	11.9011	14.9875					12.9295	19.2696	12.6267	21.4722	4.88558	4.56942		24.7195	9.7237	9.0486	37.0744	25.2932	32.5306	25.6897	65.8679	13.1914	21.2031	31.716			11.6751
11.8451	21.7891	3.0327	11.2413	13.4724	17.3668					14.0608	14.4309	26.207	10.7494	6.56281	3.09077		23.2372	7.8983	10.1289	50.6332	27.3116	31.0401	28.4178	56.6483	11.7554	19.5645	11.7935			7.01322
8.02	25.5327	1.829	11.4414	14.3655	19.3543					19.4543	16.3961	8.10627	8.68806	8.44168	6.45543		21.0507	6.3445	11.8865	54.1202	28.656	29.9965	9.55244	51.9541	11.851	18.3455	14.8664			12.9425
9.0717	20.5584	1.8898	10.1426	14.3243	14.5513					20.2783	16.0397	14.2125	9.21866	11.5873	30.6797		22.7719	5.5011	9.2973	41.3272	27.0878	28.9382	0.75957	51.8556	10.08	16.5469	36.7972			15.238
3.0722	15.0591	2.3186	10.971	16.9683	17.6063					12.5749	17.3725	11.5405	4.67685	10.2855	2.64115		20.0703	24.3669	11.1416	40.75	32.6811	25.1199	0.87904	46.0521	5.27258	13.1373	15.6225			15.9259
5.6072	17.5137	6.1127	12.7532	23.7012	13.5114					5.94814	4.98542	15.4313	7.02683	13.6745	23.2251		15.9881	5.2888	9.4469	45.3078	35.2772	17.2316	1.57076	42.1189	3.45661	6.83683	11.0992			17.4098
8.7013	16.0228	4.1142	13.6692	22.7902	14.3184					10.4069	7.38274	18.8804	4.07674	14.4664	21.4529		16.4951	6.8444	12.8917	38.8606	36.007	18.8259	3.67902	40.2741	2.79318	5.12242	22.7767			7.33961
9.0693	15.9623	9.0397	14.2552	21.7013	13.8782					10.5519	7.2403	9.88243	4.06682	14.5153	2.55052		14.1006	12.919	10.7318	24.2662	34.9309	15.1222	16.78	42.1837	7.83208	4.50185	28.01			20.4369
10.0668	18.6119	12.3081	13.0826	21.1826	14.1168					12.2606	11.5219	9.77743	11.4094	17.9075	12.6735		10.5429	22.0201	11.6756	26.3642	20.2848	17.2983	23.4931	34.1091	11.6008	2.85259	13.5555			22.57
8.3398	19.2543	10.7105	18.6018	20.0907	11.9508					8.41016	10.4611	8.31717	13.5095	17.5014	11.6897		11.3885	18.7506	13.961	29.002	16.5307	18.5817	18.5737	33.6845	10.444	2.82524	10.191			18.1172
2.3067	17.5204	12.1677	16.4246	14.0968	13.4869					9.85162	9.12568	9.42951	2.1452	10.3662	17.616		12.3709	20.1516	14.3659	14.24	16.5469	18.4072	12.926	33.4721	8.67827	2.9174	5.3006			14.9802
12.5866	12.4611	12.3849	20.8195	18.3843	13.0836					10.9396	7.52686	14.0958	5.08203	8.92951	25.455		17.0693	20.2957	11.5552	15.7166	9.74019	7.45307	4.64312	34.9691	9.05267	2.8335	4.26812			7.48046
8.4883	4.0381	7.953	9.48609	21.3561	14.5489					10.066	15.8042	4.83451	1.07181	11.8162	15.5216		13.9249	25.8802	13.257	1.084	4.96901	29.9753	5.1628	43.778	9.9713	2.85401	6.39154			25.4917
12.2998	1.2647	11.5506	10.0673	12.4868	11.6945					6.32188	9.09598	12.1454	1.69392	11.1635	38.4844		11.6104	15.6995	6.9153	5.6586	3.85767	23.7029	10.6751	41.7844	11.9603	3.19801	3.0089			23.1492
16.7109	6.6779	21.3635	6.2856	15.7406	11.8014					10.357	8.47838	11.3788	1.20068	6.70512	21.5951		16.7482	13.3698	4.5267	19.7324	7.51724	16.9054	12.8372	45.0108	13.8166	3.32252	5.47906			17.7126
12.1889	14.6957	22.0089	6.7733	17.879	7.48517					10.4531	10.1606	18.0826	2.35903	1.57274	4.8571		14.1181	12.6552	7.6663	29.1588	5.83508	28.7281	19.7847	45.0821	19.5962	6.7874	3.78438			16.8361
14.2158	19.5995	22.6066	10.5785	17.3653	7.91148					10.7019	12.01	5.20684	2.40721	4.56959	41.9817		11.7732	26.4424	3.5149	20.7128	7.53957	26.7776	13.4273	47.6858	22.2118	8.48493	4.50709			16.633
14.8535	22.1018	23.3871	9.69353	18.3022	7.39421					9.70298	12.5182	6.90182	2.62599	3.7709	30.5299		15.5325	16.0449	7.7607	19.1118	6.61892	29.5061	13.0283	56.9215	24.7024	6.8988	6.00001			17.9024
2.3205	20.4458	17.2691	17.034	19.1501	8.08553					11.7504	21.8477	3.92488	1.8448	3.45179	12.4875		20.0082	22.1433	10.9078	27.9234	9.15606	38.15	11.4574	51.7557	15.122	9.1085	9.28087			26.0956
6.1979	20.2017	12.0822	15.8754	14.4808	7.56323					2.77995	16.8323	6.52362	1.46151	10.375	15.0091		19.874	12.4495	4.0295	36.2072	10.0204	36.7168	13.9995	57.0721	15.5848	26.2382	9.23156			30.7589
5.8191	23.2367	11.0826	16.6804	15.7347	11.4743					3.30647	19.6235	3.72143	1.67028	14.093	18.7957		17.9415	11.6452	6.4283	34.2714	10.375	35.7968	2.07068	52.1434	23.0031	2.13243	11.4465			15.8063
5.8974	24.6777	11.917	15.4772	0.34168	10.8659					4.47969	11.6568	8.92622	13.5764	11.9146	19.5268		23.5696	7.618	12.1429	54.7856	5.67128	40.8359	5.92581	32.0161	22.7509	4.03149	10.9758			13.2627
7.9595	27.116	10.0797	15.1811	0.35847	10.7404					3.68773		5.56143	9.66633	19.1756	21.6913		34.1439	7.1316	8.9903	27.0948	7.39773	19.7644	4.90744	34.5363	21.315	2.37639	2.1795			11.2854
3.9753	16.4143	10.062	15.3313	0.22444	10.66					3.49262		8.64112	9.88433	24.1651	19.2059		18.7681	10.0915	8.9132	19.4716	4.41388	12.2808	5.3174	27.8966	16.8796	2.16571	14.7549			17.6187
10.7358	16.5502	13.6209	18.3796	0.40048	11.8767					12.7246		3.23854	9.0923	19.122	15.8205		13.0246	10.348	20.8915	16.5088	15.067	12.9281	9.34782	25.1492	19.9891	2.11085	10.8811			13.8418
7.0562	14.444	5.7027	15.9733	0.80553	10.8223					13.5425		4.90944	9.67749	20.475	12.3082		17.8485	11.2224	19.4014	21.2546	19.5198	11.3563	16.5159	22.6795	15.8118	2.72879	14.7472			5.39369
10.432	6.2679	7.4384	5.53168	6.04648	14.0235					11.8322		6.10099	10.0172	10.9669	15.8218		20.7882	13.0514	6.7883	29.349	13.293	9.82666	9.07699	16.7462	14.0204	2.12981	14.6706			6.40665
14.3477	3.8102	8.5673	11.6951	15.1784	16.5245					11.8648		3.46571	9.41295	14.417	10.4968		17.4036	13.2934	5.8408	24.5942	37.7725	6.88546	17.1219	23.1802	6.00276	2.08555	21.35			13.2169
12.6852	4.8149	9.4238	12.0706	10.327	20.0168					8.13372		2.45797	19.2875	3.24995	12.1263		29.8958	27.1935	7.5748	18.384	19.4232	8.90807	16.1184	21.0621	8.55477	1.76517	39.5415			12.4619
9.1196	8.9997	9.4368	11.6242	10.7371	19.6708					10.1478		4.64182	16.9501	7.0863	11.9739		25.7304	38.6927	5.0464	17.106	2.87025	12.5651	19.159	22.6399	6.60611	2.34383	19.5007			14.8643
6.8264	8.7871	9.2998	13.1936	9.2759	28.071					3.82804		7.73242	9.35768	23.0572	14.5766		51.8045	33.2851	8.2043	19.0608	11.1689	17.7429	20.7958	24.8956	2.09252	2.57477	30.1556			10.1471
10.2498	8.8788	6.2964	15.4459	6.05703	25.6157					4.5016		7.52526	21.1804	21.071	10.4918		40.3935	27.1535	7.6075	20.7702	14.975	11.9692	25.9022	23.9946	1.36416	2.65669	22.8887			16.8328
15.9561	4.9527	5.2772	9.39385	3.757	23.6688					2.88478		7.32896	23.0872	32.8456	14.161		54.1957	32.2157	8.8004	8.1488	16.3378	15.8424	33.3494	20.6679	1.0166	3.17896	15.7724			11.5966
26.8319	5.3353	3.8683	9.31089	4.82673	18.8169					3.97405		29.3532	29.4926	28.4602	15.1687		42.7953	39.9161	12.0394	7.2032	9.32314	8.64108	42.4018	22.3502	0.87573	4.22726	8.85543			6.03246
23.1684	10.6283	6.1715	8.64335	12.6659	22.8651					12.4327		8.83804	28.7544	33.8466	5.05566		60.4646	13.4121	8.3378	4.6556	12.6095	14.85	56.5239	12.8278	1.84911	4.41282	8.40168			9.28688
17.0302	11.3957	5.9004	9.00816	12.525	19.527					11.3381		17.4351	25.0478	31.9103	14.5077		54.7018	11.898	8.6725	9.3436	10.3167	16.0711	57.5222	22.3011	1.44238	6.68644	10.0524			11.4011
17.8609	15.8402	7.258	9.26657	12.2984	16.2653					12.3772		22.0758	23.8151	19.4016	40.6797		67.4211	7.1199	8.0569	3.8748	8.23361	19.328	54.5379	17.0528	1.27045	10.5897	16.8371			17.6994
10.8226	19.8889	6.5603	7.03958	13.3814	13.3239					9.09264		23.3952	21.6014	35.4701	2.47554		43.427	5.2279	7.4904	4.5288	11.296	24.1071	56.1018	15.0465	3.77253	13.4631	26.2763			20.1092
8.664	15.1468	10.5567	6.61885	11.919	14.2521					4.33855		19.8835	15.4378	32.6982	32.4507		47.1481	5.067	7.1691	5.426	10.3243	13.1346	47.9741	7.0407	17.3593	25.5143	22.8223			11.9053
8.9597	27.5268	11.4279	9.47636	12.6907	14.1466					4.77669		15.1566	15.2405	25.851	10.142		49.7648	11.0527	5.4925	5.4558	10.1672	6.91476	30.3282	8.22323	34.2715	8.18029	26.9185			14.3755
15.762	41.1327	10.3149	9.69488	10.8943	13.1597					6.89911		17.8679	15.5166	13.9772	16.0062		51.7912	12.6626	3.4017	5.7798	12.8261	10.4147	14.4658	8.74913	31.9821		22.2135			12.1014
16.1318	49.5312	8.6241	10.3518	9.43458	12.6192					4.46239		12.0553	16.4535	20.2011	3.46283		49.4484	4.419	2.9617	8.974	10.8682	5.27599	11.4579	3.8591	27.3257		7.10497			17.1939
16.6676	50.3669	9.6212	11.1026	5.52936	13.7258					1.60428		13.2174	14.7661	31.4951	6.54626		50.226	10.7957	2.0449	7.6648	12.0525	7.28594	2.00622	10.5502	22.7465		7.28103			8.45307
19.6779	50.9161	10.8688	10.0394	15.0945	15.4933					2.0428		17.0265	11.6768	25.8523	8.44287		39.2754	13.1755	2.0387	8.3158	11.763	20.5462	2.46514	21.1781	18.5483		14.3002			15.9363
20.4479	48.4396	12.4594	9.38366	15.1863	17.6157					4.54961		6.02624	11.2578	22.9888	5.43827		27.0581	15.0185	2.5411	9.2988	12.2611	27.5761	22.7408	17.3952	18.7112		23.4167			13.3862
19.0021	41.2372	14.1431	12.8175	15.3274	16.6501					1.75165		6.74764	3.90628	3.63374	4.6967		23.8196	19.3423	5.9119	11.0816	9.27607	22.6069	4.74963	9.29143	22.6941		21.8253			10.0653
16.3894	34.9678	12.1874	7.93517	16.7436	13.5693					2.84081		5.86957	3.49192	5.44522	8.85972		31.8757	16.826	3.8431	13.5974	11.2637	8.13853	6.95817	11.3361	24.8419		15.7198			14.5551
10.1006	16.303	12.2296	9.79861	19.9778	15.3612					7.83789		6.54789	14.213	6.29906	7.46543		31.7158	9.3573	3.6382	15.6964	12.3503	14.9432	14.6291	14.0409	25.043		20.9864			20.2132
12.8702	29.4107	12.3382	21.3674	15.6734	14.9588					10.9832		9.46957	13.9544	20.962	11.3389		33.1614	12.0301	3.399	31.7624	11.3432	10.9051	8.37629	39.0208	20.0449		20.8078			24.2355
10.7429	37.2283	11.1988	20.609	11.8841	15.0254					13.4961		10.6631	4.25477	9.99934	8.60831		28.3184	9.9207	3.9424	41.4722	17.4307	7.55627	11.2498	46.1473	15.4689		3.89513			31.2206
15.731	30.2951	4.2972	15.6141	11.9781	13.8717					12.2336		8.54436	7.5266	6.58372	9.41387		27.6763	10.3826	8.2571	53.2596	31.6901	0.06709	13.5895	56.7406	13.2198		14.7906			29.7552
15.0892	26.552	3.2945	15.6432	6.09094	14.3152					15.6739		21.9943	11.4467	8.65126	6.32934		27.544	9.0665	10.3172	72.4348	31.309	8.47292	14.4375	46.374	13.2812		16.2803			22.6157
10.4022	14.4852	4.2268	15.0759	9.61383	15.3334					18.336		18.0778	11.6014	7.38526	10.5607		28.2206	10.754	10.6732	58.5988	33.3412	7.70532	17.7335	38.0824	15.0069		11.5511			15.7544
9.8394	21.4631	4.4552	13.1592	9.09253	13.6041					14.4955		8.66679	11.8815	14.2691	7.34718		8.7029	28.6857	11.7026	47.6242	29.61	13.0808	1.31251	40.5065	12.3359		23.606			15.6035
4.6578	27.2452	4.8244	14.5603	14.3405	17.6334					11.9625		13.1319	8.98256	8.71648	14.7147		18.3645	26.9734	12.0463	47.002	27.6656	15.9473	2.06856	42.8948	5.94597		24.346			18.4211
4.2999	15.0765	3.7029	13.4453	16.7786	15.9011					15.3077		20.589	5.06536	8.73377	9.13814		17.0372	6.5143	10.3395	58.5614	32.033	16.4441	3.52456	53.0195	6.20769		26.5735			25.531
5.4791	15.4655	8.5392	9.71403	17.6861	12.7408					11.5313		15.0495	9.72137	9.43008	17.9344		17.9251	10.3583	11.772	57.8064	41.8907	12.7342	4.91118	47.8076	8.56716		12.8184			9.47333
7.8713	19.3357	9.7797	13.9855	23.6264	11.6585					11.0014		3.73573	7.14442	10.0311	16.8448		13.6617	16.0086	13.5553	35.8506	39.1338	14.1965	21.7498	66.3812	6.19902		23.3588			10.037
14.2309	19.8397	11.2046	16.0127	25.3001	15.3193					3.76469		10.643	6.35025	16.0441	9.56454		11.5085	17.2919	14.8381	25.2056	39.125	13.5945	41.4241	27.82	10.6935		36.1948			24.9444
11.3277	34.1856	11.9951	12.5607	13.2664	12.121					7.79669		10.6151	4.64062	16.6804	2.90729		12.9042	13.9561	13.6099	25.1258	18.6737	13.0928	35.4585	30.2914	9.38021		18.4932			26.8303
15.1154	25.4114	11.9121	12.8715	6.89713	12.2164					11.805		10.3881	0.50188	16.0556	49.3139		15.4308	20.593	16.3417	17.73	16.3535	15.0761	37.2216	23.1909	7.98444		24.2697			22.2327
1.1889	17.5259	10.403	4.89841	10.1295	11.2806					10.8242		11.7966	4.65367	29.5503	43.3168		16.4681	18.7477	13.7841	19.1074	11.3537	14.9185	25.5689	15.7666	8.71313		19.1678			21.3763
1.9813	9.4008	9.3078	8.44324	19.5661	10.9484					6.97509		10.1344	11.4155	29.3072	6.7479		10.4706	9.7938	12.8547	12.4204	13.7195	6.65232	31.9695	13.8518	7.39535		16.9527			18.0425
16.8465	4.8571	9.8161	9.19696	15.1005	8.62811					1.51932		1.64106	6.9421	30.5278	5.86402		13.7303	13.567	6.7294	9.925	7.1075	14.264	29.3081	12.5437	7.99883		21.7777			18.196
11.6197	6.6003	19.09	6.74836	18.8788	9.74463					10.6882		6.51463	6.34593	28.2552	19.4819		13.9705	12.0604	5.9203	15.068	4.16731	12.5344	32.919	17.9173	19.042		14.0609			9.59187
11.8336	19.8467	17.9416	8.39724	18.3431	8.13352					5.24819		4.5593	11.9436	27.5079	19.5456		15.5422	18.2898	5.6788	22.471	8.18092	20.3675	27.8195	16.3713	26.0306		10.3652			9.49644
11.9581	18.014	21.3569	8.95732	17.2613	7.85975					17.8891		11.2258	11.6474	16.2963	37.186		15.4354	20.6791	6.0227	18.0488	4.18734	21.9237	19.8936	24.829	27.2351		1.6143			8.4775
4.1343	20.7302	17.5889	9.89375	16.636	7.8212					17.1891		9.8876	12.0171	20.1547	14.4546		14.9573	20.7489	7.0453	24.48	6.14045	25.6941	8.61746	27.9383	28.381		14.4488			6.19789
2.9637	17.4438	16.3124	9.55733	15.9581	8.51455					14.182		10.2751	13.0166	4.10423	9.87919		16.5691	25.497	10.8869	31.2744	6.09991	27.8593	10.4102	37.2597	16.6211		20.6047			7.87092
9.4854	19.9902	14.6115	10.0605	12.5746	8.6362					9.94932		6.86357	6.62471	10.2569	11.829		16.2297	6.6733	8.1295	35.0538	5.35485	23.4354	8.02995	37.3221	19.3104		19.4178			4.48614
5.0885	24.4451	11.9844	13.953	11.9969	8.88436					6.39999		6.1668	6.2296	6.93763	12.0305		16.9625	3.6987	9.5827	24.9458	4.82585	24.5447	7.61917	40.8489	21.9552		17.3931			5.77698
5.2235	35.837	9.0434	14.7275	0.32721	8.17139					7.20484		9.55654	10.8059	7.23641	13.8725		21.7845	7.7858	10.0642	39.088	2.98001	25.7016	3.13955	41.4755	20.3705		17.5917			4.56369
0.8772	32.7019	10.2188	16.0461	0.34735	8.68329					9.03765		5.02981	3.68878	8.02389	9.95032		10.1556	12.0542	8.3708	25.166	9.85616	24.1243	7.6744	41.494	10.3145		10.6007			4.54621
2.5648	14.706	10.6954	18.3065	2.37921	12.0357					6.38573		4.40271	1.18078	8.56326	15.8054		10.0332	11.7163	7.6961	21.2632	3.74949	22.2721	9.20828	41.5482	11.544		9.10558			4.51027
9.088	18.2414	14.6641	15.317	4.43553	13.4098					10.0844		7.29748	1.18571	11.3698	37.3362		7.5152	7.7512	12.2814	13.565	16.4623	19.5113	12.8263	35.333	15.2881		2.45433			4.73685
3.8558	10.4747	6.1396	14.4515	14.3568	15.0345					16.3145		5.55396	2.03566	10.4672	4.54119		6.4693	7.4033	16.8324	7.6586	14.4559	21.2299	15.8083	32.0198	18.0444		10.5564			3.74226
6.8973	7.3559	10.618	12.5485	16.2889	14.0742					18.0078		4.83675	4.58603	15.8523	2.48931		21.8745	16.5493	4.2523	21.0288	9.35197	19.3618	23.5232	30.2611	17.9102		13.865			4.21732
8.5263	6.6255	7.9993	10.7154	14.7514	13.8735					16.7622		4.82994	1.80791	14.6799	14.5224		37.1655	19.6833	3.5923	23.8744	24.9302	16.6853	19.2718	29.7722	7.3989		24.318			3.24018
12.0725	5.835	6.3308	11.6729	10.1253	15.0829					11.3383		3.69977	2.95493	16.7666	23.7408		27.2073	25.1556	7.2199	13.1966	18.2682	16.4392	3.43332	24.6029	12.8556		27.6328			4.92871
15.0226	11.4255	9.1659	12.6534	8.71811	16.8845					12.2901		2.78237	4.51822	19.196	20.7569		44.1711	31.6439	7.6178	23.5294	17.4041	16.2736	9.01094	28.4621	10.2064		33.6603			7.96659
6.9889	11.6062	10.2898	13.4099	6.68295	20.9431					12.7282		7.12704	2.62431	15.5805	16.3064		36.7944	40.4005	7.0186	15.1426	12.0122	16.9465	25.0382	29.0406	1.89421		40.3247			8.32588
19.6759	11.6025	7.129	11.6024	6.86998	20.9321					9.60282		9.25854	6.83592	13.774	16.8996		42.165	40.7759	7.3748	14.107	13.6218	15.1877	21.5426	31.8866	1.52775		17.7811			7.64563
28.8313	10.8673	7.6902	9.61333	9.59528	21.7364					4.16636		9.03215	3.21079	10.9842	18.4528		49.5649	40.3292	7.8803	5.2036	15.6328	25.8342	25.8715	32.1501	1.80967		13.2164			6.70797
23.1717	12.8319	6.2293	10.4775	18.0408	20.1661					5.84521		16.3324	8.70964	6.38534	17.1615		33.7827	44.1095	12.4125	7.238	17.5634	22.2956	28.0694	39.2175	1.86276		10.4949			11.0611
20.8047	4.6782	10.4407	8.28072	16.3503	23.0767					9.47131		10.9507	7.36691	5.78422	19.7225		53.1729	47.4629	7.8711	4.0888	15.0244	14.2269	18.3119	46.1716	2.38591		27.284			13.7538
17.9286	11.2894	6.3224	6.62001	11.2792	21.6068					9.19038		12.4993	8.93962	5.25079	14.8216		47.781	27.8975	8.8721	6.5182	9.60122	21.1871	6.73158	52.3662	1.59338		6.30946			16.0256
12.8402	9.9041	3.6712	5.34296	10.4724	13.9155					10.7559		13.2811	16.7044	9.59221	15.1958		44.0182	15.2138	9.0444	3.674	9.64021	27.7552	10.613	49.2506	1.71837		9.87225			18.0088
9.3148	10.5994	3.6865	5.7844	11.1429	14.3833					1.9383		12.8413	15.627	6.44649	11.0213		54.0625	14.4244	4.7051	2.8702	9.89955	27.1886	22.373	49.8378	4.46417		9.41045			28.8326
7.572	14.1197	9.0056	9.52418	13.574	14.7062					6.97205		13.6171	16.5132	5.52092	12.1679		43.8796	12.7822	5.0235	4.2872	12.4667	25.4292	26.0386	54.5741	7.38351		6.47163			33.8091
10.7101	22.8303	9.1476	11.1151	12.2972	13.8997					6.75428		11.7884	8.79199	7.44444	14.9289		45.3589	4.5843	5.1622	6.9658	10.0592	19.2385	27.9546	52.7388	15.0477		4.22284			32.6017
6.8871	33.2947	10.1799	10.8795	7.46917	15.3022					7.15891		14.5383	15.7885	17.0613	13.1233		48.5315	7.3773	5.0078	6.955	15.1895	30.1343	26.1535	59.5039	14.1021		3.67941			22.6348
10.3766	36.6225	9.259	10.6266	9.79682	16.7133					4.98889		11.9831	27.8023	22.6819	8.17103		57.1635	8.9111	3.4005	9.7674	13.7629	27.466	6.23511	55.2778	15.9537		4.35545			20.9964
15.7091	33.014	14.3946	14.1806	8.2418	21.5587					1.77666		7.21323	32.7173	23.4913	9.11103		53.5506	13.6101	2.1086	7.8452	14.538	20.3523	5.28679	45.3049	12.1351		4.31871			17.328
17.2797	37.5889	15.5815	9.67597	5.43357	20.8427					3.57847		8.01687	30.6402	27.244	6.52568		42.8886	16.0619	2.0634	8.7726	16.1592	11.3602	6.07134	24.1673	11.0626		3.39929			13.2776
19.8523	38.2152	23.8516	12.5554	11.3207	20.4739					3.65398		6.40928	18.7554	35.9707	13.5673		51.3093	21.5742	1.7949	11.27	14.5715	14.7206	20.102	10.7999	27.2465		3.15358			15.6767
21.523	33.018	11.8766	14.2137	12.9373	17.5062					5.11287		8.88926	4.61527	26.2419	35.9146		43.7198	22.9517	2.6912	11.2142	11.2727	13.9	22.1884	19.6525	23.6458		4.19005			17.2947
11.96	20.5263	6.0368	12.1284	13.3945	15.1203					5.75688		8.59932	12.6797	8.37607	2.61852		39.5248	21.8291	5.1666	16.9454	11.9814	10.941	23.0002	49.6499	30.3675		3.79489			17.7419
14.9409	11.6735	9.6819	11.7379	16.923	13.9553					6.71425		7.2256	13.2807	10.1101	2.9105		32.1235	6.9436	5.5418	19.787	13.5071	10.0291	20.7156	27.9471	31.4469		5.59793			28.6436
15.7058	16.9376	9.1733	14.5471	16.4982	14.4647					11.6389		6.2487	15.7643	1.66195	29.1039		24.933	9.5415	3.4738	44.6634	11.6152	6.66891	17.5815	10.5593	20.867		6.7342			29.881
11.8693	39.9964	5.2865	1.54807	8.99317	14.5678					11.8504		7.43288	15.3835	19.9834	8.00248		29.6534	11.053	5.5586	46.7662	17.4566	23.0484	4.80755	5.31003	19.3574		5.64548			25.8564
20.9299	42.3887	4.6431	11.9449	9.58696	15.5093					13.2669		4.33274	17.0013	26.491	7.54616		27.2576	12.2068	6.9499	54.7586	19.2055	20.5499	10.0759	11.691	12.6839		5.3793			19.8777
13.5269	18.3981	4.7155	13.3415	1.93959	16.1947					23.8053		9.69564	23.4011	24.2806	4.81244		26.5219	12.4092	8.2181	52.619	28.5784	19.9898	20.2916	14.1392	10.3696		3.40789			15.5955
7.1856	17.2419	5.0094	13.6439	8.06791	16.9968					16.5487		13.5248	20.9018	34.5688	8.20285		30.802	7.4969	12.1566	50.9194	28.9136	15.3093	24.9699	13.8216	12.8071		4.69476			14.0253
6.2638	20.235	3.8338	13.8408	10.3283	16.11					17.9262		12.9047	14.5831	27.0899	8.1545		19.6706	9.2798	11.8964	54.8392	34.0101	14.6096	5.15824	14.3262	13.0023		21.785			13.1449
6.2236	24.9696	6.7881	14.2972	13.5964	16.7393					14.9789		11.9632	18.6186	27.9986	7.02543		23.1463	3.3018	12.5136	57.7898	31.0834	12.1184	6.48006	19.6656	4.18275		13.1963			16.592
5.2483	16.7832	5.8132	15.9456	16.6478	13.7218					14.6018		21.9602	20.4176	30.0267	3.56921		22.0566	4.4353	15.2353	61.252	43.4569	15.1181	6.13822	21.4144	13.0854		3.48096			13.6521
7.3703	18.0758	8.0824	14.3919	21.6312	13.0588					10.9767		9.91743	14.4188	33.3817	6.85747		14.6678	5.3101	10.895	79.5208	45.8114	17.6445	6.92822	22.4287	14.2144		12.8998			8.64024
16.5835	17.2324	8.9797	13.0525	18.6706	12.2594					11.9451		7.71503	21.541	26.8382	8.76134		13.4452	7.0514	10.8906	69.8274	44.4639	19.7035	8.21374	12.8694	8.66404		16.9226			15.1666
8.1345	14.8117	10.1657	8.43136	18.5141	13.1357					6.69617		12.6742	11.0953	26.5378	12.5953		14.7598	11.9428	12.2013	43.1674	22.9298	19.418	9.93383	11.2086	9.56009		20.2888			22.4982
9.7583	9.5076	9.3378	13.9823	18.0688	11.7665					5.29716		11.8785	6.35004	7.1194	10.5389		19.8713	5.1928	16.7723	28.5278	26.1375	10.4251	14.2607	12.1045	8.48584		21.5571			18.8014
10.6527	26.045	11.3118	12.3553	11.9283	12.4832					13.1366		5.7959	3.7697	3.297	8.35008		16.204	13.802	13.8214	17.3512	17.505	9.17368	21.8108	11.596	8.55722		17.3806			19.6165
5.2176	11.8531	13.6187	4.73636	10.0152	9.74751					8.56628		7.48383	9.55138	8.20803	9.26519		15.8643	12.9847	10.7476	16.293	6.87385	16.8406	25.7819	11.5959	3.77145		8.27725			19.755
7.4488	6.2073	10.7534	7.36301	9.78419	12.3394					4.40541		4.09909	14.0998	13.7327	24.567		19.3741	12.7676	8.4834	16.4008	10.1697	13.3192	34.1881	11.6425	4.98844		8.27814			19.8003
13.2452	4.3121	12.2142	6.13937	12.3962	9.26295					4.98168		12.549	17.4096	9.47744	15.1502		18.4972	8.9382	6.5918	2.6684	5.89235	25.8898	41.5704	21.7591	6.39724		8.21523			14.9417
15.0749	7.3881	20.3834	5.90158	14.2587	9.72882					4.48562		12.0565	3.68295	8.23441	14.9663		17.4016	13.6619	6.7744	4.4328	18.9077	17.5013	42.6639	17.3921	11.779		2.41535
14.3741	17.0898	17.3224	2.48722	15.1684	8.13607					7.22199		9.72197	22.7974	8.29594	12.8127		21.7962	14.9414	6.3358	12.9146	23.9193	19.1578	36.4325	15.0348	17.4766		8.76678
4.7214	17.3029	16.8375	4.48192	12.8349	8.24939					18.1138		13.7618	20.9511	17.8353	13.5147		22.7301	42.2208	7.4603	19.8818	18.938	4.85232	39.3879	24.7489	18.6029		15.1382
14.8099	18.3351	12.0726	5.62575	12.0276	6.65261					7.23402		9.09751	10.9959	6.59023	8.44505		16.4537	21.237	10.732	26.3282	5.90795	9.36473	17.4137	31.8376	23.3212		20.3244
13.9241	21.7834	15.0525	12.3526	15.3232	8.04189					12.7668		10.4608	14.2329	8.57069	10.0922		21.5614	9.6707	11.6863	19.48	11.2201	4.11394	19.1679	39.2282	17.2826		26.7819
1.2719	22.9752	12.863	12.9901	9.62003	8.56005					15.0673		10.6708	10.8449	9.00713	8.93263		22.3224	6.0608	13.2883	25.128	11.6043	0.05952	16.911	58.3188	18.8372		23.2833
6.578	26.0957	13.222	15.9377	6.67355	9.37941					13.7634		3.8444	1.87118	9.86767	47.8352		22.5955	8.23	6.1333	32.0294	14.9787	2.49368	8.61082	31.3047	17.3169		10.434
3.0555	34.9981	10.5497	15.2916	1.11977	6.66378					9.15289		12.2395	10.4404	9.16211	16.3768		16.0778	3.1495	6.3472	20.3002	6.21608	7.46955	2.48314	33.1232	16.4112		9.35852
1.8456	23.3328	7.995	17.7691	1.99039	8.43033					10.2264		5.70027	15.9827	10.8178	3.16149		18.3814	9.916	12.8594	29.518	9.03274	9.75196	5.70128	58.6734	14.8561		8.1211
5.882	16.6361	6.825	17.4395	9.71112	8.90155					9.94717		10.5539	24.7132	17.1348	3.14965		23.5089	9.8753	11.9106	23.6188	17.3531	12.4098	4.32392	84.1103	19.0822		18.5666
7.4916	15.1938	7.5853	15.4739	12.7058	10.327					6.49461		5.11436	10.1076	18.3486	3.96827		5.4982	8.9077	11.0956	14.9736	17.9127	13.9525	7.9169	73.6103	18.1996		22.1064
7.197	12.0939	9.9274	15.2563	16.5222	14.293					11.2093		3.89239	17.3665	15.7414	12.0866		9.8375	5.5419	11.4802	3.1616	11.1608	12.8568	23.5377	79.5668	18.3679		39.4484
5.9777	8.8952	9.1541	22.0727	14.2087	16.1718					14.4284		8.00471	7.94748	17.3869	27.0591		21.7925	9.3154	6.5576	26.272	19.9813	15.3606	21.2849	82.6815	10.235		22.8585
12.9864	7.2838	7.923	24.364	4.74951	14.8049					9.64113		3.38086	8.2243	26.544	13.3127		36.7668	17.8095	4.0764	20.1324	20.3149	14.2806	17.9048	68.4726	18.0436		26.8224
11.6184	4.9476	13.3584	23.5571	4.41683	15.7093					9.98505		4.10518	7.45313	30.5424	12.9129		27.0118	21.946	4.7288	26.0318	13.3152	15.5293	14.3818	58.6718	18.6083		34.6695
10.937	6.8121	10.6464	19.58	4.48381	20.9238					9.66339		4.61001	5.19431	29.2676	10.7519		37.4062	23.6072	4.686	19.4452	15.2215	14.4826	10.8344	59.7921	10.9089		15.48
10.0398	12.7545	8.8108	18.536	7.70739	21.4066					4.61662		5.82125	5.64792	31.2714	22.7151		47.283	59.006	5.9651	14.6986	8.47942	17.7578	11.5151	55.0632	2.22097		10.7068
33.6407	10.3915	10.8752	11.2558	13.2106	19.3568					12.6536		7.87004	9.82189	29.1419	14.383		40.3778	33.4543	7.4705	17.368	10.3835	16.0498	13.4305	23.5555	1.55426		22.7496
15.6765	9.5713	7.5569	10.2541	12.4334	19.2154					10.5282		8.95776	0.69592	21.8804	8.94983		34.2383	46.8427	12.943	7.3648	2.57018	11.2681	15.166	25.402	2.29092		28.6136
19.7917	6.7671	8.4577	10.3876	20.1925	19.0775					9.59367		20.2468	1.34566	14.9789	27.2649		45.6408	35.1451	7.2411	11.596	17.7427	9.051	4.67277	10.4482	2.57947		17.3655
16.3927	13.2008	8.4807	4.04337	24.5631	19.3608					10.6388		17.093	1.24497	13.8857	14.3639		64.7711	20.2433	9.4466	10.2654	18.6784	11.2702	4.43618	21.8581	2.29311		10.7944
15.6715	11.0678	6.6983	6.8667	16.0129	18.1183					9.56046		4.24906	2.77298	3.98427	29.08		43.1913	40.5519	5.4134	6.2324	11.3893	13.312	3.13265	39.652	1.88957		19.7801
13.2384	10.6469	8.6412	7.97215	12.3985	18.975					7.58563		9.05952	5.34571	5.20498	32.7169		67.0182	48.2334	8.1589	2.3786	9.37797	22.9431	1.81191	42.9333	3.37338		18.5316
13.6412	12.8944	8.8937	10.0773	11.7966	13.9976					2.05447		13.0593	2.15977	5.46223	18.8306		72.0457	3.9161	6.9545	3.2046	9.88168	24.5412	2.87645	24.9301	5.76004		19.452
12.3307	21.3075	4.5032	13.7675	13.0687	14.509					2.1079		14.1882	1.30256	9.06482	3.59612		57.9653	17.3816	6.453	4.2336	11.0379	22.0889	14.1982	38.9739	12.9398		26.0902
7.8174	16.5252	10.3126	4.47288	10.8767	16.9304					2.52654		15.0524	4.127	14.4451	2.75222		61.8346	9.1673	6.183	7.0572	11.7942	22.0387	17.4971	37.2771	21.6304		19.9375
10.3679	6.6153	14.6713	5.40011	8.09733	16.8529					5.46479		9.68703	3.74458	14.7631	10.684		46.045	6.4327	3.1004	8.42	13.7065	23.1152	22.2302	37.9051	21.5747		20.3367
15.3444	28.7612	19.9152	12.5958	9.44584	18.4301					4.18342		9.59874	11.6869	15.128	11.0754		72.4017	8.3395	2.1357	10.606	15.1523	20.6532	6.20051	53.3164	26.5054		18.6573
17.0416	29.2086	27.0722	9.94805	10.2181	22.8599					3.3684		9.22556	13.3205	7.8072	18.6598		78.2356	12.3601	1.9956	9.9362	22.4767	18.5149	6.78761	52.7265	24.3185		13.4987
19.7358	22.9912	28.7166	5.47574	6.7684	20.2846					2.12372		8.25105	16.8036	11.0632	10.5453		49.4605	14.6797	2.2182	9.3408	17.555	19.4198	2.67044	43.1009	22.7955		13.0823
24.4506	32.703	22.4172	7.4847	8.6041	19.7166					5.11205		9.26032	17.265	12.0837	24.9589		52.3427	24.1693	2.0886	11.7556	22.6236	21.2213	11.4003	22.2823	3.98298		16.0436
13.2108	29.3825	10.6531	9.87069	10.6154	17.201					6.84807		5.15122	9.05985	17.4605	17.169		53.8515	18.9684	0.8865	18.3478	14.8973	17.7723	16.9492	13.9206	5.16933		9.7127
13.0685	16.6062	14.0342	13.3961	13.7077	16.4515					8.82216		9.71204	16.7484	12.124	20.9324		45.281	18.1424	5.1776	24.2646	16.7633	23.0806	15.7001	9.66853	8.24101		30.9676
27.8434	17.4302	14.2599	8.31732	17.8412	15.9194					10.5718		4.55459	16.6413	12.2935	14.2268		36.7128	21.5107	4.3862	41.0074	13.2631	16.4845	23.2225	11.0752	9.07968		14.5476
12.2646	42.3218	12.4063	8.12026	11.3893	15.2809					10.6974		6.11488	15.1114	11.0892	15.1485		38.7921	14.348	3.0242	44.4782	12.0752	19.1542	25.3956	6.17903	11.4743		17.5646
15.6366	31.2532	6.7106	6.99909	6.60048	14.119					11.3168		5.28589	15.1772	6.70934	11.0629		26.0827	16.4815	6.2749	44.0024	12.077	22.6281	23.1778	6.66793	9.56269		18.1996
14.367	27.8618	2.2759	10.1835	7.70601	15.757					11.7421		6.69142	8.78452	1.92751	16.6335		26.8077	14.3267	7.7269	49.0558	15.1558	9.49326	14.8509	19.4782	11.6328		14.8809
8.9706	21.4706	3.9498	10.6197	3.78582	14.4215					19.1824		11.7055	6.76319	8.39242	8.7182		34.5405	12.4163	8.2566	52.1658	35.0857	5.91835	15.1649	19.4006	16.8817		15.6581
7.6873	21.094	4.7928	12.8292	12.5463	13.0881					20.7892		20.2211	11.6051	8.93133	1.69499		29.3498	7.9424	13.8877	55.2218	38.0642	18.2194	18.2906	31.074	14.0346		10.4748
7.9084	33.0393	4.1733	18.0977	10.6589	14.3412					12.1983		22.3301	15.4335	8.68972	5.9085		14.9544	2.5829	15.0735	41.3504	44.8674	20.8756	7.11469	25.8455	7.4888		6.19181
6.7059	32.2953	6.8461	16.734	14.6889	15.0244					12.6903		29.4901	20.4123	14.5757	25.4945		13.5211	2.3337	13.847	53.2424	42.081	19.1292	4.70469	16.2321	8.805		10.7291
8.7333	27.3208	5.6542	10.652	18.1749	12.8166					12.667		19.1976	22.307	21.7958	22.7449		15.1	2.7125	17.9916	59.6254	35.9868	18.0688	5.04226	24.1101	15.2407		5.12912
13.8763	21.5824	10.604	13.4985	18.1586	15.9393					9.8468		5.24923	17.9984	25.1979	39.3785		11.5983	4.4459	12.5477	57.09	41.8207	24.0516	7.48671	30.1867	6.97224		10.0599
9.8118	23.6191	11.8685	11.5761	12.9709	14.2991					8.61349		18.5019	13.4019	36.7554	24.4069		14.8557	6.9883	10.3396	68.0282	40.3551	35.2764	6.83236	17.7443	7.3348		18.2005
7.1805	25.4854	15.5314	9.34219	16.018	13.1141					8.24252		14.3123	11.1937	12.7793	17.6869		15.4397	4.8462	11.693	62.5882	32.7887	35.3342	12.3888	25.8065	11.984		1.75147
6.1882	10.6259	12.3788	13.1674	18.0704	7.4538					11.0108		10.1912	7.90149	18.5886	10.4003		14.3189	5.3448	14.7991	33.5264	21.8513	32.6453	12.8146	20.1594	6.32606		16.5818
7.1469	12.1094	10.9754	7.63303	19.4886	9.81075					13.6772		3.86204	19.5121	6.51994	7.03867		13.5992	10.1103	14.284	22.2036	11.2251	26.3746	16.9684	25.8284	5.21033		19.816
15.3984	11.7576	17.9172	9.33679	6.93785	13.2548					6.15087		5.23321	9.62896	4.60826	4.51211		16.9475	12.8853	10.5675	17.898	8.34819	14.6726	20.5936	28.3118	3.48116		14.0695
16.6227	7.2066	11.1965	12.8898	7.62067	15.9516					6.62304		9.16435	10.9733	12.9215	10.8845		16.5425	14.1256	11.1447	14.2426	5.97974	13.2348	24.2147	27.1111	3.13147		12.917
12.516	4.8022	7.57	8.51563	7.62031	10.2294					8.79137		6.96386	13.4557	22.955	13.0037		18.0515	9.057	6.3888	8.186	1.52459	13.7332	18.4857	20.363	4.31753		3.64346
13.0187	7.3125	18.6538	1.05289	12.1316	8.96663					2.97936		2.32057	16.5053	37.289	8.05666		19.9414	5.7226	5.7448	1.4266	16.2517	11.1495	22.9831	13.9004	10.8442		4.85397
16.0474	14.0258	19.3538	3.70287	9.26314	7.16438					9.13812		2.28826	25.5247	24.6601	10.0716		18.7812	18.0668	9.1086	16.011	31.0262	9.43385	36.6501	17.5645	24.8625		5.95084
10.7818	16.8275	17.5	2.8327	7.98442	8.84925					16.6935		9.13067	13.9378	26.474	11.1382		25.4686	26.5027	6.3621	12.0114	13.8804	10.4164	30.1931	18.9453	19.6282		4.99853
16.827	17.9578	11.4401	6.10707	8.97871	7.844					8.40499		11.1517	16.8474	26.7463	13.8148		14.1841	11.6709	6.4948	17.2564	5.0543	8.64707	37.2342	23.7124	17.8618		4.93068
8.9034	18.3355	8.5137	13.0083	9.90388	7.59878					12.2161		10.2347	5.86511	28.6219	11.6259		13.1191	10.5794	9.1341	16.4896	3.71317	20.3776	32.8019	19.7333	20.3027		3.94675
5.8769	22.036	11.3596	13.7366	1.0648	7.62585					5.53701		3.76746	6.5243	32.1925	9.06593		19.1201	8.9534	8.8311	20.2074	4.09775	15.7133	35.3116	19.1158	18.2773		4.15612
4.9254	22.5514	10.5703	16.247	1.12693	9.07844					9.56659		3.30554	6.98924	36.7404	11.7846		12.6099	5.0226	7.4012	19.176	6.30549	18.3075	9.51283	23.2529	19.5485		3.42923
4.38	22.4185	11.583	18.2873	3.39044	8.37724					7.19006		7.0773	6.46647	23.9435	12.0158		9.0853	12.2267	7.2526	26.0026	9.52211	16.9398	7.75037	28.0354	19.0643		3.5785
4.4157	21.4459	10.1049	16.128	12.4236	8.13082					9.87008		10.6962	10.5598	33.6098	18.8614		14.3878	12.8623	14.4267	19.5908	11.9421	13.1214	5.84556	22.66	17.1565		3.4258
6.9475	23.0998	7.3828	17.1233	13.6048	9.54423					10.1454		15.1151	13.9216	39.3303	21.9122		13.6891	13.685	10.7704	16.4272	2.07431	14.4777	4.1664	16.7871	15.8824
13.3244	15.9093	7.0916	13.5325	18.8384	12.2637					14.6666		6.60771	3.59083	27.7089	29.0024		6.2722	12.2447	6.3436	5.2706	13.4678	15.0274	13.0991	20.2835	18.4007
18.0507	8.7696	5.3167	18.3239	23.242	11.4719					11.4518		14.4919	17.6109	15.6898	46.0141		6.4175	5.1245	13.4105	11.5274	10.6808	12.5886	10.2867	19.24	13.2374
15.6292	6.4995	13.9719	20.8068	6.49992	15.5256					11.0846		8.04197	19.9898	17.6673	39.2823		30.741	30.8571	6.7712	22.6734	16.2493	20.1801	13.773	18.1098	13.9885
9.3961	4.9184	15.8121	22.3443	7.58778	15.5557					10.5191		7.27574	10.8305	5.65	19.0527		26.0313	34.8379	4.7987	16.9206	22.1405	23.1451	16.1534	17.6051	8.75443
8.6616	2.9695	16.849	19.21	3.68765	19.98					12.8258		5.40864	15.2477	13.5936	16.7082		25.3465	48.1689	6.2726	20.0716	13.7572	18.1366	8.33301	16.4698	11.7436
7.0245	1.9308	16.0933	17.6826	4.63605	19.2537					11.7706		5.31857	5.3687	4.39498	17.9651		29.3348	68.1873	6.6098	18.9328	7.62258	1.92465	10.5747	15.9511	3.04743
12.0502	5.7676	14.7731	8.10851	9.61981	25.2958					8.63177		5.97153	12.1901	12.4744	12.5351		28.6084	73.7301	7.4644	16.4694	9.03468	11.9209	9.14086	14.9415	2.10688
15.5628	7.7488	9.1821	5.23785	13.257	20.2494					5.4944		8.23039	2.48488	3.37146	23.7914		46.9628	60.2922	7.7736	7.2842	6.30747	6.79944	3.3947	10.7226	1.26405
16.826	8.7169	10.32	4.86764	15.0695	19.5704					7.27668		9.80026	7.41067	10.7535	34.6945		33.9166	52.3115	11.1723	10.8596	12.9845	11.8221	5.37408	10.5932	0.99385
19.8343	7.654	8.5953	5.58222	17.9909	18.0789					8.21279		11.2971	14.0631	5.618	38.1159		44.0703	26.0628	10.3371	13.3512	8.80687	23.1984	5.43901	14.729	1.90271
18.3703	5.3293	10.0946	3.7165	21.0879	18.6298					3.35847		4.83287	7.26121	7.63946	2.71796		49.5691	39.6336	8.982	5.2706	17.259	25.9134	5.61396	14.204	2.32063
13.0884	9.2283	10.3981	4.65046	21.1173	16.9838					9.33329		6.14296	19.7435	8.40818	14.686		38.2242	41.4364	9.5226	7.6714	6.63645	25.0843	4.96285	15.1677	3.72231
14.026	7.9896	12.4797	5.85137	12.2048	13.2979					16.2733		8.45914	18.0591	10.6719	30.7391		52.3333	40.5185	9.3264	2.8252	11.686	5.22184	5.31025	19.0487	5.98342
15.0545	11.1075	8.5195	7.7976	10.6724	11.1763					2.83019		9.41897	11.9414	8.70854	10.5475		57.2727	42.4131	7.2654	4.5788	11.5181	7.96799	13.8263	30.4082	5.49224
10.2188	6.2111	11.138	10.7551	13.5379	10.7838					4.81031		12.2172	4.27452	11.1544	14.1537		50.9524	27.7923	4.8238	4.842	16.5391	5.33018	6.11424	47.4803	16.3947
11.2509	14.1466	10.413	10.3975	11.1423	15.9467					1.98203		13.5399	4.30615	9.38606	11.0809		52.1682	8.7684	4.9852	8.252	13.07	0.08114	8.29683	63.9467	15.6295
10.6039	21.273	19.8208	11.0856	10.5117	14.3551					2.06007		13.424	3.38686	12.3105	9.38354		68.5184	11.0188	4.9385	8.0706	15.9602	0.63044	9.16214	76.5321	23.0522
16.0672	26.0503	38.1782	5.13156	10.0595	14.3597					2.68419		9.46144	1.81042	14.4907	27.0617		50.7934	12.15	2.9441	13.225	24.4441	3.20509	12.7237	79.5848	22.7441
17.8315	6.2329	45.0127	11.9725	8.43321	15.0775					4.11042		6.11337	1.55193	23.3384	46.1033		41.2479	19.531	1.4723	11.674	16.8891	13.9105	13.0565	73.4157	18.7515
20.8578	16.8802	43.9155	9.73355	13.3491	15.3269					2.41261		6.77701	1.22481	17.749	15.3679		26.2321	23.2622	0.8278	13.3986	16.5863	7.76447	12.214	85.2411	21.6781
19.0985	19.7875	37.538	10.0304	14.9264	16.1492					7.39876		7.74117	1.39804	18.8823	29.9464		44.9961	24.8118	2.1941	15.097	17.5436	8.53349	12.5624	95.2078	5.53889
22.0047	27.6956	14.079	7.71793	10.2886	13.623					5.50506		9.67171	2.25474	20.2562	26.8696		45.4806	8.701	2.2238	18.8656	17.3327	10.3207	26.0381	120.356	3.87778
19.0546	19.6075	11.2822	9.88876	10.8397	15.6929					6.9368		7.8946	1.61337	23.4366	21.3106		63.8387	12.6337	4.6515	28.842	15.1095	13.0574	28.3493	113.579	5.46237
13.3494	19.8387	13.2239	11.0657	11.3148	14.8124					6.47536		8.47314	3.54866	26.257	38.5629		39.3593	15.7174	5.6907	38.2714	11.6512	15.6953	27.1684	106.229	11.9815
10.6059	24.4857	8.9301	10.982	9.72344	12.4179					3.91323		6.11687	12.2015	32.9932	3.87584		34.1425	14.1564	3.0228	42.9518	16.0031	16.6684	25.9291	92.0662	17.2152
20.1712	22.715	6.1499	8.45858	7.05904	12.8437					6.01358		2.54368	1.62394	31.3803	35.8856		23.9284	13.3153	4.5032	63.5108	10.6347	21.0431	22.5452	100.327	10.8508
15.2168	28.5102	8.3294	9.94367	20.9224	14.9404					13.0533		5.1931	1.93269	18.7264	17.5018		29.8341	11.3499	7.4219	76.6394	20.4046	14.6159	17.3961	107.789	14.058
10.0193	27.0727	10.0625	10.4542	17.6282	15.8642					16.1414		20.4272	22.2713	11.2176	12.3586		32.5343	11.2343	5.3981	52.8704	29.4649	16.4414	18.7163	85.2234	11.0055
6.0816	19.5534	13.6651	11.8562	9.75343	16.4917					12.234		14.7899	21.4516	3.91363	13.3168		23.1153	2.8581	10.2551	54.7734	38.3266	16.4459	15.6632	28.0862	11.5387
8.0541	22.1669	5.1633	12.1239	10.3264	14.3836					12.3217		18.4018	18.624	7.82804	14.9056		24.3692	8.1215	10.6178	55.7004	43.9591	17.6772	10.3574	10.5428	12.5766
6.4598	19.3218	5.5847	12.1192	12.7736	15.5771					13.6172		27.6144	18.4587	7.61366	17.3043		15.4749	2.9605	11.2709	60.2544	41.6212	23.7447	0.9428	7.59523	23.0161
15.1695	16.949	6.9441	15.7605	16.399	13.4133					10.3524		11.6208	24.8054	9.53479	12.3205		13.7645	3.139	11.4453	62.0702	35.9606	21.3874	1.80547	11.953	20.9891
9.527	30.0106	7.6151	11.4219	17.3166	12.1968					10.9097		9.16298	12.9847	12.7038	20.6739		17.4652	5.6307	11.8015	60.379	34.4831	21.4229	8.28295	14.8647	9.14182
9.4274	17.4803	10.2991	9.36454	15.5502	13.3642					7.57589		16.4586	10.713	12.1384	14.103		16.9559	10.5401	10.9035	69.579	33.2964	13.8859	8.1645	12.6472	10.347
4.8415	21.207	14.3133	9.86447	12.7332	13.9866					6.45874		13.3207	14.8215	10.9459	20.9764		15.5724	11.1878	12.559	70.0412	27.0735	16.2272	18.0792	12.3345	10.3216
7.7208	17.6835	11.0071	7.56668	11.6744	10.7838					8.21935		11.4502	12.1643	11.689	5.34398		12.0362	13.6589	9.5384	59.041	8.25296	18.9134	19.4713	16.3041	8.10035
9.7111	15.2505	15.6814	5.73636	13.0738	10.974					3.38894		5.01281	9.13123	9.24073	14.9185		14.0622	14.1158	9.314	17.0602	7.55871	18.0371	19.3707	19.4412	3.78647
7.8435	15.7138	16.3354	8.58923	10.1018	12.0236					10.1239		11.0198	11.8313	11.0154	5.15819		14.2627	14.6148	9.4352	15.6058	4.42472	18.2408	19.733	27.9143	2.65092
4.9696	4.3654	8.781	12.01	11.0933	11.8032					2.54365		9.5554	18.5909	9.6527	14.2304		17.557	11.5948	8.8844	11.028	5.26765	16.9432	20.9289	27.9995	2.78961
13.068	4.3042	7.6458	6.50856	12.0762	9.36299					6.02513		6.40627	20.8438	12.928	25.2569		20.5935	4.5913	7.8064	6.6966	3.66814	17.5156	22.2722	14.9735	3.48806
15.6378	8.1831	15.1982	5.87087	11.3564	9.09465					3.48447		3.83008	18.2267	11.7696	43.0166		21.4867	17.8083	6.0748	4.4134	9.2011	19.6168	23.5126	19.1456	15.4949
14.9018	10.0302	16.4375	4.61225	8.31185	6.41475					10.3642		2.2312	21.4661	9.03091	47.8662		31.533	13.4819	9.1581	6.2106	7.19056	18.9447	25.2539	13.2618	15.7026
14.1024	18.2631	17.2938	1.49134	7.75831	8.11239					11.7205		4.26654	22.2743	5.46113	3.30976		30.5995	12.3479	6.6221	2.355	6.68087	21.0922	28.9852	9.55637	18.8418
14.272	23.304	15.7844	6.0462	5.2812	7.51144					9.95846		9.91079	20.2855	3.38188	3.47108		31.4108	10.3587	4.5414	6.5928	1.18218	19.0348	32.2792	11.244	19.5297
10.1147	25.5247	12.4578	10.4688	2.40407	8.98247					15.3467		10.3801	31.5037	22.4428	22.783		16.0928	4.0552	8.3623	10.6336	8.35252	18.5895	18.4751	14.2699	8.37959
6.8846	22.7463	11.5847	11.8649	4.1831	8.88951					14.4186		14.6343	15.9426	12.9517	12.8336		13.8354	2.8206	8.1507	20.9486	5.94606	18.4179	14.9312	3.8874	9.80166
10.6261	23.1085	7.4886	13.0431	10.6094	10.0575					9.92066		13.5472	16.3146	14.5296	10.0994		10.3771	8.1544	6.502	19.061	7.96123	10.6152	16.8739	11.3505	16.1634
9.4854	20.3387	8.9436	8.91815	12.8374	8.32393					11.9262		16.3677	17.7067	16.9317	4.12099		19.4899	5.5142	7.5524	25.7996	9.67422	23.6605	5.36869	12.2378	17.6018
9.3478	22.0364	10.3179	10.9078	18.0609	8.0809					7.73396		14.7368	7.42957	36.2062	8.63297		19.9703	7.6484	12.4088	28.444	10.8172	25.6253	6.43705	31.6195	16.6878
11.3108	16.6185	8.0418	11.8353	26.8803	10.7894					4.97191		10.6966	10.1641	34.6497	10.6448		0.8773	11.472	5.5217	26.1702	18.039	27.2804	7.41261	29.2498	19.6508
5.5477	14.5163	6.2225	16.3997	30.5701	13.569					10.3197		21.2361	8.39214	18.4521	9.4394		6.1103	11.1291	14.9002	19.0152	24.0462	23.1265	14.4091	21.4081	19.8482
14.3145	9.0039	5.6841	17.5479	32.1287	13.7196					15.3168		11.911	13.8253	14.7837	13.2328		5.0846	5.4014	11.3313	4.996	16.8449	14.4188	11.1311	48.0757	13.0197
18.387	6.9212	17.4397	18.6633	17.9886	18.6203					15.9586		10.5727	15.8959	15.6143	12.351		33.546	15.5076	4.7397	33.3666	15.763	15.564	16.8729	45.3904	12.8923
13.8775	3.1518	17.5752	18.4457	5.64391	17.2922					5.60907		9.1497	4.06286	10.1212	13.9113		23.6184	19.9276	4.2375	15.3706	13.1694	17.8639	25.8952	39.6394	8.35857
7.5547	2.7364	16.6035	15.6934	4.33847	17.905					11.8588		10.4422	1.96982	14.3798	19.2021		28.3365	52.8855	11.8585	16.356	13.7857	18.8522	29.3617	26.0647	9.16559
5.9559	1.9615	13.6762	9.52403	6.35956	16.9483					11.7419		9.91972	13.2328	15.9378	13.9137		19.8781	66.0692	9.6605	17.2986	6.69404	18.7015	26.4716	18.8298	3.18271
8.4532	4.4393	15.5051	7.31044	8.67519	19.3068					11.5813		8.43485	12.4295	21.8054	15.1877		42.3162	52.9672	7.8733	11.4844	8.03177	15.2635	16.0318	12.6938	3.90356
18.9673	8.3565	12.8135	2.75445	9.86866	16.6112					7.54491		8.67277	7.0287	33.3035	17.1838		56.8261	45.8328	9.7893	11.914	10.1917	12.4471	14.1435	16.2274	1.02175
17.8091	11.3342	9.6179	2.57766	14.1194	18.776					10.6789		7.88293	15.6038	38.1192	17.6151		43.4382	52.0012	9.9304	10.9276	12.6979	11.9731	5.11925	16.8705	0.96124
21.5469	7.5378	13.5149	1.46184	15.5887	15.4931					5.66723		21.6215	16.6646	26.3628	23.4248		28.389	41.2409	7.5999	10.679	13.1596	13.1941	14.7265	18.2674	1.67344
19.9595	4.4651	7.0141	2.16081	17.2424	17.0294					11.1681		4.57281	6.2618	28.5533	23.8861		47.2366	68.23	7.6782	8.0112	14.8974	7.2182	27.67	18.5815	3.13164
13.6715	5.1978	8.8827	3.3135	18.9482	14.0862					9.44876		2.37643	6.58933	17.3641	26.5043		49.7409	43.4536	7.0382	7.3284	11.6298	6.92547	27.6434	17.7105	4.21917
17.1551	2.1226	9.6134	4.7721	16.4266	11.6436					13.2924		12.7996	11.3019	16.3409	44.7321		56.5758	18.1243	5.6231	3.6334	13.0523	8.08766	15.4575	18.8673	4.58073
11.9126	9.338	5.8809	5.52701	10.178	4.20047					8.02155		14.286	18.0837	18.005	2.52107		49.0573	28.8248	5.0365	5.2282	15.1606	26.0891	16.5874	12.3847	4.94812
13.6438	9.3748	17.2316	7.71877	9.67276	10.5905					9.1395		15.6011	16.4807	16.3491	33.017		54.162	15.9252	4.77	6.139	17.4488	22.9083	11.4333	13.0596	5.67077
13.7021	11.9002	15.3982	9.51954	10.3046	7.58408					3.01411		15.1127	18.9897	13.3468	10.0683		48.1052	14.7339	3.1621	8.7076	14.8755	19.4826	11.9138	18.7634	8.10443
9.7254	11.3512	18.1967	3.45273	7.89248	7.72063					2.6464		13.7101	7.94392	7.93334	15.4601		52.1691	16.0094	2.6906	7.0294	17.9734	14.7051	11.524	24.8256	10.7071
10.3723	9.8723	19.8336	9.10496	9.54956	12.2075					1.76575		9.20418	15.9044	8.93791	15.4774		63.2617	15.3525	2.3675	10.4276	18.6586	16.4584	8.42009	22.9516	14.4712
12.6551	12.1735	21.0907	8.46067	8.67632	12.9529					3.75558		8.22032	15.3105	11.812	24.5096		41.694	12.9504	1.5045	13.5178	22.914	15.3612	8.89253	20.9823	17.7698
19.3515	19.2511	17.4755	9.90823	15.7309	12.3238					4.56424		6.57889	12.5671	15.48	27.085		49.9896	11.435	1.5404	22.8014	24.2007	15.9699	7.73787	20.6942	17.1517
17.3344	15.4261	6.6995	7.38386	14.4349	14.3575					3.71748		6.37984	21.1613	11.3797	44.49		61.523	13.2625	2.5138	31.518	22.5505	17.9739	11.2153	12.3417	4.6741
19.4542	14.1591	7.3139	5.73427	15.7122	18.8247					2.40489		6.01655	12.5329	13.909	23.2811		59.3528	11.5122	4.5192	43.424	18.9408	13.2126	6.77897	9.89903	2.53076
14.3959	16.298	3.8651	13.954	13.4336	19.866					4.84298		4.70065	10.2392	10.104	16.8891		57.0231	4.8616	3.9445	27.7022	16.0891	23.7912	6.77839	9.44537	5.68455
11.0219	19.932	10.4997	14.5663	14.5296	20.5589					4.85005		5.91313	1.8516	8.49871	14.2964		42.2439	10.388	5.086	40.1092	16.0333	16.4365	6.45175	12.2834	10.4152
15.0982	23.9476	8.8545	7.10504	9.4614	16.8282					5.25978		8.73987	5.40027	13.3361	18.67		39.4568	12.2057	3.0731	41.0482	14.144	24.8742	8.21727	15.0483	13.4421
17.8397	27.6774	8.0024	8.22309	8.26061	12.8233					3.52003		7.15102	5.28006	23.6484	11.7853		36.0232	8.0706	3.4607	42.0502	12.9155	12.4061	7.74705	19.7755	16.5139
11.5594	16.7993	9.1793	12.1265	17.4105	14.3191					6.44522		2.91025	1.16359	17.9642	10.14		38.6947	11.413	4.3155	47.7906	13.5349	1.99936	8.87982	22.592	8.8543
7.9693	15.7515	8.6919	13.3207	11.531	15.1932					10.4109		12.5613	1.79038	13.9203	20.0793		33.7357	8.4284	6.7965	50.3284	20.5256	17.0554	10.1095	24.6553	8.26829
8.0785	20.1451	8.952	12.7073	9.90003	16.7067					12.042		24.1874	0.53941	13.2646	42.7931		29.9977	10.4215	8.1188	55.2698	31.9351	27.0155	34.1826	17.9309	13.071
6.209	33.3019	8.0437	9.58406	7.65804	16.7271					5.98305		21.2654	1.00833	13.2412	8.40562		21.4602	4.03	8.4635	53.2808	37.237	23.2388	25.8239	11.6607	16.171
10.4766	27.8994	9.8453	16.141	8.30779	15.6734					6.87761		26.512	1.1987	16.648	22.9602		18.412	6.2079	10.5994	53.2632	37.1358	37.5925	8.15024	13.8485	18.9991
12.0535	29.2324	9.0349	18.2816	10.8502	10.2242					6.5157		4.7169	3.96526	18.8021	31.0326		17.4309	14.1746	12.6346	55.0288	35.7863	31.4016	3.82231	8.08073	18.7944
13.2082	30.7662	9.0878	17.2511	11.938	11.9545					7.4513		6.3009	10.4139	17.8654	2.66904		18.0415	5.9761	9.0544	51.899	38.4577	6.85442	4.68105	17.1564	9.37617
7.8668	28.4721	12.2248	9.3275	9.78766	13.2431					5.68438		7.1878	10.5367	12.2447	46.8656		16.4887	5.8183	10.8526	62.6688	26.7717	10.3057	8.93454	26.0531	11.4761
7.3437	24.4113	9.8626	10.5887	9.739	12.3683					7.48825		20.038	12.6873	15.5849	19.6328		16.2783	6.0576	8.2943	61.5592	13.1223	0.147	16.6768	29.3386	8.53544
6.5626	14.127	8.3427	8.27796	8.91003	10.6927					6.75837		14.8776	8.60026	14.3156	37.063		17.4031	6.71	8.7165	38.5142	11.2916	0.09064	15.2063	33.0475	6.0453
8.457	11.1203	16.1191	4.87781	13.4967	14.4146					8.15579		12.039	6.90488	16.5441	42.6991		17.6145	2.8926	8.431	19.5798	8.61001	0.27551	14.5212	38.9799	4.04193
14.8448	7.9817	14.4633	9.24795	7.66187	12.1596					9.56438		20.9295	16.7221	21.7216	9.91366		14.829	6.2344	9.1208	14.2496	6.27418	6.11696	22.3739	46.1191	4.00001
24.9454	6.6709	11.0663	3.69492	8.51137	12.6276					4.76863		13.1289	16.239	14.7624	9.92795		18.4836	9.4921	7.284	11.538	5.15235	13.3535	34.8944	49.7623	4.05517
24.8724	5.6336	6.3777	3.03463	7.07518	7.64595					10.9288		11.9013	14.8811	14.641	12.2868		22.3808	11.6325	7.2721	6.7856	7.82725	13.4415	44.8539	55.936	2.25515
14.5716	11.9295	12.3215	5.40856	10.2466	7.10271					8.51991		7.20427	21.0817	4.09218	18.872		22.7015	13.1875	6.2874	2.5346	10.1751	13.2954	38.045	62.8278	9.52052
21.4643	10.7073	12.9669	3.57668	10.9892	5.52633					6.90461		2.50058	17.0183	8.18632	11.2958		20.7099	13.1387	10.2471	9.411	4.03343	8.90425	41.5554	64.2425	11.7291
16.8959	17.4998	13.2126	1.56433	7.50556	6.82722					9.36055		1.97616	9.70675	5.61153	14.0919		18.9378	9.6803	5.1034	15.4832	3.09694	10.8249	81.9046	58.8882	12.9027
16.8025	19.2296	12.0773	4.9628	3.83678	6.19319					11.5257		4.24245	6.68315	10.3844	14.365		23.9037	10.4013	7.013	14.0868	7.07876	12.4096	45.7522	63.6678	16.0637
5.2889	22.1501	9.7213	5.86532	4.73124	8.56332					25.2196		6.61714	7.70776	8.63052	17.5323		13.9354	10.7094	11.2648	5.0252	5.79582	18.4587	33.2703	62.9868	11.7698
29.4582	26.7344	8.711	12.6547	9.08116	9.05358					10.1791		12.0402	10.1123	9.85637	7.21566		9.1556	10.2262	9.3365	7.6612	11.5581	23.4219	23.2378	68.5269	14.3311
14.0767	19.1745	10.977	9.52755	27.2506	9.37054					7.96699		10.9493	31.9896	8.31057	13.924		10.7295	4.4961	8.0811	10.9188	11.0579	23.4942	19.3456	70.3965	12.2053
14.9953	14.1088	10.6214	9.69547	27.1135	9.61931					6.73366		22.9209	28.5883	10.3883	3.50947		13.015	5.9579	8.0436	17.1106	20.5259	16.7486	15.5581	39.371	13.0168
20.5191	22.9078	10.651	9.83668	35.7994	10.9821					4.47995		16.801	29.3931	6.55907	8.52599		28.1613	11.7588	7.7575	20.7836	25.1125	16.772	9.56081	37.6535	12.2998
26.6825	18.3625	10.0082	13.5281	46.7558	11.3553					9.32763		19.4533	27.209	8.71986	36.0825		14.7128	6.412	8.4664	11.024	24.8148	21.4836	4.60568	10.5462	12.8387
27.4168	13.6796	11.3088	16.9121	50.3225	13.1093					8.17319		15.9311	22.8445	7.5942	2.45956		29.0338	12.1922	7.883	12.8846	25.6944	17.6822	1.94235	4.0536	12.1625
28.0086	9.0656	4.7742	4.31932	42.2261	11.0456					4.56972		10.9494	5.11322	8.80903	34.9742		11.3368	4.2417	9.1581	8.5978	23.6688	15.0511	4.39743	15.3172	8.14852
15.062	8.6919	19.9467	10.3696	27.1213	13.9476					12.5426		14.9101	8.52288	9.5174	2.61209		52.1894	24.454	6.3051	27.49	9.23862	17.1154	25.8316	17.3906	7.13139
11.2834	6.0117	19.2654	12.5955	5.38116	16.093					16.1986		18.5198	15.1644	8.95716	32.667		56.463	30.5117	4.7617	18.4112	10.9303	12.1882	26.7899	5.3636	8.15877
9.1471	3.7092	15.0149	8.70299	7.28823	14.1487					13.5717		13.4195	31.2033	8.10751	20.2565		52.2338	34.7995	8.9766	16.8622	17.5922	13.2517	25.1364	14.2064	4.52255
5.9368	2.2866	18.6762	1.29033	8.59256	13.0281					9.23305		10.9011	28.0593	7.18749	16.6894		45.6256	36.2584	9.9679	18.8896	3.67108	14.5437	2.83392	22.4193	3.13554
4.4642	2.1678	10.5176	1.73132	11.9096	16.1244					12.4328		7.36117	17.9522	3.87669	12.5477		45.2285	51.1294	13.1865	12.988	7.29899	14.0582	7.37512	26.471	6.15647
17.3284	1.354	8.8851	2.01216	10.8629	15.2564					7.0723		10.236	21.4978	6.6872	6.05026		30.387	51.8423	13.7638	11.5578	13.6355	18.9968	3.47471	26.0398	2.15951
24.725	5.8857	15.7449	2.65334	14.8348	17.9001					6.32699		9.21585	9.03922	4.12742	5.5843		54.3919	57.6748	6.9079	10.01	11.3955	15.7398	2.51994	33.5687	1.70681
13.7802	8.3276	7.3673	3.63484	14.177	15.3331					6.74719		8.73706	11.9862	8.55259	8.82812		42.9342	47.8317	7.0682	3.311	13.3605	14.1927	10.7792	27.2943	2.96147
16.5277	6.6105	4.6952	4.09436	18.3884	18.6985					6.24073		10.6587	3.65244	15.5565	8.9786		36.6665	51.9129	7.7376	7.4606	16.0852	18.9501	29.4483	27.6178	7.39123
25.6597	7.3157	7.4384	8.82131	15.79	19.2946					1.88778		6.18523	23.1001	20.0047	7.82396		48.9508	52.0895	6.0996	5.7774	17.0909	20.5222	30.6491	13.3581	7.06843
20.214	8.4663	10.6251	13.4371	16.7621	14.0946					8.98074		12.5684	34.3304	17.9644	18.4027		50.1775	20.599	6.2559	3.8264	16.8335	14.9116	19.7214	14.4236	8.72159
9.2096	7.5865	8.6712	12.2567	13.9909	9.90369					3.19838		7.86681	32.9068	15.6014	18.3724		61.3749	15.7138	4.5902	5.9624	14.8251	16.9831	24.5256	16.5167	9.22654
10.9827	10.6407	13.5438	8.29566	11.6825	5.11438					2.89943		14.1233	18.6456	21.0153	31.067		34.5524	23.1613	4.113	6.6142	13.5152	13.9609	19.5028	7.82013	11.5033
13.8687	10.6009	20.4718	9.1629	10.1091	5.14603					3.34259		11.5673	10.2185	24.8805	17.1071		37.7386	18.1639	3.2596	11.4534	15.2735	25.2059	6.24648	7.59953	15.0739
14.632	10.5217	16.7588	8.8104	7.19951	11.3676					2.47777		14.5209	7.4246	29.1207	23.6499		46.4041	11.8978	1.8936	10.254	12.2586	31.7141	8.31574	20.4901	20.572
15.6693	9.3425	19.0492	7.05692	6.01775	13.3055					2.93495		13.2776	14.1034	10.6014	35.5483		46.7635	10.2956	4.0354	11.1724	15.9631	21.0835	9.13418	7.01113	14.9102
21.2883	12.3569	25.5249	8.06761	6.5491	18.2374					2.71227		6.57354	24.9789	12.7157	45.6933		54.1038	11.1672	1.1051	15.9778	17.1888	23.7954	2.09247	10.061	12.4875
21.65	16.9734	20.7407	7.8354	14.5851	16.736					8.6576		8.81551	17.9393	10.1067	26.3181		60.4671	14.4578	1.2497	35.243	21.414	26.4926	1.08296	18.3841	15.5498
16.5139	22.9919	13.4523	3.87067	13.5523	15.372					6.97809		6.2906	7.98456	10.9613	34.6276		59.6252	14.9001	0.4435	37.744	25.1394	33.9271	2.22945	21.838	20.2905
11.3239	11.8036	6.9539	6.1269	6.63212	15.2591					5.37531		9.51138	12.6432	2.23225	26.3929		64.1946	9.6702	2.205	47.307	21.6978	30.6909	11.2955	30.8262	8.7122
8.34	8.593	11.9926	7.54756	6.89786	16.7765					4.68442		6.93455	14.0464	6.83356	25.1487		66.6626	9.4179	3.5128	44.4392	21.7025	17.5951	15.7735	17.1989	22.8972
7.9252	8.9287	9.0464	2.05366	5.24122	17.5319					2.93629		15.4085	23.4104	16.8557	17.7217		60.1292	10.7234	5.4903	44.666	21.3351	18.4087	18.3245	12.7483	22.1382
11.5808	19.96	5.8586	5.76318	5.75363	15.7111					3.45696		9.404	16.359	28.6358	20.0139		47.8871	16.0108	6.571	40.6754	16.9913	18.4108	26.9242	20.5094	21.8659
14.6512	26.9988	6.9945	11.4145	6.30563	8.83582					2.92057		13.0347	18.248	25.7921	21.6996		42.7161	15.037	2.241	53.4724	16.8948	17.7194	30.0699	9.9369	18.5565
11.3119	21.3373	9.1983	13.5991	12.8372	10.5569					7.31539		13.6703	15.153	26.9712	30.5609		34.8038	15.4162	2.1818	56.7322	15.3788	17.4078	30.7181	15.5446	16.3398
5.8707	9.9628	4.9391	14.5056	10.3722	11.8344					8.33219		13.83	15.902	37.8206	32.3821		35.6337	10.3892	3.9807	52.0688	11.4892	14.1627	32.9412	8.07577	11.7487
11.905	23.3558	6.1981	12.1836	10.1479	14.1998					9.39498		21.0764	14.3672	34.6907	26.815		26.3869	3.8774	5.2925	56.435	25.809	9.678	17.9955	10.5021	11.8661
9.1098	16.5558	5.0172	8.1597	2.68172	13.705					6.17021		15.496	12.7441	22.3784	31.7631		17.0554	3.7184	7.4623	43.5238	27.8827	9.8523	23.9699	12.8117	15.1397
10.8124	19.1624	7.7303	11.348	7.81625	11.6952					9.21369		19.4925	6.84758	28.6903	46.6234		20.0009	2.4304	10.9862	49.8692	29.2512	11.2988	21.1421	20.0389	22.8146
10.6935	18.1558	5.8681	9.78362	8.32878	10.7329					10.4607		8.32672	15.3221	34.7345	16.884		16.4925	13.4668	6.8301	54.6676	30.1602	11.4254	9.46628	9.5788	17.823
12.5828	19.5962	6.412	12.0649	5.79561	12.8874					9.52954		9.43333	1.7246	25.9374	33.7713		20.4324	19.9713	6.596	49.9466	30.0624	16.3494	13.8568	17.1847	16.3659
12.5031	23.1131	9.0213	10.2813	4.81885	13.6579					3.95858		9.46351	1.85727	26.9413	20.3438		21.1888	1.1081	5.4093	52.1164	20.8589	18.8141	10.1653	18.0502	13.8407
5.8911	19.755	8.4235	11.1734	5.60711	12.5297					6.22199		4.41709	3.09933	22.2406	26.1536		17.8015	3.0363	6.3794	48.8952	23.2692	19.7074	8.61194	5.80957	11.8019
8.0525	24.8162	8.4988	12.1279	5.89781	11.5307					5.91761		2.73077	2.27239	8.47847	16.3624		14.0934	3.0047	5.499	21.7458	15.4493	19.9845	7.69691	8.1525	10.7595
7.4525	24.8023	7.8268	12.4051	4.53006	12.4837					7.12305		4.98414	1.92312	5.04601	6.19047		17.3155	3.0496	9.2985	15.8362	11.7391	18.9844	4.50732	16.5417	4.25498
17.6081	10.8221	8.7977	10.0816	3.65283	10.2256					8.43689		5.89014	0.79166	14.8193	4.6809		17.1254	6.1165	8.5618	16.0492	7.13147	16.6541	5.28599	20.9113	2.52515
17.5759	5.3266	10.9087	12.8489	5.20926	12.7577					5.50303		13.4321	1.36207	11.7226	37.4878		23.4246	6.9414	9.8331	11.2246	8.26336	16.1534	17.145	25.5085	3.1283
17.2753	5.1028	10.2361	5.33683	2.74281	11.1158					8.85961		6.08723	2.31721	16.4558	8.42362		18.0051	13.1024	7.1316	7.9466	7.49519	18.7239	12.1481	18.7279	1.69171
14.944	11.9559	13.3656	2.27642	4.46969	9.16856					15.3466		9.23524	2.80864	17.3868	19.4335		23.1481	12.9635	7.7345	6.451	10.1157	19.8646	27.9323	11.2522	3.91087
19.9631	8.6503	9.6081	3.20791	6.0231	8.26459					8.9157		4.12067	3.7973	18.2792	32.0849		24.2498	11.4127	9.229	5.161	9.20369	21.8074	35.9034	3.78333	4.8609
16.2111	16.2187	8.4143	5.59606	3.6654	7.48847					19.1163		2.32538	6.67199	17.3078	45.026		27.0277	12.1179	7.0817	8.1012	11.9656	21.4427	38.1853	8.82767	5.80021
21.4613	18.4769	12.8861	5.77266	4.51956	7.23512					20.6072		4.75253	9.71847	17.4004	19.8092		25.4017	9.1444	8.1432	13.1994	8.56418	19.9846	36.6655	13.2001	9.37582
6.3722	20.586	13.1143	6.02421	12.3311	7.55442					19.7407		5.38466	10.5443	11.3196	18.4799		6.5925	11.383	11.3524	6.9182	9.94607	20.7135	37.2137	14.5664	8.59813
20.0111	25.6887	8.6874	7.65116	16.2663	7.67787					14.4084		8.32331	11.3723	15.6738	13.5023		9.2	14.0758	7.6109	4.8974	14.0772	22.4607	31.108	23.6951	10.9716
4.3293	23.206	12.9753	10.0235	27.5888	9.97317					9.41324		17.5052	2.53663	16.189	49.7509		8.6494	13.6965	7.6546	4.3284	23.9686	14.014	25.8984	18.8456	11.2919
34.7781	25.4061	11.9715	8.91457	37.1096	9.8717					11.1216		18.9058	13.3597	16.5746	35.2116		4.2465	3.0535	6.8482	5.9658	24.9892	14.5878	24.1749	14.4653	10.4703
34.2963	32.6949	13.394	14.8937	38.6951	10.1607					5.7821		8.59132	25.2943	17.6405	8.59029		22.0044	3.5976	4.5729	3.7366	20.5438	16.9827	8.46451	17.8321	11.8403
39.3944	13.9635	4.858	17.7899	41.7477	8.4155					8.72698		12.9146	33.54	23.787	13.6784		16.8201	7.4318	7.6532	10.5702	21.5038	21.5641	1.38386	18.7893	11.4413
23.795	10.556	7.481	15.159	48.1837	8.92989					8.82943		22.5204	18.4675	15.0568	11.718		41.4517	6.648	6.58	18.2782	18.2738	28.5609	5.23255	17.2537	13.161
26.2573	9.2578	6.6268	12.8077	17.9834	11.2047					8.62528		16.349	15.9533	15.0684	9.90498		36.6649	4.5873	10.4691	22.076	27.2143	32.8023	5.82241	5.0093	7.11676
8.745	9.0031	21.3009	11.8061	6.81516	12.2336					12.8932		24.5075	13.2591	6.86005	6.09628		46.1595	23.3947	4.6023	26.7896	6.30867	1.78563	13.845	9.42603	10.9914
8.9002	13.1739	21.5753	11.8954	6.19332	11.6294					10.6285		15.1514	14.9149	8.45701	12.9578		47.527	30.8649	6.4476	25.3952	10.4217	5.97086	16.9302	10.8712	11.3062
8.1325	6.0217	21.2593	17.7873	8.0833	11.6806					8.10825		15.3647	17.4495	10.146	17.1704		30.9448	33.3744	5.2463	19.0012	8.88243	0.84878	21.75	12.5128	8.98798
1.2909	3.8917	13.6544	18.4174	5.87454	11.5526					7.71373		10.6292	25.8672	8.19427	16.5551		44.6451	26.4029	6.1191	23.5136	8.28889	0.09856	19.7927	23.7458	9.70578
3.1326	3.1645	18.2304	19.4631	8.98564	13.7009					5.72956		18.3876	21.7815	9.52564	5.29317		37.7598	29.6938	9.385	8.6304	9.71217	2.03706	20.0136	60.0949	9.17389
2.4851	4.4682	15.0142	38.1138	9.61145	17.2577					9.43738		5.21077	23.8005	14.2129	3.06871		30.676	30.7974	11.6267	9.6802	3.34594	9.53966	12.6603	45.5399	4.82886
14.3168	2.9224	6.29	19.975	10.6311	17.6166					7.68272		7.26869	33.0886	19.8505	10.5095		33.8795	28.2035	7.8191	8.6638	16.2218	11.925	7.29141	49.3604	3.9401
14.805	2.8006	7.9683	19.1605	11.2441	16.2346					3.71341		15.6027	29.9456	6.41354	33.8053		25.9897	50.0995	6.0295	10.1696	11.7659	11.8628	14.4094	48.7159	4.20852
20.0199	8.0723	8.3713	17.1112	13.235	19.1223					2.92332		11.8809	27.2812	6.2761	2.54211		39.3742	53.8877	5.334	9.4376	16.9035	10.0928	20.8179	45.8706	7.22291
18.3885	5.0665	7.4848	9.11841	11.8123	19.896					2.37401		12.0579	26.1178	6.75265	3.26257		45.4261	47.0377	4.9801	5.518	24.0254	11.5979	25.4942	46.3782	2.63417
15.0252	5.843	10.1779	11.2874	9.98594	17.5155					14.0449		10.7688	23.6683	5.63979	37.6647		52.0694	48.6607	3.9625	3.8622	24.4008	10.275	35.5845	51.8123	8.42418
14.0502	10.2378	12.9513	9.17297	11.3168	15.9465					10.1201		13.2826	31.8101	7.23461	32.5566		44.7215	37.4803	5.1705	4.8562	18.1154	7.35082	23.3669	63.3441	9.81061
11.3719	13.5387	22.9665	13.4589	9.66617	12.5702					7.89961		13.342	29.4164	6.47397	37.2452		50.2957	16.598	4.3647	6.9046	15.5042	7.67982	7.09373	54.5469	13.2145
11.172	8.6266	20.0291	13.677	8.80602	10.0831					7.99493		18.7465	22.9336	7.54449	11.7476		49.324	8.578	2.0838	10.136	15.0408	15.6467	7.86252	69.1156	13.7026
[truncated: 3,136 more rows]

## Sheet: Supp Figure 2
GX(2P)-OMN (mM)
0	0	0	0
[truncated: 14 more rows]

[truncated: 3 more sheets: Supp Figure 5B, Supp Figure 7, Supp Figure 10]
